# Supplementary material for: Transcriptome-wide identification and characterization of the Sox gene family and microsatellites for Corbicula fluminea
Source: PeerJ. 2019 Oct 22;7:e7770. doi: 10.7717/peerj.7770 (PMC6814067; doi:10.7717/peerj.7770)
Supplement: Supplemental Information 1 [file peerj-07-7770-s009.txt]

Title: hexian
npops = 1
nloci = 31
	cfe02		cfe03		cfe04		cfe06		cfe07		cfe08		cfe09		cfe13		cfe17		cfe20		cfe22		cfe25		cfe28		cfe29		cfe30		cfe31		cfe32		cfe33		cfe34		cfe35		cfe37		cfe39		cfe40		cfe41		cfe42
pop = hz
1	232	235	624	624	110	131	144	144	209	218	400	409	132	135	150	150	139	143	697	697	121	124	155	164	226	232	718	718	?	?	233	236	273	303	678	678	259	259	190	193	131	149	680	680	253	256	143	143	142
2	202	235	630	630	110	110	147	156	209	218	412	412	147	147	130	130	167	167	697	697	103	103	179	179	226	226	718	718	406	415	236	236	315	315	684	684	259	259	202	202	131	131	686	689	259	259	143	143	145
3	202	235	630	630	110	110	147	156	203	215	403	409	147	147	130	130	119	167	697	697	103	103	179	179	226	226	715	724	415	415	233	233	303	303	678	678	259	259	190	193	131	149	686	689	244	259	134	146	163
4	235	235	630	630	110	110	147	147	203	203	400	409	135	147	130	130	171	171	697	697	103	103	158	158	223	226	724	724	415	415	236	236	303	315	696	702	259	259	202	202	131	149	?	?	259	259	146	146	163
5	232	235	630	630	110	110	147	156	194	203	403	409	135	147	130	130	139	147	691	691	103	103	158	164	223	223	718	724	406	415	236	236	303	303	648	678	259	259	190	196	131	149	686	686	244	259	140	146	166
6	214	232	630	630	110	110	147	156	203	203	403	403	135	144	130	130	171	171	697	697	103	103	161	161	223	226	724	724	415	415	?	?	303	315	696	702	259	259	190	190	131	131	686	692	259	259	146	146	163
7	235	235	630	630	110	110	135	147	203	203	403	412	135	135	130	130	171	171	697	697	103	103	179	179	223	226	718	718	415	415	233	233	273	315	642	648	253	259	190	190	131	131	722	722	256	259	143	146	163
8	235	238	630	630	110	110	147	147	218	221	400	409	132	147	150	150	143	143	661	661	103	124	158	164	223	226	724	724	415	415	236	236	303	303	678	678	247	259	190	190	149	149	686	692	259	259	140	140	142
9	232	259	630	630	110	110	135	147	215	218	400	409	129	144	150	150	139	139	661	664	103	121	152	161	223	226	724	724	415	415	233	236	303	309	648	648	259	262	202	202	149	149	686	689	256	256	137	137	142
10	235	235	630	630	110	110	135	135	203	218	400	403	147	147	130	130	131	135	697	697	103	103	161	164	226	226	721	724	412	412	236	236	303	303	678	684	259	259	193	196	149	149	689	692	?	?	140	140	145
11	232	232	630	630	110	110	147	147	203	203	412	412	147	147	130	130	131	139	697	697	103	103	158	158	223	226	724	724	415	415	233	236	315	315	642	648	259	259	202	202	149	149	689	692	259	259	140	143	163
12	214	238	630	630	110	110	144	147	218	218	403	409	132	147	146	150	119	131	697	697	115	118	161	164	235	235	718	718	388	388	236	239	303	309	648	648	247	259	190	196	149	149	692	692	256	256	143	143	142
13	238	247	630	630	110	110	135	147	194	203	403	409	147	147	130	130	131	131	697	697	103	103	161	161	223	226	724	724	421	421	233	233	279	315	684	684	259	259	196	199	149	149	686	686	253	256	143	143	163
14	238	247	630	630	110	110	147	147	215	218	409	409	135	147	130	130	131	135	697	697	103	103	164	164	220	226	718	724	406	415	233	239	279	315	678	678	259	259	196	196	149	149	686	722	256	259	140	143	163
15	232	232	630	630	110	110	135	147	203	209	412	412	135	144	122	130	147	147	691	691	103	103	152	164	226	232	718	718	412	415	233	233	279	315	672	672	259	259	193	193	131	149	686	704	256	259	143	143	166
16	202	238	624	624	110	131	135	147	218	218	400	409	132	135	122	122	135	135	700	706	112	118	164	164	232	235	715	721	412	412	233	239	273	279	648	654	253	253	190	193	149	149	689	689	253	253	137	137	142
17	214	214	630	630	110	110	147	147	191	191	403	412	132	147	122	130	143	143	697	697	103	103	155	155	226	226	718	718	412	412	239	239	315	315	648	648	259	262	196	202	131	149	689	722	244	259	137	137	145
18	202	238	630	630	110	110	135	147	218	218	400	409	132	135	130	130	135	135	691	691	100	100	164	164	232	232	724	724	406	415	236	236	273	315	678	678	259	262	193	196	149	149	686	686	256	259	137	146	145
19	214	232	630	630	110	125	135	147	209	209	400	412	132	144	162	162	135	147	697	697	103	124	155	155	229	235	718	718	397	397	233	236	303	309	648	648	280	280	193	202	149	149	722	722	244	256	140	143	136
20	232	235	630	630	110	110	135	156	194	194	412	412	135	144	130	130	171	171	697	697	103	103	155	158	223	226	724	724	406	406	236	236	315	315	648	648	259	259	190	190	149	149	704	722	259	259	143	143	142
21	232	232	630	630	110	110	135	147	194	203	412	412	135	147	130	130	139	143	691	691	103	103	146	158	226	232	718	718	415	415	236	236	303	315	684	684	259	259	190	202	131	131	686	686	244	256	?	?	163
22	232	232	630	630	110	110	135	147	209	221	412	412	135	144	130	130	135	143	691	697	103	103	155	164	226	226	715	715	406	412	236	236	303	303	648	648	259	259	190	190	131	149	686	686	256	259	143	143	166
23	238	238	630	630	110	110	147	147	203	203	412	412	135	135	130	130	135	139	691	691	100	100	164	164	226	226	718	724	415	415	236	236	303	303	648	648	259	262	199	202	149	149	689	692	253	253	?	?	142
24	238	244	630	630	110	110	147	147	203	215	403	403	147	147	122	130	131	135	697	697	103	103	155	158	226	226	715	718	406	412	233	233	315	315	696	702	259	262	193	199	131	131	686	686	253	253	143	143	145
25	202	238	630	630	110	110	135	135	221	221	400	409	144	147	162	162	135	147	706	706	124	124	164	164	232	232	721	721	397	397	233	233	303	321	648	648	280	280	190	193	149	149	680	680	253	253	137	137	136
26	238	238	630	630	110	110	147	147	203	221	409	409	144	147	130	130	139	143	697	697	100	103	164	164	226	232	724	724	406	415	236	236	279	279	648	684	259	259	193	193	149	149	704	704	256	259	140	140	166
27	?	?	630	630	110	110	135	147	203	215	?	?	135	147	122	130	139	139	691	691	103	103	152	161	223	223	715	718	406	412	233	233	315	315	684	684	250	259	193	193	131	149	686	686	256	256	146	146	166
28	214	238	630	630	110	110	147	156	194	215	400	409	129	135	130	130	171	171	697	697	103	103	155	161	226	226	712	718	406	415	239	239	303	315	696	696	250	259	190	193	149	149	686	686	244	256	137	146	166
29	214	238	630	630	110	110	147	147	203	203	412	412	135	147	122	130	139	167	691	697	103	103	179	179	226	226	718	724	406	412	233	233	303	315	?	?	259	259	190	202	149	149	686	686	244	253	?	?	163
30	?	?	630	630	110	110	135	147	194	194	412	412	147	147	130	130	135	139	697	697	103	103	146	146	223	226	715	718	412	421	233	239	303	303	684	684	259	259	190	190	131	149	683	689	244	256	122	146	142
31	232	232	630	630	110	110	?	?	218	218	409	409	135	147	130	130	131	135	697	697	103	103	155	179	223	226	715	724	412	412	233	233	315	315	684	684	259	262	193	193	149	149	686	722	259	259	146	146	142
32	214	238	630	630	110	125	?	?	221	221	409	409	129	132	162	162	119	135	706	706	112	118	158	161	?	?	715	715	?	?	233	236	273	279	684	684	259	259	190	190	131	149	683	692	256	259	143	143	136
33	214	238	630	630	110	110	135	147	194	194	412	412	135	147	130	130	169	169	691	691	103	103	146	155	223	226	?	?	415	415	233	239	309	315	?	?	259	259	190	190	149	149	686	686	259	259	?	?	?
34	232	232	630	630	110	110	147	147	203	203	?	?	135	135	130	130	171	171	697	697	103	103	146	146	223	226	724	724	406	415	233	233	303	303	648	684	259	259	190	193	131	131	686	686	244	259	146	146	?
35	232	232	630	630	110	110	156	156	203	221	412	412	129	135	130	130	139	147	691	691	100	100	164	164	226	226	718	724	415	415	236	239	303	303	648	648	259	259	190	190	131	131	686	692	256	256	143	146	163
36	202	238	630	630	110	131	135	147	209	218	403	409	129	147	162	162	147	147	697	700	103	124	152	161	223	226	718	724	412	415	233	236	309	315	702	702	259	259	199	202	131	149	683	683	253	253	143	143	136
[truncated: 13 more columns]
