# Supplementary material for: Transcriptome-wide identification and characterization of the Sox gene family and microsatellites for Corbicula fluminea
Source: PeerJ. 2019 Oct 22;7:e7770. doi: 10.7717/peerj.7770 (PMC6814067; doi:10.7717/peerj.7770)
Supplement: Supplemental Information 2 [file peerj-07-7770-s010.zip]

Archive with 1 entries (1 files):
- Supplemental material 1.fa
