# Supplementary material for: Transcriptome-wide identification and characterization of the Sox gene family and microsatellites for Corbicula fluminea
Source: PeerJ. 2019 Oct 22;7:e7770. doi: 10.7717/peerj.7770 (PMC6814067; doi:10.7717/peerj.7770)
Supplement: Supplemental Information 2 [file peerj-07-7770-s010.zip › Supplemental material 1.fa]

>TR41871_c0_g1
AAACACCATTACCTGTAAATATTGTGGAAATGCCATGTTCCCGCTGTGTGCAAGAAACGT
AAATCATTAACCTCTGAATGTTTTGAAGCTGATAAGCCCGTCCCAATGATAATCTGCAGC
ACAAAATGGATACAGCTCGATTGTTGATGTTTCTTTCTGGATTATTATTATATTTTGTGG
TAAATGTCGAAGCAGAAGCGTGTTACCAGTTCTCAGGAAGCGGAAGTGTGTCGTTTGCTG
ACGGCGTTAACATAAGTTCAAGGGCTCACTTTAGACTAAAGTTCAAGACTATAGCGGATT
CGGGGGTTCTCTATTACGCAGAAGGAACTTATAACCGGGAGAGAGTCTACGACTTTGAGG
GTGTATTCATGCGCGATGGATTCCTGCACTATTTCCTGTTCAACCCTGGCGAATACGGCA
TCGGCTCGTCATTTGGCTTTCACGGGAAAAGCAAAAAGGTCGTCAATGACGGGAAATGGC
ACACGGTGGAGTTCTACCGCAACATTGAAGTGGAAACCATCCGCGAGGACGGAAAGAAGA
AAATAGTCCACCAGACCGGCCTGAAGATCGATGGCGAAGTGCAAGCGATGGACAATCGCT
GGCGAGACGAGGTCCTCATCTATCAACCTATCATACTGGGAGAAGACCCACATCTTCAGG
AACGAAAGAGCAAATCCATCGGCAGCTTCAAAGGGAAGATCAAGGACTTTGAGGAACTCA
TCCACAGTCATCACTTTGAACAAGGAAAGCTGTCTGGGGTATCTCACTGTATAGCCGGAC
CCGACCTGGCATAAACAAAGGTCTTAATGGGATGTCGTATTTCTGTGTATATAATACTAT
ATATCACTAGACACCTTCTGACGTTGGGAGAAATACTTTCAGTACTGCGCGCCACAGATC
ATATAACAGAAACTGGAGACCAATCTCAAATCTAAAGCACCAGGCCTGAAGGTTGTGGGG
CTGAGATTGGGGGCCGGTCTCGGGTCTCAGGCGTCTGATTGGCTGA
>TR20210_c1_g1
CGGCCACCCTTCCGAAAACCACATTATACAAAGTAACAAAGCAGCGAAAAGTAGACATAC
AGCTTCCAAACGACACAAGTATCTGCTGCATATGGGGTTCTTGTATTACTGATGATGGCT
TTCTTCTTCTGGCCGATATCGCGAATGATAGGCTTAAACGTTTGAACCTTACTACCGAGA
AAGTTACAGATTACCTCACCTTGGTAGATAGGCCTGTCGCTATTTGTCAGATCAGTAAGA
CAAAGGCTGCTGTCAGTCTGGTTGGGAACATTGTACAGTTTGTGTTAATTGGTGATCAGA
TGAGTGCCTCTCATATTCTCACATTTAACCATGAATG
>TR38331_c0_g1
GAAAAACACACACCATTTTCAACCGATTAAAATGGAAACCGAGGCTCTTATTTTCTTAAT
GCAGATTTGTGACAGTGGATTTCCTACAGGAGGATTTTCACACAGCTCTGGCCTGGAGGC
AGCCTTAAAAGTCAACCTCATTCATGATTCAGAGTCGCTGAAGGAGTTCATGTTGTGTTG
TTTAGAGAATGCTGGGTCATTCTTAATGCCGTTTATAAAGGAGTCTCACCAACAGCATAT
GGATGTACAATCTCTGGTAGAGCTAGATGGGCTGTGTGAGGCTTGTACATCAAACCATGT
GGCAAAACGGGCTAGCACAAGACAGGGTCGTTCGTTACTGGATACCAGTATGAAAGTGTT
CAACAAATCATCGCTAGAGGCCCTGGATAACAAACTACCACACCGACACTTACCAGTGAT
ATTTGGTGCAGTGTGTGCCTCACTGAACGTGAGCTTACATTCAGCCTGTGTGGCGTTCCT
GTACATGACTGTACGTACAGTGCTTGCTAGTGCTGTCAGACTGGATAAAGTCGGCCCCAT
AGAAGCCCAGAAGATCCAGACAGATATACAGACACAGATTCCAGTTGTCTTAGAGAGGTA
TAAACAGGTAGTGAGTGAAGATGCCAGACTGATATACCCTCACATTGACATCATACAGAA
TGTTCATGATACAATGTTCACCAAACTCTTCTATTCCTGATGTCTTCCTGTGCCCAAGGT
TATAAGGCTGAGCATGGAGGCCGGTCTCAGGTCTCAG
>TR31443_c0_g1
ACACCTAATATACACAAAAATCAAGATGTGATTCTGATGAAAAATTCTATGAAATACTGT
GATAAGCTATTAATCAAGATGCCTACATGATGATATGGTATTCATTAGAAAAATGCGGCA
GGTCTATTATACATCTGAGAGTGCCATTAATGACATCAAAATAAACAATTTCAAAGTGAA
TATATATCAGATAAACAATACATTTCTTGATGATTCTAATACACTCATTGATTACAGTAT
AACAGTTATACATGTCTCAGATGATCTAGAAAACACTATTTGAACACAAATCCTTCACCC
TACATCAAATTAACACACTTATTTTTCAAAGATGATACTTGCCTGATTAGTCTAGTTAAC
AAAATTCATTTAAGACTTTAAACATTCCTCAAATGGAAGGGTATGTTTCAAAGATTCCCT
CAAATTGGAGGGCATGTTTATTGTTATTTTGGCCATTAATATGAATTAAGCAGCTACTAA
GGCTATCTTTACTGAGAAACATATCACAAAACTTCACTGACTGATCTAGAAAAATAAAGT
TCCGGTACCATTTCAACGCCAATACATTGTTGCCATAAATGGCATTAAATTATGCACATT
TTG
>TR13309_c0_g1
TGGGGGACACCACGAGGAGCAGGTGGGATTCCAGTCAATTCAAACTTTCCCATTTTCTTT
TTTTTATTATTTCCTAGTCAAGTTAAAAAGAAACAATAACATAGGAAAAAAATCCGACAA
TTTTTCTGCACATTTCACAATTAACAGTCTCGGCATCAATAAAAAACATAAAGTGATTAC
TTCACATATATAATGATAAAAATAGAATATAATGCAACACATGGCCCAACTGGTTATGCA
TCAATAGGTCACAGGAAGTACACACTGTTTTCAAGCATGCAGTTCCTATAAACCTTCAAA
AGTAAGACATTATGGCATGTATACAGTCTACAATTGCATACTGCTATTCATACATGTAAG
TCAAGTACTTCGCGCTTTACAGGTTTTATTCCTTTTTCACAAACCTTGTCAATCCAGCAT
AAGTTATTTAACTAGGTGTTAACAGAACAAGAAATCTAATGTTTGGGCATCTTAACAATT
TTGTCTTGTTGTCTGCCAAATACAATCCGAACAAAGAAAACACAAACAAAACAGTTTCGC
GTAGGATTGTTACAAGATTTCAAAATTTAAAAGCGTGTTGTTTAAAATGTATTTTCACCT
TTGTTTAAATTTTGTTTACTTTTTTATCTGTGTAAATTTTCATTTCAGAACTTGAACCAT
TGAAACATTTTTCATTCTTACAAGTTACAAATATAGATATTACATTTTATAACTTCTAAC
AAGTTTGATATGGAAAAACACTAGTTGGGGGGTTAAGGAGAGGGGTGTACAACAGACAGA
CATAACACAAGACAAAAACTTTCAACAATACCTGAATAAATAGTTCACACACATTGTACT
ACAAAGAGAAAACAAACAACTACTCTGACTTTTAACTACTTTCTAGTAATAAAAAGTTTT
AAAACTTTCAGGTCTGTTTTGCGAAAACATTGTACTAATTTTTTTTCTCTTTAAAAAAAT
ATCATTTTTAGAAATTATAAATCTGAAATTTTCTAAATGTAACTCCGAAAATGTAAAACT
TAAAATGGACAGGTACAGAATCTTATGCTGGAAAACATTGAAGTTAGAACATCTTCAATT
CTGTGTTCAAGTTCTCTCCCCTTATCGCAACTTTCCACAGTTAGGTCGAGATCACCAACA
ATTTGTTAAATGTCCAGAACCAGAACCCAGTTTAAAATTTCAAGTGAAAAAGTCTGATTC
ATAATCTTTTAAAACGATATCTGGAACTGTTTGATCATTGTATTTATTACAGACCGTGAC
AAAACTGCTCGAGTACGTATCTTGATTTAGCCACGGGTGACACAGACACTCCTCGGCTGT
AAGACGTAAATTTGGATCTTGACGTAAAATACTTTTCAATAAACATTTCGCCTTTGACGA
TAGTGATGGTGGTAAAATATACTGGCCCCTTCGTATTTTTGAAAAAAGAACAGTTGGTTC
AGCATCGTGAAAAGGATAGCGTCCAACAAGTATCGTATAAAGCATAACTCCTAGGCTCCA
CATATCTGCAGCTCTGCCACTATACGTGGGAGTCCCGTTTAAAATTTCCGGACTGACATA
AGCCGGACACCCGTGTTTATCGGACAGTCGATCATCATCTTCGTTCTCCAGAACGCATGC
ATCTTCGAGGCTGTCTAATCGCAACTCTGTCCTTTCTTTGTTTTTGAAGACAAACTTGCG
TAGTTTGAGATCACGTAGAATCACGCCACTATCGTGGCAGTGTTTGACAGCAGATACTAT
CTGTCGGAAGAGATTCTTTGCCTCCTCTTCCTTGAGTTTTTTCTTCTGTCTAATGTAAGA
GTGTAGGTCACCATAATGCCTCTCGAAGAATACGTAGGCCTTTGTTTCCCCGAGGATGAT
TTCAGAAATGCTGCTAATGTTCTCCTGTGCATCCACTTGCCAGTATGCACTTAGACTGTC
CCGGTATTTGTTAATTTCAAACACCTTGCAGATTTTTTCTTCTCTTGTTTGGTAGTCACA
TGCTTTAAAAGTTTCAGCTTCCACGTGTTCTAAGAGGTATTTTCCAATCTTGTAGATCTT
AGATTGCTGTTGAACTTCAGGTCTTGTTGGGAAAACCGGTGGATTTGGTTGAAGATCAGG
TGTCAAAGGACCCCCGTTACTAACTAAGTCTTTTTCTGATTGTTCAAGGTTTCGCTGCTT
TGGCCCATGACTCAAGAAATGAAGTCTGGGCCTTTGTCTTACTAGACTCATACAGAAATA
ATATCACAGATTAAAAAAGTTGAGAGCAAAAACTCAACAACTTTCACTTTCCATTTATTT
GTTATATATCACAGTTTTTATAATGAAAAATTATAAAAGTAAATGAAAGTTTGATGATCA
AATGTGATGATACGTAAAAGTCCAAATACGACGTTGTTGATCAATTATGAAATAAACAAT
TCGTGAATATACATGTATTCTGTGACGTCACGATCTAATTAAGCTGAAAAGTTCCAATTT
CCGCGTGCAGTTGCATACAAGAAATACAGAAACAATGAAATATGCCGAGTCTGTTAATTA
CAAAATGTGCTAGAAATACGTGACATCAGTCAGTACATGAAGTGTTTCCATACCAAGTGA
AATCGAGTTGTTTCAGAGTATGACGAAATTACGTCGTTCGTTGTAGAAATAGGTTAGAAA
TCGACCGGTTACTCACTGAATGACCCTTTTGTGCGCAAATCGAATTTTAGAATATAATTC
CGTGCTTATTTCTTTTTTCGTTCACTGTCGGTCTTTCTTCAAACGTAGATGATTCCCTCT
GTCGGTAGAACACTCTCGATTTACACCTGGGAAGGGAATCCTTCCCGTTTAATTCTCTCC
GCACTTCACCGGCTTACAAGTCGCCATTGTGGAGTTGGCAACGTGTGATAAGCGAGTTTT
ACA
>TR59043_c0_g1
ATGAAACCACTGTTGTAAAATATGCTATGTGCTTTCATTAGATAGATGCACACTTTGTGC
AAAATTTTGTTTAATATATTGTACCCAATTTGAGATACATGACCCCACAAATATTCTACA
TTCTAAATGTATATGGTTATATTATATGATTATTCTCCCTGAATAATATAAACTGATTTG
CATTTTTTTACTAGTCTATTTTTACAGCAGATCAAGCAAATAGTGTACAGGTTTACAGTA
TTTAGAAAGATCTTGCATTTATCCAGTATTAGCTGTTAATGTCTCAGATCGAACAGTTAA
TTTTATAACACGTATTAACACATTATGCCAGTTCCCTTTAAACATAAAATAAAAATGTAT
GTTATATTTATATTTATGAAGAGTTTTAAAAAATGCCGTAGTGTAGAATACAGATTTCTA
CCCAAACAATGTAACTGTTATGTAGAACACTCTGTTACGTTCGTTTGTGGTGCTTTTTGT
GTCGCCCTTTCGAAGGAAAGGCGACACATTGGGATTGCTTATTCCGTCCATTCATCAG
>TR17278_c6_g1
CCTTTTGATCTGGATCTACACTGGACACGCATGCAATAAAACCCATATATATGGAGTAAA
GGGGGAGTCAATACATGGAAGCAAGTGGTAAAATATATCACGTCAACAGGCTTAGCATGA
TGTCATTTACAACATCATAAAAGAATTGTAAATTCTAATCTAAATGGCAACTTCAACCAA
GAAATAGTTGTGTGTGATGTATCTTGGAAATATTGCCAAGTTTTGTTGTTATTTATCACT
AATAAGGCAATGCACATGTAAACCGACACCCTAACTTTGTTTGCTTATAAGGCAAGCATT
TATATTTGCCTCCTGAAATCAGGATTTTATTTTTTTTTAAATGCTTAATGATGTTTTGCA
TTTCTATGGGCCCTCTAGATATCTATAGGTTAAAATTGGGTCATATTTCCTCTTCTTATA
AGTGGAAAAATAAGGTAAATTCCCATCACAGATCTAAACAACACCCAGTGGTAGACATTT
ATTATAGCTCAAACAAACACATGCATTTTAGAAAGAGGACAAGTGCATTAAATACTGAAA
AGAATTCCAGGATAGAGAAAACATGGTAGACAAATTTCTAATAAATAGTTTAATGACTGT
CAATCAGTACTAGCAAAATACCAAAGAAATCAATGATGGTTTCTTGCTAAAACATAGAAT
TATGCATTATTTTGCAGTAACGGAAACATAAAAATTTCGTTCATAAACCCTTTACTTCAT
GGAAACTGCTTCTTTAATGACAGTACAGTCTGACCTGTATCTAACTGGTTCACTTTTTGA
TTTATTAGATTATTTATGATGAACAAGTGTAGATCCGGATCGGACTGCACTGATGTGATG
CCGCCCATAAGATTTCACCCATAGTTAGATATCCCACGTGTAGATCCGGATCTGACTGCA
TGGATGTGATGTCGCCCATGGGATTTCACCCATAGTTAGATATCCCACGTGTAGATCCGG
ATCTGACTGCATGGATGTGATGTCGCCCATGGGATTTCACCCATAGTTAGATATC
>TR54783_c0_g1
GAACAGTGTAGATCCAGATCAGATGGCACATCCATGCCATATGATCAGGATCTGCACTAT
TTGCTTTTTTATTTATTAGGTTATATCAGACCAAAATGCGACCAGTGATCGCACATGCAT
GAAACTGCAGATGTATGGAAGAAAGGGATAATACATTTATGTACTGTTTCGTTGGAGAAG
TCAAGATTGGGATATTAAAGATGAAATTACAACTTTACTGAATCCAAAGCTTGAATGTCT
TCTTATGTATATGGAGAAAATCAATTCATAAGCACTTTACACATTTTTTAAATCTATGGG
TACCAGTAACCCACTATATAAATTCAAAGGGTATTTTCCAAAAATCAAAGGGTATTTCAG
CAAATACCCCTCTTTATATCTGGAAGTCTGACTTTACATTTTTAACTCGAATAAATGATC
ACAAATAGTCTCCATAACCCTTTCCACCATATAAACACATTTGTACGCGTGTGCGACCAG
TGCAGATCCAGATTAGCC
>TR13289_c0_g1
AAAATAAACCCTGAATGAATCTTGGTTTATATGTACCTACTGCAACATACACAGTAATAG
CATGTCAAGAATTCAGCAGATGCACCGTAAAAAATGAGTTTTATGGCCTATATTACATGT
GCAGATCTACATCAGCCTGCACATCTAGAACGCCTGTTTTGGGTCTACACAGTTCAGTCA
GAAAGTCATTCTTTATCATGTTTATGCATCTAGAGAACAGTTTTGATATTTATCTTTTCG
ATACACCGATAGAAATATTGATCTGTTGCACATGTAAAACATTCCTGCTACATTCACCAT
TGCATTGTTACAGTTGGGTTTCAGCATTCAGCAAGCAGTAAGCTGTGTTCAACATTCTTC
ATCACGCTAGCAGTTCACTATCATCCCGCTGGATCTTCAATGTACCATCAACCCAAGCCC
AATCAAACCTTTACTAGGAATTCAACAACCAACTTGGTCCACGATCCTCTTTTGCCATAA
CCTGTTTCATCTGGTCCTCAGAGAATTGTACAACCGTGCCGATAACTCTTGACAAAGTCT
TTGTCTGTTTCCCCATCATGTACATATACAGTATATTCCGAAGATACTCCAGCTGTGTGG
GTTCTGTTAGCAGTGGTCCAGTGGGTGTGCCATCTGTGAAGTAACCCGAAGTGTTCACAC
TGGTGGGACTGTGCACCCAGCTGTTGGAATGTACACTGTCATCATGTCTACTAGCTAGTT
CTTTTTCTCTCAGTCTGCTCTTGGCCAATTCTCCCTGTAACTGTGATACCTGTGCCTGTA
AGTTCATGATCTGAAGCTCTGAGCTGTCCTCCGTGAAGCTGGACCCTTCATCTGGAGCAG
CTATCAGGGGCTGAGGTAGGTGGGACCGTGTCATGTCATGATGACCTTGCAACTCTGCCA
ACTCCAATCTGTGTCGTTCTTTGAGTTCTTCAATCTGTTTTGTAAGTGTAATCACTTGGT
GCCCTAGATCACCGGATCGAAGTCCTGACTGGACGGCATCCATCGTCAACTGGTTATAGT
GTAGTAACTCCTGTGAATTCACATGAGCAGCAGACTTTGGTGTTGCAGACAATGACGGCA
CTGACTTTCTCTCTATATGCCATTCCTGTTGTAGAGTGTCTACTTCATCTTTGTGCATTA
TATCCCTCTCACTCAGTAGCTTTTCCTGACTTTGTCTCATATTTTCTTGCATTTCCACCA
TCTCTATTTCATGTCTCTGCTGGATTTCTGTCACCAGCTTCTTGTTGTCTGCCTGCATCT
GTTTGATCTCGGCATCCTTTTCCTTTAATCTGGTCTCATACTCTATTTTGAGCTCTTCTA
ATTTTTCATCTCTTTCGTAGATGTCCTTCTGAGCCTCAGCTAGAAGTTCCGATTGTTCAC
GATCTTTCTGTGTTTCTTCAAGATTACTTCTCTCAATTACTTCTGTGAACTGAGCTTCAA
ATTCTTTCTCCTTCTCTTGCATCTGCTGATTGAAATCTTTGGCCAGTTGTTTAATTTTAG
ATGTATGCTCATTTTCTTTCTCTTCTAACTGCTGTTGCATCTCTTTTCTCACATTTTCAA
CATCTGTTTTTAATCTCTGCTCAAGTCTTTCTATCTCCTCATCTCTGTCTATTTTCATCT
TTTGATATTCTCTTTCTGCAGTTTTTAAAGAATCTTCTTTTAAATTTTGTATCTCACTTT
TCTCTTCATTTAGCACTCTCACCTTTTCAACCAGTACACTGTTCTCTTTCTTTAAACTAT
CAAGAGATGACTTCATTTTCTCTACAATACCTTTAGTTTCCTCTGATCTTTGAATTTGTT
CTTGAGTAATGCTGTTTTTATCTTCCATCAGCCTATTCAATTCTTCTTTCAACTGTTCCA
TTTCTTCCTTATGTTTTGCTGAGATCTGCTGCAATTGTTCACTTAAACTAGTTTTTGCAT
CTTTAACCTCTGTAAGTTCTTTTTCTTTTTCATTTAAACTTTCTTGCATTTTCTTTAAAC
TCTCGTCTTTTTCACCTTTGACTTTATTTTTTTACTTGTGAAATATAAAGCTCAGCCTTT
TTCTTAAATTCTGCAACCTTATCAGCACTTTCACCTTCTAATGTTTGTCTTAACTTGTCA
ATTTCAGTTTTGTGAGATTGCATTAATTCTTCTTGTTTTTCATTTAACATTTTTATTTCT
GAATTCAAAGAGTCCTTTTCAGTTTCTGCCTTTTTCAACCTAGCATCCAAGTCAGTCACT
TTGGTGCTTTGTTCTTCAATAACTGACTTCAGATTTTGAATTTGAGCATTTTTCATTTCA
GATTCTGTTTTGGTGTCCTCACTGGTCCTCTGAAGTTTTTCTACTTCTTTTTTAAGAACA
GTTTCTTGTTCCTGAATTCTCTGAGTTAACTCAGTTTCAATGACACTGTTTTTGGATAGA
AGTTCTTTCACATTTGTTTCCGCATCAGAGTATTTTTCTTTTAAATCATCTAACTCTTTA
GTTCTTTTTTCCAAACATAATTTTAAGTGTTCAATTTCATTCTCTAATTCATGTACACAA
TTTGCATTTTTAGATTTGGAATCTTCGATTTCACTAACATAGTTTTGTACTTTGAGCTCC
AATTCCTTTATTGCACTTTGAAGATTCTGAACAGTTTCTTGATGTGAAACCTCTTTCTGT
ACAACTTCATCACTCTTCATTTTGATAGCATCCTCTAGAACACTTTTAGTTTCTTCTAAA
GTTTTAATTTTATCACAGACAATTTGATATTCACTGTTTCCAGAGGAAACAACTGACTCT
AGATTTACCAGTTTTTCATCTGATAACCTTAGTTTTTCTTCGTAATTCTGTATGGAAGAC
AATAGACTAGTTTTCTCTGCTTCCAACTCCTGAACACATCTATCTTTCTCACTTAAAGAA
TTATCTTGAGAGGTCACAGTTCCCTCAAGTTTTGTTTTTAATTCATTTAGTTCTTTAATT
CTATTTTCCTTTTCTTCAACTAACTGCTCTAAATGTTCTATTTTTTGTTCCATTTCTTGA
ATGGTTTCTTTACTTTGTTCAAGCTGCAACAACTTGGTATTTGCATGAGAAAGTTCAGAA
GCTACCTCCTCTTTTTCTTTATTAATTTCTTGGAATT
>TR18780_c1_g1
GCTATGTAAGTTTTTTGCTCAAACTGTTATAGAATTTAATAGCCATTATGTCAAGAAAGG
AATGCGAAGTTATATGCATATTATGATGCCTAAACGAAAAGTGTCAATAAACGAAAATAA
ACTACGTCATATTTGTAAAACTAGTTCCGCAAATCGAAAGCGAAAATAAACTGGACGGCG
ATATTGTTGTTGGTTGTGTAAAATCGTGGAATTTACATGTAGGTTAACTTCATGTAAAAT
TTATTGTGCTCATTTAAAATATAAATTAAGATAAAACTCTGAAAAAAATTGAAAACGAAT
TCATCGCTTGTTTAGACAAGAGACTTGAGATTTGATCGTGAATTGTGATTGAAATGGGAA
AGACTTAGTTCTTAAATTAGAAACTTTCCACATATTAAAATACGTTCACAACATGTCTTC
AGAAGGAAAACGCTACAACGTTGACTTTAAGAGTAATGGCCACGATGCACAAAAGGAGGA
AGTTATGAACACTCTGAAGGAAGTAATGGGTATCTCTCATGAAGATATTGACTTCCTATA
CGCCACTTTCGGAGAGAAATGCCTCGTGTCTGTTGAGAAGTTTTTCGAATACAAAGAAAT
TCATGAGAAAAAGATGAATCGTAAGAAGCCACGGAGAATAGGTGCTCACTCGCCGCCGTA
TGCGGAAGAAAACGTTCAAGCTTCTGGATATCAGTCTGCCTCCGGGAATGGCTGCAGAGG
AGGTTATCACTAAATAATAACAAAAAATCGTGTTAATTACAAGGAGTGGGTGGGTATTGT
GTGTTGGGGGCGTGTTAAATAATTTCTGATGATGATCACGTTGTTTACAAAAAATGGCAT
TATTCTGTTTTAGCATAATTCAGTGTAGTAAATACAGTTTTGCATACGTTTTATCTGCTA
AAAATGGGAAAGATTCTTGTACATCACGATTTGTACTTACATGTACAGTACTTTATTTCA
TACGAAGGCACACACTATCAACGATTTCGTGTTAAGTATTACCTTCTATCTGTTTTGATA
GAATGTGCAACTGAGTTAATTAAACTAGCAAGAATGCATATACATATCAATACTTTACTT
GATCAAACGTATTGCCGTATGTTGAACGTTACAGGGATGTTAAACAAAACATGTATATAA
TAAACGGCTGTAACGTTGTAGGGTAGGTAAACATTTTCAGCACAGTAAATTATTTGTATT
TTGCATCTATTGTTACAACAACGTAATCATTCTGTTCTTAAGAATTAATATCGTTTTTTT
TGAGGATCGAAAATGATGAATGCCATTTTTGCAGGAGAGCATATTCCATGAAGAACTGAA
GAAGGCCAGTGGCCGCAACGTCAACTAAAGAGTTGTTGTTTCAATACATCTGGTGGGAAT
TATTTATGAGATATTAAGAACAGTATAAATTAAAACTATAATTTTAGTTGCAGATTCAGT
CCGACGTAAGTTTATATTTCAGGAACAGGACGGGAAACAGAAGTAAAAGAGGTAACTGTG
ATTGACGATGAAGATGTGGAGAAATGGCAAATCGTCGGGGATGGCGAAGAACTCAAAGAG
CATATCGTTAAATATGGCTTAAAGAATATCAAAGATGTACTTATGAAGAATCTAAATGGA
TGGAAAGAAAAACCGTTGAATATCGCTGTGACAGGTATGTCGGGAAAAGGGAAATCAAGT
CTCATCAACGCATTGAGAAATATGGAAGAAGGTGACCAAGGTGCCGCAAAAGTTGGAGAG
GAAGAATGTACAACAAACTGCAGGCCGTATCCACATCCTGACCACGAGAACTTTGTGTTT
TGGGATGTGCCCGGAGCAGGTACACCTACATTTCCCAAGGCAACATACCTTGATCAAATC
ATGGTTGACCGTTATGATTTCTTTCTGATTATATCTTCGGAACGATTCAGCGAGATCGAC
TCCTGGCTTGCAAATGAAATAAGAAAGCGGAACAAGCGCTTTTACTTCGTACGTACCAAG
ATCGATCAGGACATGGCCAACATCCAAAGACGAATGAAAGAGAATTTTCAGGAAAAAAAG
GAATTCGAGAGTCTTAAGATGACCATAAAGGAAAAACTTACCAAAGAATTTGGAAGCAGT
CAGTTCCATTTCTTCATGATATCAAATCATCATCCAAACAAGTATGATTTTCCATTTCTT
CTCCACCAGCTTTTAATTGATGTCCCAAACGAAAAAAAACTCGCCATGGTTTTCGGAATA
GCCGGTATGTCGAAAAAAATAATTGAAGAGAAGGCGTCAGCTTTGGGGTCAAGAATATGG
AAATGTGCGTTGTTGTCTGGGGCTGTTGCTGCGATACCAATTCCTTTTGTGTCAAGCACG
TTTGACATTGCAGTCATCCTTGAGGAGGTGCTCTTCTATCGCGACCAGTTTGCTCTCGAT
GATGAATCCCTTAGACATTTAGCAAACATGTCCAACATATCATTAAACGAGTTGAAAGAA
AAGGTCAAGTTCAAAACACCAGAAGGAATTTTCACAGCTGGAGGATTGACCAAATACATG
ACGAGATTTGCAGCAGGGGAAGTGGCAGAGAAGGTGGCGCAGTATACCATACCGGTCCTT
GGAATAGCAATAGCATGTGGAATCTCCTTCGCGTCGACGATGACAGTCCTACAGGCCATT
CTAGAAATGATGAAACAGGATGCTATCGATGTCCTTGTTTATGTTTCCACTCAAGAAACT
GCAGTCTAGAATGTTTTGGCTTGCGCGTGAACGTAAACAATTGAAGCGAACATATGGGTA
TACATATTATTAAAGACACATACGAAAAGGTATTTCGTGCTAAGAAAGGCTTGTAAAATT
CAACGAATCAATGGGAATTGAATGATAAAGCTGACATTTGCATAAATGAAACGATAAAAT
TATACAAGTAAAAGAGACAGCCTTTTTGCGAGTTTCTGCAGCACTAAATGATCCACAATT
GCTTAAGCGCGAATATACACGCACTTTATTGCACCACGTATTATCTTCGTAGATCCAGGT
AAAAACTGCAAAAGAATTGGAAAATGTTTAGCAAAATTCAGCTACATAAAACTAAAATGG
GACCACCATAGTTTTATGTAACAAGTGTTTGAAATGGAAATGACAAATCTGTAGTTATTA
TGATGTTACTTACTAAATTTTATGTGACAAGTGTTTGAAATGGAAACGACAGATCTGTAG
TTATTATAAGT
>TR11366_c0_g1
AGGAAATCCGGCGACCTTGCGAACCGGAAGCGAGTAATTCGGATGCTTGTGGTTATTGTG
ATGCAGTATTTTATTTGCTGGACTCCGCTTACACTGCTGAACGCCTGGAACGCTTTTGAT
TTTCGCTCAGTACTGCGGCACATATCACCGATGACGAAATCTTTAATCCTTCTGCTTGCC
TACACGTCCTCGTTCATCCATCCTATAACATACTGCTTCATGAACAGGTTCTTCCGGCAA
GGGTTCAAACGCCAGTTCCAGTGTTCACCTAGACAGATGCCTTCAGGTTCTTCTTTGCGG
AACGGTTCTGAGAACGGAACTGCTATGTAG
>TR17241_c4_g1
GGAAGTCCAAATTCAATATGGCGCCTTGGAGTGGGAACCGAAAAAATTGTCTGACGGTTT
TGAATGTTGCTCACTGGGACTTCTTTTTCGACTTCCTGTCACATGTACAGAATTACTACA
TGCAAACTAAGAGAGGAGCTTCTGTCGAAGAAGCCCCAATTGCTACACCGGTGTTGATAT
TTATGAAGAAGTTATGGATGAACGCCACCCCTGGACAGGATAAACTAGCAGACATAAAAT
TCCATTTTCCACAGGAAGTTCCAAATTACATCCGTGGCTATCACAAGTGTTCTGCTAATG
AAGCAGTGAATCTCGCTGCCTTGCTGTTCAAAGCCAAGTACGGGGACGAAAAGCAGCCCC
TTGAGCATATCGGAGATGTGTTACCTGTGCTGATTCCAAAAGCACTTATGAAAGACAAGA
CGGATGAGAAGTGGAAAGAGGAAATTCAAGCTAGTGTCGACAAACTAAAGTTTCCCTCGA
AAGAAGACGCCAAAGTGGCATTCTTAAAAGCATTGCACAAATGGCCAACATATGGCTCTG
TGTTCTTTGAAGTGCGGCAAAGAAGCACGAAATCACTTCCAAAGAGACTGATGGTAGCTG
TAAATCACAACGGTGTAGGTCTCATAGACTCGGACACAAAGGAAGTCCTAGACATGTTCA
GTTTTGACAAAGTCCCTAATTGGGCATTTGATGAACACTCGTTTACACTTGTTATTGGCG
AAGGTTCTAGTTTGTCTAAGCTTTACATGGAAACAAGTGTGGGCCACAATATGGACGACC
TGATCATGAGCTATGTTGGCTACATTATGAACACCCAAATCAAGAAGAAACCGTCTTATG
CCGGCATAGTAGTAGGAGAGTCGATGTGCTGAGATAATGCTTTGTAGGCTGAACCACCAA
GCCTGCATAAAAACCTCAAAACTATACAGTTAAAATGTGCATGAACTATCGACTGTGACT
GTGTAAAAAATAAGATTGCGAATTAAAAGCACCATATGACAGTAAATTTTTTATCAGAAA
CTTTGCTTCCTAGGTGATTTATTTCAAGGTTCAGATATGACCTTTTGTTCATAAACTAAT
AAAATATGGATAAAGGAATTACTTTTTTACATTTTTTTTTCATATTTTGTGATAA
>TR32787_c0_g1
GGAGCATGGAAACCAGTCTCAAATCTCAACCTTATAACTTTCAGCCCAGATGACAAGTGT
GTGCTGGCTGATCTGGATCAAAACTGTTTCATCTCGCCATAAAGGCTTACTATGGAGGAA
ATGAATAGAAGATATGTCAATATTGAGGAGAACCTGGGTATGGCACAGTCATCTGTTTAT
ACAAAAATTATCATCACTGAAATGGAAGGCTCATAGCTTAGGTGCCACAAACAGAAATAA
TCACATAGTGAGGGTCCACTTAAACACTTCTGATTTCATTTATTATGTATGTCAACTTTA
GGAAAATAAATTCTTGCATGGCACTGTCTAAATTATGTACATTTATACAGGTATAAAGAT
AAATTTCTGGTCTAGATTTATATTACATCAGACTTTTAATGTGTCCTCATATACTTTTTC
AAAATACCAGTAAATAACTTTATTATATAATATTTTATTACAATGAAGTAACTTAAGATA
AGCAAAGTCATGAAAACCCTTTACAGCTTAGTTACTGTTTTGATATGCTCACTTCTGCCC
CTTATGTATATAACCCTGTTTTATCCCACCGCCACACAATTGGCTTGGAATTATTGCAAT
TCATATTCATGTCAATGAGAACACATAATTTATAATTCTATTTGGAACGATGGGTCTTCA
TTTAATGTTAAAACAAATCCATTGAACATCTATGACTTTATCAAAAGTCTGTATAACGCA
GCTTTATCTTTGCAAGTTATAATCAATTTCAGTCACAAGTGACCTTGTTTGGAAATAAAG
TATGTTTATAGGTCAACAAGTCTGTCTATGTGCTCATTAGAGAGAGTGAAGCGTTGAAAT
GTTCCATGAAGATGTCCACATGTTTCTTCTGGAAGAGCAGTGTAGGCCTGAACCTCATCG
TGACTGACCCGCAGGCACCAGTGTGTACCCCTCTCTTTCTAAGGTCAGCCATGGTTTTAT
CTCTTGTAGCAGCATCTTTGAAATCTACAGCACAGAATGTTCCAAGACCTCGTGCCTTGC
TAAGCAAACCTGGATACCTGGCCTGCATCTCCCTAAGACCAAAGAGAAGATAATCGCCTG
TGACCTTGACATTTTCCAGCAGGTTGTCATGCTGGATGACCTTGACGACCTCTTCAAGGA
GGACTATTTTACTGGGGTCCCCGACCCATGTGTTGAATATTCTGTAGCCCAGTTTAGGTC
GAAAATCTTCCTTCATGTAGAACCCTCCAGTTAACATCTTCTTACTGAACGTGACAACAT
CTGGTGTATCGGTCAATTTGAAGTGCTCGTGTGCCCAGAACTTTCCAGTGACTCCGCAAC
CTGTTTGAACCTCATCCATCAAATATCCCAAGCCTCTCTTACTGGTGATATCCCTGAGGC
CCTGGAAGAACTCAGCTGAAGCGTAGTTATCTCCCCCTTCAGCCTGGATTGGTTCTGTTA
TAATTCCAGCAACTGGGAGACCCTTCTTGTTGTACTCCTCTATTTTGTCTTCAACCTCTT
CTAGAACTTTCCTTTCCTCTGCCCTATTTTCAGCCACATTTTCCTCCAGTGGATATTTGA
GGTCAGGAAAGCGGACCCAAGGCCAGTCGGGTGCCGGAAAGTCCAGTTTGTGGATCCATT
TGGTGTGTGTACATCCCAGAGCACCCATAGTTCTTCCGTGAAAAGCATTGCTGAAGGAAA
GAATGGACAGTTTTGGACATCCTGGTTCCTGATTGGTCAATGCTGTGTCCAGTTCTGCCT
GGCTTGGAGGGGCACCACCACGTTTGTTATCCATATATTTGATGAAGATTGCTTTAAGAC
CTTGTTCCACAGAGCAGGCTCCACACGCCATGGTCTGCACACTCTTCAGGCCTGGAGGGG
CTATAGACAGGAGGGCATTTTGCAGTCTGGTCACCAGGTCAGCTGGTGGGTACACTCCCA
GGGCAGGTCTGTTGATGAATGCTGACAGATATTCTGGTTTTGACAGGGCACTAACCATTG
ATGGATGATTGTAGCCTAGGGGCATGGAAGAGATTTGTGTGTAGAGGTCCAGTAGCAAGT
TGCCATCCACATCAGCTAGATAGTTGATGTGACTGTTGTCATAGTCACAGAAAAACTGAA
CTGCACCAACATTCTGTATTTTATCTAACTGTTTAAGCAGTTCTTTAGACTTTGGTCCGG
GTATCTCTGTGACAACTTTTGGTCCATTAGGCTCCTGTAGGTCGCCGTGAGAAACACGGC
AGGACAGACATCTCTTACCTAAAAGCAAGCTATCCTCTAGTTTTCTCACAAGCAGATTTA
GTTTTCTTGCTGCAGCCATATTCTGCAGTTTAACAGTTCATGTGTAAGAATTACTGTATA
GGCTGAAGACTAAAATAACCCTGCTATCAGTTTAGTATATTGCAAACCAGCTGATTATGT
ATGGTTTACACAGTATTATCTCATACAAATGAGTGTTCTTGACCCATATAAAATTTTCCC
AGTGTACATGTAATTTTCCACATGCTTCCAGTAGGAATCAGATAGAGTATTTTGTTGTCT
GCTTCTAGTAGCATTGTTGTATGGATGCATTCATGTGAATCAAGGTTATTTCCCCTTCAT
AAAGCAGTTCGTTTTTTCCACTTCCATATCAGTTTTTAAAGCAGCTTGATCATCTTAAAA
ACAACAACAACAACAACAACAAAAACAACTTCTCCAAACAAATAATCTACCATTCAACTG
ATTCCTATAATTCTCTTGTATTTTGGAGAAAACCTGGTTGATATTTG
>TR41317_c0_g1
GTTTCGGTCAGACAGATTTTCACATATTGTCTGACCAAATGTCTGACACTTTTTTTCAAC
TTTCGGGAAGTCTGTTATATATGTACTATATCTGAATTACTAAGAGGTTGGTCCCCATAA
ACCTGCTTAACATGATGACATTGGCCATTCCATAGCGGACTGTCCACTCTAGGTCATCAT
GTTATGCAGGTATATTTTACATGTAACTCATTTGCAATTACATGCATACTTTTAAGAAAA
ATTAACATGTAGTAATAAATGTTTTTAAAACGTTCTTTTAAGCCTTTTTATTTTTAACTT
GTCAGATGACACTGGAAAATCAACTTGAATTTCATGTTTTTATAAACTGCTTCAAATATC
ACAGCTTAAATTCAATTAATAACAATATTTACATGCAGATGTTTTCTTCAGGGGACAGTT
TGCCCGACTGAACCTTTTATTTATGTTGGATTAGTCTATTTTTCTGTGTACTGGTGCAAT
CATCACGTTGTTGCAAAGAGGTACAGTAATCCCTTCAGAAACTGTACTATCTCACTGCCG
CCAAGTTTTGACTCTCCGTACACTCGATCAACAAATGATATCGGCACTTCTCCGATGGTA
AATCCAAACTGTCTCGCTCGCACAATCATCTCCATCTGGAATACATAACCTTTAGACACG
CAAGCATTTACCAGCTTTTCCAGAACTTCTTTCCGGTACAGTCTAAAACTTCCGGTTAAG
TCCGAAGCTCCTGGCCTAAGGAGAATCTGTGTCACAAAGTTAGCACCTCGACTGATAACT
TTACGTTTCAGGTCCCACCCATACACACCGCCATTACCACTGTATCTCGTCCCAGAAACT
ATATCTAAATCACCGTCCTTCTGTTTTTTTATGAATTCTGGGATGAATTTTGGATGGTGT
GACAGGTCAGCGTCCATGATGACAACGAAGTTTCCAGTGGCGTGTTTGATGCCATGAATG
TACGCTGTACCGAGGCCAAGCTTCTTCTCTCTGGGCCGCAAAACAATCTTCTTCTCACCA
TAAATTTTCTGCAGCTGTTTTGCGACATCAAGGGTCTTGTCGGGGCTGCCATCATCAATG
ATGATGATCTCATACTGACAGTCACACTGGTCGAGATGTTTCACGAGTAACCACACAATG
ATCGGCAGGTTCTCTCTCTCATTATACGTAGGTAACAGCACTGAGTATTTGTCTCCTTCC
ATCACAACTGTTTTATGTTGTTGACGTTGATATTTTGGATCCTATCAGC
>TR57818_c0_g1
TTGTAGGCCATTATTCATGACCGATTTTTTAACCAATTTTGAAATTTCAATCGGACATTC
TTCCCGAAAATTGGTCAATGACCGGCCTGCCGACGATTTTAGAATCCCTGACCAGGAGTC
TTATTTTTTAAAGGTTTTTATGAGGTGTTTTACTGTTCTAGTGAAAATGAGGTAGTTTTG
ATATAACAATGTTTGATGTTTTCAGAAAGTCTTCTAAAGTTTCTGTTGTCACCTTAGTGC
AATAAAGGTTTAACTCCAACTTATTTCTATGATACTTATATTGTTTTTGCATTATGTTGA
AGCAATGTTAGATGTTGAATGGATATTGGGCTCTTATCACATTAGTTTTGACACAAAGAA
TTGATTCATGGTTATATAATGTCTACATTCATTGCCGGCTAGCTCAGTGGATAGAGCATC
GGACTGTCAATCCAGGGGTCGTGAGTTCGATCCCCAGCCGAGGCGGGAA
>TR53804_c0_g1
GAGAAAACGCAAATTCTATGCCATCCTCAAATCTAACTAAAACTTACAAAATAGCAGAAT
GTTCCGGCCACCAGATCACAATCACATCCTGTCCTTGAGGCTGTCTGAAGTTCTTCACGA
TATAGGAGTGACGGAGAATATGGTGAAGAAGACAAGGAGGTCCTGGATGATACACGAGGC
TTTAGCTAATACATGCCATTTGTTGTTAGACAATAAAACAAGATCTCTCTTCTTTGGCAG
TCAGTCAGAAGCATCAACTACTGGAGGCCTTTGTTCTGATATAGATCATCTAATGTGGCC
CCAGGAATTCCATGTGATACAGGACTGGTCTCAGTGGCAGCCCGACAGGGAGAGTCAGTA
TCTAATAGTACAGGATGAGACAACATTACCAGGCTACTGCCTGCTACAGCTGCTGAGAGA
TGATGCTCCTCTTCCTGCTGAGAATATCCAGAATGATAAGCATAGCACTGACAGCATCGG
CAGAGTGCTTCTGAGACATAGTATTGTAGGATTTGTGGAAGGATTTTCTCAACATGGTCC
TGCTCAAACAGACAGTGGACCAGATCGGAGAGATATTGACTTTGTACCTGCTTTACACTG
TCCATTCTGGCCAAGAGAAGCTGAGCTGTGGTTACATCAGCAAAATGAAAGTGGCTGGCC
AACTGATGATATGAAGGGATATTCAGCACAACAGGGCTGTTTTGTTGTCCCAGTCGGCAG
CAGAACAGGCATTTACCAGGATCTGGAGTGGAGAATATCCACCTCCTTTGCTGAAAGATG
CTTGATGTATAACATCAACATCACACAGATAAG
>TR9338_c1_g8
TTTTTGTGTTATTATGCATACAGGTGAAATCTTAAATGTTTAGGTTAATAAAAAATATGC
CGTGTGACAAGTTTATTGAGCCTTTAAACATTGTTACCAGCTCCAGAAAAGCTCGGTTGG
TTGAAATGTAAATTCCGTCAGATGTTGCATGCGGGATATCACCATCTGTGACCCCTCTCA
CTGTCACCTCTGAAACTCCAGTGGGTAAGATGCCATTTCATGTAGTTAAGGCACGTGGCT
TTTTCTAAGTATGATTGGGAGCACTGAAGTCTACAGCTTTTGACTTCAAACAAGAACGGT
TGATGGAGCGGCATCACGCTGACGGTATTCACAGAACACTTTAATTAATCGTTGTAGGCA
TCGAAATTGACAAAATTATACAAAGTTGTCACTTTGCACTTCCATGATGAATCATGTGAC
CTT
>TR49317_c0_g1
GGTCTGTACATTTAAATATTTTTGGCATTCTCTAAAATATCCAAACATATCCAATTTTGT
ACACAAATTTTTTTCCATTATAATATCATATTTTATGAAAGGTAGCATTAAACAGGGGGT
TTTACTAACTGCTGAATCTTAAATGGTCATTTTGGTAAATCAACAGCCAAAATACCCTTA
ATTTAAGGAAAAATGACCCATATAGCTAAAATCATGGAAGGGGATTAAAATGAGAGTCAA
AGTGTCATTTCCCGGGTCAAATGGAACACCTGCTAAATAAAACATCAGCTTGTATAAGGG
AAGTAACACATACAACACTTCAAGAAGGGAAGTAATCTTAATTAATTGACTAGTACATTG
TTTTCACTTGCTTACTTCAGTAACAATCTAAATACAGGCAAAAAATCTAGTTAATTTTAA
ATTAATAAAATAACCAAAATAACTTATTGCAAACATTCTTTTGTTACAATAGATCCTATA
ACCTTTCATTTAATATTAGTTGTTTATCTTTGGCAGCAAATATATGGCAACTTCATAAGT
AGCACTTCACAAATCAAATTGAAAACATCAATAAAAATGCAGGTGAAAAATATTATACAT
CAAATCATCAGAATGAGATGCGCTGATATCTGTTTCAGGGGCTCCATGAAGCGCTGAATC
TCAAGGGTCATTTTGATAATTTTGGAGGAATTCTGCCAAAATACCCCTTGATTTAGGAAA
AATGACCCTTCAACTGAAAATCACAAGGGTCAAAATGGGGCGCGTCGCGAGAAA
>TR48136_c0_g1
GTCAAACACTGTATGCCAGTCAAACATTGTATGCCAGTCAAACCTTGTAGATCAGAGAAA
CACTGTATACCAGTCAAGCTCTATAGGCTAGTCAAGCACTGTAGGCCAGTCAAACACTTT
AGGCTAGTCTATGCTAGTCAAACACTGCATGTAGACTGCACAGTTTCGCTTTTGTTTTTC
GCACTTTCAAAAAAGCTATTCCTGCTGGTCTGCAGATTGACTGTGAAATAAATAGTTCCC
TGGTTCATTTCTTTGGTAAGTACTTAGGAAATTCAATATTGGCTACTTGTAAAAAAAGTT
CCTTGAAAAGTGGTTGTGTGTCATTGATGTTGCAAAAGAATGGCTTTAGGGAATTATCAA
ACTCATGATCATGATGATGTTTGCAGAAGATTCATTTAACCTGAAAATGACTGGATTTGT
GACTAGCTAATAGCTTTTCGTTAACAGTTCAGTAAGTCTGTTCGTTGTCTGTAGTGTTGT
TATATTTTCAGAACAGTGTAGTCTGAGTATAGGTGCCTACTCTGTGGCTAGTTGGGTCTA
CACTTAACCATGTCCTCCATATATACACATTTTCATGCATGCGCAACCAGTATAGATCCA
GATAAGCTGACACATCAATGCTGTCTGATCTGGATCTGCACTGATGGCATCTTAGTCG
>TR25507_c50_g26
TGAAATGGTGACTGGTCGCCATTTCAGCCAATCGGATGCTTGAGATTTGAGACTGGTTTC
CATGCTCAGCTTTATAACCTTGGGCATTTGTTTCTGGTGTAAAGGGTTTAGCTGCAATAC
AAACCGACTAAGTAAATTTTTTTAATGGTCAAAAGAAGTTTTAAATGTTCTTTCTGACAG
TGACTGGTTTTTCATACTAAACAATCTTTTTCGTAAAATTTACATTAATTAACCTTTGTT
TTTCTTGTTCTAAATAGAAAGCAGAGAAACAGATTTTTTTACTACACATACCAATTACAC
AAACACTTGACATTTAACAGAAGAAAAATGCAATGGATTAAATCAGTATTATATAGCAAA
TTTACATCAACAATTTACGACAGACTAAATAGAAATTCCAATAAACTCCAAAATTGTACA
ACTGACATCATACAGATTTACAGTAGATTGTACAAATACACATCACTACTCTGTAACACC
CAGATTTGTTACCTCTTTAATCAATCATCAAGTTTATAATTGTTAGTGTTTTGTAATTTT
TGTTCAATTTTTAAGAAATTGCTTTTGTTACCATGGTTACCCATTCTCCAGAACTCTTCA
AAAAGTTTCTGTCAGTATAATGATTGATTGATGATGATGATGACGATGATGCAATAATCA
AAGTAACAAATATCACTCAATACACTGACAAAAACTTTGTGAACACAGCATGCCTTTTTA
CACACCTTTTAAAAATCCTGAATTCCTAAAAATTTGTCAAAATAAAGAAAATCAACCATT
TTTTGACCAACAGAATCCAGAATTTCAGGAATTATCCTGAAAGCTTTCGCACCTGCTTGT
ATAAGTTAATTATTTATCTGATTACAATCCACATTTTAAAATTTACAATGCCGTCAATCC
GAACGATGAAATTCAACTTCAAGGCATACGCTTGATAATAATTATCACAGAATTATATAC
TCATATTCTGTAGGATAAAGACAGTTAGGTATTTGTACCAAGTTGACACATTAATATTAC
AAATTTTTAACACAGTACAATTGTTACATAAAGTTAAGTCTTTTAAATAAATATTACTTT
GTACGAACAATTTGATGGAATTTTGTTCTGAATAAAACCTGCGAATCTCCGTTCAGCTAG
TTTTTTTCCCCCACAATAATAATCATTATCAGTACATCGCTAGTTTTTATAATATATAAA
TATCAATGTTTATGACGATCATTTGGCATTTTTCAGTTGAACAGATAACCAGTCTAGACC
CTCGTACAGTCCGTCACCGCTGGTAGCACATGTTGCCTGGATGTACCAGTTACGGTTACG
CAGTTGATGCAGTTGAAGTTTGTCAGTTATTTCTGCGGCATTCATAGCATTCGGTAAATC
CTGTTTATTAGCGAACACAAGTAAGATTGCATCTCGGAGCTCGTCTTCATTTAACATTCT
GTTCAGTTCATCCTTGGCCTCACCAACACGTTCTCTGTCATTACTGTCCACAACAAAGAT
TAAACCTTGTGTATTTTGGAA
>TR22692_c0_g1
GGAAAATCTTGGCGCAATAATATCAGAATTTATTTGTGTGTACAATTTTTGTATAGGCTG
ATTCAAAAATTCATTGATAATATTTGACTGCAGTGAGGGATATGTGAATTTGTCTTCGTG
TAAGGCACTTTCGGAATGTTCTACCGTCAGCATGTATTTAGTCATTGTGAGCTTGTTGTC
CGACACACCCTCTCCGAGACCTCGCTCATCATCGTACAACAACTGGCGGTCTATCATTAG
CTCTAACCAGCCCTTTTCCAGACTTGCAGCTCCGTGTGCCTGCCCTGTATGCATGGTCAC
CCTTGTCTCCTCATCTTGAATAAAGGCCATTGTTGTAACTGGGTAATAATTTCTCTCTAT
ATTTTGATGAGTTTTGTCACTTGGGTGCTTCTTTCGACCGATTATCTGGAATCCATTTTG
GTCTGTGAAGAAAGCTCCCTGTTCGTTACTGACACTTGTAGCTATTCTCATTATCGGTTC
CCGGTCTCGCATGTTTAAAATGAACATGTTCAGAGCATTCTGAATATACAGGTACCGTCC
CTGAATACCTGGATGATGGTACAGTCTAACTCGATGATACAAGTTCACAAAGACAGACTG
AACTTCTGTGCAGAATGGACCTTCAATGACTCGTACTATGGGCTCCCCCTGTAACATATC
TGTAGCTGGCCCATTTGGAAAGAACAGATAAGCCCCACTCCCTCTAGAAGTATAATGCTT
AAAGTCTAATATCATTTTGGTCTCTCTAGTTTTATTATTAGACTTGTCAACCCATTTGTT
CAATAATCCATTGAAAGACTTGAACTCGGCACCAATTTGTTCATTCTCTACAAAAATTGG
TTCATATATGTTTCC
>TR25676_c0_g1
CAACATTAAGTTTCATGTTAAATCTGGGGGACTTACGTACTACGACGTCACGGCCGCCGC
CGACGTCGCCGGACAATAGGATCCCTATGTATCTACCTGCTATCGCAGGCGACACAAAAA
AACACCCAACAACACATACTTGTTTGTTCTACAGATGAAATTATTTGTCACATTGTCACC
CTGTAGTTCAATTGTCATTGTTATCTCAATAAATCAAAGATGTTTTGGTTGATGATCATA
ACAAAATGTAATATTGATGGGGTATAGTACACTACAATGATTGGGTATTGTACACTACAA
TGATTGTGTAAAGTACATAAAATAATCAGGGATAGTATACTAAAAGGATTAGGTATAGTG
CACTAAATTGATCAGGTTTACTACACTACGATGACTGGTTATTGTACACTACAATGACTG
AGTATAATACACAGAGATCTGGTGGTATACACCAAATTTATTGTGTATAGTACACTACTG
AAACAGTAATTGTGTATAGTAAATTACGGTGATTGCATATAGCATACTACAACAAATTGG
GTACACACAATTAGTCTACAGTGATTGCATATAGTACACCATAATAATTGGGTATACTAT
AATGATTAGGTAAAGAACACTACAGAAGAGACTAAGGGTCTGGAATGCTAGGCTGGCTTG
GAAACTGATCAATAATTATACCAATAAAAAAACTTGAAGAGTCAGAGAAACAAACCTTGA
ACAAAAACACATTTCAGGAATCGAGGGCAAGTGAGCTGTTATTAACATAAAAAACAATCA
TTACAAATTATATACAAAACATATCATACAAATTATACATAAAATACCGATCACAGACTT
GTTTAATAGAAAATAACAGTTTCCTATAAACTTAACAGATTAACAAAATTTATAAAGATG
TACACAGAGGCTTTACAAATGGCACTTTTCATGTGGTAAGTTCTAGTCCTGCCATGCCTT
TTACATCTGCATAACTTTACAAAATGGCACTATTCATGTGGTAAGTTCTAGTCCTGTCAT
GCCTTTTAAATCTGCATAACTAAGAGGCTTTA
>TR30132_c1_g2
CAGTTTATTCGACCATTTCATAATTATAGTTATACAGTATAACAGTGGCGTAGCTACTAT
AAGGCCATGTAGGCCCGGGCCTACAAGTTTGACAGGAAAATAACGCTTTCCAAAGTCCCA
AAAATGCAATAAAAACAACGGGGTTGCACTGTATGGTAGCAGATTCAAGCATTTTTTTGT
CGATTCAAAAATCTCTTTGGCTTTGATTTGCCTTCCGGGGAAAATGATTATTTTATTTGC
CAGATGTAATCTCGGAACCCCTTATATGTGCCTTCATCTTATAAAAAGCTGGCTACCCCC
CTGGTATACAAATTATTTGAACATTACACCAATTTAGTGCTATAATGGAAAGTTACACCA
TAGAATATTAAATAATAAAAAAG
>TR8970_c1_g1
GCAATGTCTAAGATTATAGGCCAGTTTCTAATCTCAAGCATCTGATTGATATTTATCAAT
CAGTGAGATGCTTGAAATTAAAGACTGGTCTCCAGATTTAGTTTTGATCTTTGGCACATG
TAGACCTTATTTACCTGCGTTACAAACAGTTTTATCATCGTTTATAGTATCATTATTTCT
AGTATCATAAGTATTACGATTTATTTTAACAAGCTCAAAATATGTTATTGCGCTTTTTTG
TGACATTTAATCGACAGTTAAGAATAGTCAGAACACATTGGGACAATCGTATTTTGAAGA
TGTTTCAAAGGAAAAGTGCTCTGCATTATCGTAGTTCGGAGATGATTTCAATATTTAAAT
CTGTAACACACTTTTTACCAATATTTGTAACTTATTCTTGTAAATTTCCTTTAAAAATAT
TACATGTGATTATCTATTGCATCATGGCTAATCATGGAATGTAACTTTAATGTCACTTTG
ATTAATTACTAATGTTTTCATAATTCTAGAGCAATGTGCTTTGACAGCTTTCATTTGAAA
TTTTTCCTCGAATAAAATTATAATGAAATTCGAATACACAATTAAATATGTTAACTTAAC
ACGTATAAATTGAAAAAAAAAATAAGTTGATTATTAAATTCAGTATTTTTATATGTGTTA
TATTTGACAAATTTCTATCGTACAACAGAATTTGCTTGTATTTCCTTAATGAATTGTAA
>TR57002_c0_g1
TAGTATACATCTTTATAAAAAGTAATGTGATATGAATAAAACTATTAGCAAAGCGACGGA
ACTTGAGCACCCTAGAAGAGAACTGCATGTGACCATATCAATTAATGGTGGTTGAAGACT
TAAGAGTGCACCCGATGGTTTTCCAGGGTTAGGTTCGTCCGTCATCAATAGCAATAACTC
ACCGTGATAAGTTTGTCCTATGGATAGGAGCATGGTTCGCTGCGGTGCACGTGCGTCACA
CGGGCATCGTGACTTGTCACACTGTACAAACGCTCTAGAGGTCCAATTTGAATGACCGTC
ATCGATACGATGTTCATTTAACGCATACAATTTTCCTAACGCAAAATCGCCATAAATCAA
ATGTCCATACAGATCAGGAAACAAGGAACCTCTGTACGGCGGCCCACCAACGACAGCAGA
AACATTGGACATTTCACGCCGGACCTCGAAAATAGGTAACGTCTCTTCGTTTTCTTTAGT
TTTACAGATGGACTCGTTTCGACAATGTGTTCCTTCTCTGTATGGCCATCCGTAGTTAGC
TCCCTTCTTTAATTCTATTATTTCGTCTGCCACGGAAGATCCTAAATCTCCACAGAAAAT
TCGTTCTTTTCCTTTACCGTGTTTATCACCAGCGTCTTTACCGCATCTCCACATATTTCG
CGTTCCAATCGCAAACACTTCCGGTTTCCAGCCAGCCGTTTTCGGATTGTCATTTGGGAT
GTCGTAATACTGCTCTCGGAAATCGACAACTGTGGTTTTGTCAACATCTATACGCAAGAC
CTTTCCCAATAAACTTGCTCCATTTTGAGACTGGATTTGTGTATCGTCAGCAGGTCCACC
GTCCCCAACAGATATGTATAGGAAGCCATCGTTTCCAAATAACAACTGACCTCCATTTCT
TCGTAATCCTGGCTGTTCAATGAGTATTAACTTTCTCTCCTGATCTACATTTCCATCCGT
GATCTCGCTTATTACAGCATAGTCTCGGTTGTTCAAAGATCTTATAGTAAACGTATACAG
TTTTTTGTTGGAAACGAACTTTGGATGTAGCGCAAATCCTAGAAGTCCTCTTTCCTCATA
TAGTTCCGGTTGACATACTACTCTGTCCGTCAAATCTATATACTTTGTGAGAGAATTCTG
ATCCAGTGGTTTATATTCATAAATAACGCCTATTTGTTCACCAATATAATACACATTTTC
TTTATCTATAACTGCTGGTTCTATATGCACGGGATTTCTAAGCTTGGGCAACTCTTCTTT
CAGGCAAAAACACGGAAAGTTATCTGTATGGGTAAACACGCATTGTGTCATTTCTATGTT
AAAAATTATCACATATACTGTTGATAAAAGACAACGAAATCCTGTAAAAACTCCCATTTG
ATAAAGAATATTGATCGCAAGATGTAATTATCAATATTTTTCAGTCTTATCGCACATGTT
CGGTGACAAATTACGACCAATTATTGCTGAAATGTCCACTTTCCTTGACAACCGCCGAAC
AGGAAAATCGTTTAACAAACTACAGATGACGCCGAG
>TR9096_c0_g1
TCCCTCATGTTTTAAAATCAGTATATATGGAGTAAAGTGTTAATTAACTGTAGGTCACTA
AAATAATTCATGCATGTGATACCCAGTCTAGAATGTTACAATATCAAATACAAATAGGCG
ATTCCAATTAAATATTGATGGATTTTTACATTCATTAACTTAATTGTTGAAAAATGAAGT
TAACAATAATGGCCTCAACATTAATAGATATATCGTCTTTTATAATTGTGTTCTGTTTAT
TAAGACAAGAAAAAATCTAATTTAATGTAAGTAAAATACCAGTTTAAGATTCTAAAATAT
CATATGTATGGAAGTTCTATTTCAGTTGTGTATGTACACAATGTTTGCCTGCATTATTGG
AAGCAACATTAACCCTTTCCTCCATAGACACTCCTTTATGGTGCCGTCAGATCAGGATCT
GCATTGTTTGCTTTTTGACTAATTAGGTTATTTCTAG
>TR14171_c0_g1
TTTTCAAATCGGTTTTCGGTAACTCTTGAAAACCACTTTTTCTTTCAGCTCGATCTATCG
ATATTAACTCTTGTAAAGTCTGCATACATTTACGTTGTTTTTTTGCTTCATCGCATTGCT
CTGCTGGCTTGGAACTGTAATTGTTGAAATTCTCAGTTTCCGATCGCTCATCATTCAGAG
GTTTAGAAAGCAATGTCTTTGATTCTCCCGGCGATTCATCTTTGTTATAGTCCAGCCACA
GTTGTATCGTCGATTTTTTCAAATCGGTTTTCGGTAACACTAGAAAACCACTTTTTCTTT
CAGCCGGTATTATCGCGTCTTGTTTCTTTGCTTCATCGCATTGCTCTGCTGGCTTGGAAC
TGTAATTGTTGAAATTCTCAGTTTCCGATCGCTCATCATTCAGAGGTTTAGAAAGCAATG
TCTTTGATT
>TR55546_c0_g1
TGGCAACCGTGTGCGAGAGCGGCAAAAGTTTGAATTAAAATATATCCTAATTTATATTGT
TTCTTTACGAAAGAAAATAAATTAGTCATTATGTCTCATTCCGGCAAGAAACTGAATTTC
TTTGAAAACTTCATGCTCAGCGGTGTTGCAGCAGGTGTTTCAAAAACAGCAGCTGCACCA
ATTGAAAGAGTCAAACTGCTGGTACAGAATCAGGGTGAGATGTTGAAAACAGGAAGACTC
GACAAGCCCTACAAGGGTGTCATTGATTGCACTGTGAGAACATACAAAAGTGAGGGAATA
CTTCCATTCTGGAGAGGCAACATGGCCAATGTGATCAGGTACTTCCCAACTCAGGCATTG
AACTTTGCTTTCAAAGATCAAATTAAGGCAATGTTCAAGTCTAGGAAAGATGAGAGCCAC
ATGATGAAGTTTAGCAAAAATATTGCATCTGGAGGAGTGGCAGGCACTCTTTCTCTCTTC
TTCGTCTACTCTCTCGATTATGCACGTACAAGATTGGCCAATGACAACAAATCTGCTAAA
AAGGGAGGTGAAAGGCAGTTCAATGGTCTTATCGATGTATACAAGAAGACCATCGCCTCT
GATGGTGTGCAGGGCTTGTACCGAGGCTTTGTCAGCAGTGCTGTTGGTATCTTCCTCTAC
AGAGGAGCTTACTTTGGCCTTTACGATACCCTGAAGCCTCTTCTGCTTGGGAACAGCAAC
AACATGACTGCCAGCTTTGCTCTTGGATATGCAGTTACAGTTGTCTCTGGAATATTGTCC
TACCCTGTTGACACCATTCGACGCCGAATGATGATGACATCTGGTGAAGCTGTTAAATAC
AAGGGCTCTATCGACTGTGCTGCTCAGGTCATCAAGAATGAAGGCTTCATGTCCTTGTTC
AGAGGTGCTGGTGCAAATATCTTGAGAGGTATAGCTGGTGCTGGAGTGCTTTCTGGATCT
GACAAACTCAAGGAACTCTACGTCAAAGCCCGCTTGGGTAGTGGCCGCTAAGGTTGCACA
GGGCCATTCGCAGCACAACCTGGACTTAATATATTTCCTTTTGTTTCTTTACAAGATTTT
TTAAAGTATTTTTTTTATTGTGCTGTGAATCTCAGATACATCTTTTTATGATTTAGGGGA
TCTTGTTTTGAACATTTTGCTAAAAAATAAAAAATAAAAATTCTGCTAAAATCTTTTGAG
GAAACAGTCAATTAAATACAACAACAACATAAATACCAAAAATATAAAAAAAATCATTTT
TGTGTCCGCCGCTGGTAGTGCCATCATCATCTTCTCATCTGTCATTACCAGCGATGTCA
>TR39466_c1_g2
CTGGAAGAATGTTGATGATTCTTTCCCAAACCTTAGCTGACTTCTCCACACCTGTAGTTC
TGTTAGATTAACAAATGACCCCTTCAGCTTGAATGTAACAGTTTGTTTCTGCACACTGTA
CTTTGGTAGAGGTGGCCTTATGCACAAAGAATGATCATGACTCATTGTTTCAATGACTAT
AGTGAGATCTTTTCTATCAGGGCTTTGAAGTGAGACGTAACTACCCCCTAGAACCAAGTG
TCCACTGCCGTAACCATGGTGATAATAGTTCCAGCCAATCTTTGTGAACTGAGTAGTATG
GGCTCCCATCCATATGGGGCTCTCCACCAAATAGTTACCAGACCACGGGCTCTCAGCTGT
CATTAAGCCATCACGTGTATAAGGCAGTGTATCATAGTAGGCTGCAATCAGGTTCCAAGA
CAAAGTCCCTGTAATATTTCCATTAACAAAGTTCTGGTTCAGGATCCTTGCCCAGCATCC
CCCTCCAACAAGATCATTGAATGTACTGTAATCTTCAGATGCCCACAGGGGCTTGCCTGT
ATCCACAGCTTGCTGTGTTGTGATGGTCCCTGGGTAGTGGCATCCAATAATTTCAACAGC
AGCTGCAAGCTCAGGGTCATTGATGATATCAGCTGAGATTTTCCAGTCGTTGATGTGAGG
TGCGTCTGGG
>TR9728_c0_g1
TTTTCTAAAGTTATTTTATGTGGAAACCATACAGTAAATATTTAACAAAAGGTACATCAG
AAATATTCAGTGTAAACATTATTAAGATTTAAATTGAATACTTATATTCTTTAGGTACCC
CTCGGGGACCTCAAGATGCCCCTTCACACGCCCCAGAAGGACCTAGCACTGGCGAGCAGT
TTGCTAGAAACCAACAACATGGAAACTAGCTCAACAGTTTCTTAACATGAAACAATAAAA
ATCCTGGTGGGCTTTAAACACCCCTGCAGCAAGTGGTCTGTGATTAAGCTGTAACTGTTC
ACTTTGAAAATCTCCAGTCAATAATAGCTGGTTGATCTAGAGTTATGATTGTGGGTTCGT
CTGACTCCTCAAAGTTCCCCTCTGAGGGTTCCTGTATCATGGTCTCCAGCTCAGGGATCA
TACGGCACAGCGTTAACAGTAACAACACATAGAAGAGTTGTTTGTTTAGTCGTACATCTT
GCAACACCTCAAACATTTTGATGGTACCCCGTCTTGCATTCTCCTCACCCACCAGTGTCT
TCACTGCATCTGGTTGCATGAGTAAAAACTTTTCCTTGGCTTTCAGTCTGGTCCTCAATT
TTTCTTCCTTGGTCCTTGTAGGTAATGGTTCCGCCAGCTTGCCATTCGGCCACATTGAAT
CCTTGAAGTTCTTTATGTAATACATCAACATTGACTCAGAGAATATCCAGTATACAGTCT
CTCGTAACTGCCTATTTATAGATCTTCCAAAGGTGACCTCAACAAATGCGATGAAGCTTT
TTCTCAGCCATTTAAACATACCATGCAGCTCATACACCTCGTTGATCAGGTCATACAGAG
GCTCTGCTATCGAGTCTTTACTTCTGTCCTCTGCTCTGTCATCTGAAGCAAACAAGAGCT
CTTCATCTGTATCCCTACTGTCCTGTCCAATGGTAGGCAGACTTTTAAAGATATTTTTAA
AGAAGAATTCCTTTTTCTTCTCTTGTCCTGGCTGCTGGAAGTACTCGGGTGTTGGTGTCA
GGAACCCATACAGGGCTTCACTATCTGCCAACCTCTCATCTTTCATTATTGCCTTCAAGT
AATCGTTTAACATTGTTTTGGCATCTTTGAGGAACTTAGCATCCACTGTTGTGAATCTGC
CAACCTTTGGTAGCTCCTTGTTTTTCAACCACGACCCTGCAATCTGAACAAGTTTTTCAT
GAACAGCATAGAACTCTTTAAGCCTCCTTGTAACCACCCAGCCCTGTGTGGAGTTCTGCA
GATTCTGTGAAGAACTCCCAGACAGATGAATTACTATAACAAACACTGGCATTTTCTTGT
CACCTTCCATTACAGTCTCTGCATCATATATATGTGCCCTCCATTTGCCGACATTTTCAC
ACCACTGTTCAGTGCGGAGGATGTGGGACTCTAATCGTCTCTTCTCCTCTATCATACCTT
CCAACTCGCTCTCCAAATCTTCTTCTACTTTCTGAATCTTTTTATCCGCCTTGCTGGAAG
TTCTGAGTGCATCAAGAGCTTGCGATTTATTGGTGATCTTTGTATCCAGCTGCTGTAGTT
TCTGTCTGGCGTGATACGACTGAGCTGAAAACATTTCATCACCTTCCTCGTCTGAACGGC
CTTCTGTAGGCTCAAAAAATAGCTCATCTTTCCCAGCTGATCCAGGCACCTCCCCTCCTT
GTTCCTCCAGAAAAGTCACATATTTGTGGTAGAGATCACTGACTAGGAATGATGGGTATT
GTTGACGCTCTAACAGTTTGTACACCTGTTGCTGGGCTTCAAAGAAAGCATCTGGTCCTG
AGTCTCCAAGCATGAAAGTTTCCATTCCTTTAGCGACAGCTTTATCCACTTTGACCACAC
TTGTGGCACTAGATATGAAGCGCTGGTAGATTTCTTGCGCCATCTGGTGATGTTGTTTCT
TATCTGCATCCCTCAGATTTTCAACCGCCACCCAAAATCCAAGAAGAGACTCATTGCCCT
CTCTTTTCAAGAAGGAATCAAAGAAATCTCTCCCAATGGATGACTGCATGATTGCATCAA
ATGTGAACACTGTCTGTCCAGGAAGAGTCAATGGCTGTTTCCCGGCTTCATCTGTATCAG
AAGTACTGTATTTATAGTCTGGTCCCCCTAGTGTGTAAATCCTTTTCTCACACTTAGCTT
TGGCTACAGTCAACTGATTAATATACCTCTTGAGGTTTCTCTGCTTGAGAAGTTCTCCTT
TAGCAGTACTTTGTTTTCTCTCACCTTTACTGTTACCTGGCTTCTCCATAAAATTCATCT
TTTTCAGGTTATTTATGGTGGTAGCTTGCATTATTTCTGTCATAATGTTGAATCTTAACT
GTTTCAAGTGTTCTATATCCTCATACTGCTCAATCATTTTGACAAAGTCCTCATAAGTGG
CAGCATAGGTGTACGTTCTTCTCGTGTCTTCTGACAGTTTCTCTCGGTACTCAATGTATC
CTAGCAACTTCAGATTGATGTAATCAGGATCACACAGTAGGTCAATCGACGGTTTTAACA
CTGTATTTGCAACAACTTCCCTCAACATATGTCTGATTGGTGTAGATTTGATGTAGTACT
TTGGTAGAATAACGACCAACAATGCCTCACTGATCTTACGTAGAAAGTTTAACTCATGTT
CCTCTGATTGTAACCAGGAATGTAGAACAAAGTTCTTCTGTGGTCCCTCAGTACTTCCTT
TTTTAGAAGCTTCTCTGATGTCTTGGAAGTGCAGTTTTAATTTATGAACAACGTCTTTGG
TTATAAACTGTACAGTATCTATCTTTGACAATCTTTCACTGACATTTTCAATCAAAATCC
ACAAATCTGCCTGCAAGTATGTCAACAGGGATTCATGGTCCACTGACAGTTCCTTGTACC
AAGATATAATAAAATCCCTCAAAACTAGGTCAATAATCTCCTGCAGGGCAAGGTCCATTG
TCCGAGATATAACCACCTTCTTCGGACCGGGTTTGTACACCTTTCTTGCTTCCATCATAT
TCTGGAGGACCATACTGATGTGTGGATGGCACACTTCCTTGGGTAAGGGTGCAGGTGTAT
ACTGCTTTCCCTGTACCAGAGCCCATGACACTCCCAGGTAGATCCCTAGTGAACCTACAG
CAAGATGTGCACATAGTGTCAGCACTGTGAACAAAATGTCAC
>TR3268_c2_g7
CACCATTTGTAATGTCAAAACTTTTGCTGTAATTTCACTTTTGAAAAATAATAATATGTT
GAGATATACCTCCACTCAGGAAACAATTTTTGTGGTTTTGTGTTGAATATTAAAATCTTT
CTTGAAATAATCAGCGGGACTGTCCCTTTTCAAGCCTGGTAAGTAACCATTGATGAGAGC
CTTTTTCCATGCAAAAGAACCTGAATTTTTTTCAAATGTAACACCAATGATGCAATCCCA
CTTATATGATGTTTGACCCTGTATACATACAAAATGTATATAATAAACACAAGGAATGCA
ACGGATTCATACCCCACCCAATAACCCGTTACGAGAATTTTCCAGAGATTTCACTGGTAA
AAAAAATGAACAAAATAAAACTCTATCAAAATGTATGAGCCATCATAGCGCCTTAATAAA
AGTCATTCTGGATTCGAATATCAAATGTTTGTTTCGTTCTTTTATTAAACAATAGTTCTG
AAAATATGAAAATAACATATTACAGTTTTTATTGTATAATATATATATTAATGTTTTGTA
AATTACTGTGTTTTAACCTCTGTTGTCATATTTGAAACGCATG
>TR38664_c0_g2
TTGGCTGAAATGGCGACTGGTCGCCATTTCAGCCAATCAGATGCTTGAGATTTGGGACTG
GTTTCCAGACTCAGCTTTATAACCTTCAGCACAGCTGATCTTGATCTACAATTGTTAGAT
ATGCGCTAAAACCAGTATATGTAGCAAATTGTTAAAGTATTAAATTAAAAATACTGTACA
ACAACATTGAACATGTGTGGCCTGTAGCCAGATGCCTGAAGACAAAATGCTGTGTGACCT
AGGTTCAATCCTGGGTAATACTTCAATTCGGCCTAGACGCTGTAGAATCCAGCTTTTGGT
CGCCATGACCATACAGGTTCACTCTCAAGTAAAGGCAATGTCATCTGTACAATGTTGTTG
AATTATAGGTTTGAATAAACTTTTAAAATTTACCTTTAAAGACACTTACAAGAAATTTAT
AAATCTTTATAACACTTGTGTATTGGTAAATTTAATACCTTGCCATAACTCTGTGAAATA
TTATTGGTGTTATTTAATATTAGAAATGTTACTGTATATCAAAAGGATTTAAGAAGTATA
TAGTATAGTACCAGTATACATGTAATTGATTAGAAACAGGTAGAATATGCAACATACTAC
AAAAATAGATAGGCTTGTATTCATAGAAACATTACTGTATATCCCTTTCCTGGATATATA
CGCATTTTTACGCATGTGCGACCAGTGTAGATCCAGATCAGCCGGCACATCCG
>TR16522_c0_g1
CATCGTGCACGTATTTATCCGACAATGGCATGGACATCGTGCACGTATTTATCCGACAAT
GGCATGGACATCGTGCACGTATTTATCCGACAATGGCATGGACATCGTGCACGTATTTAT
CCGACGACGCTTTAGTAGGTTAGCCTTGGTATACGACAATCCTTGAACACTTTGCCAGTG
AGTATCCACCGACCCTGCAGATGGTTATCTGACGATAATGTAGTACGTTACCTGTTGGTA
TCAGACAATTCTATAAAACGTTACTTGTGGGTATCCGACGTCGCTGTAGTGCGTTACCTG
TAGGTATCCGACAACACTGTAGTGCATTACCGGTGTTTATTCGACGACGCTGTTGAACGT
TACCTGTTGGTATCCAACGACGCTGTAGTGCAATTCCTGTATGTATCTGATGACGCTGTA
GTGCGTTACCTGTAGG
>TR52974_c0_g1
GTCAGGATTTCATTTGTTGAAAATGTTAATTACTTTAGCTATTGTACTAAGTTTTTGGGG
ATTAGCTAAGGCTGCTCCTGCGGCCGGAACATGTCTCTGCGTGACGACAACTAGCGTCCA
TATTAGAGACGGAGCCAGTCTTCAAGGTCACATACTGGCATCTGTGAACACAGGTCAGTG
CTTCAAGTCTAATGGTGCATCCCATGTTGCTGATGGGTACACGTGGTACGGTCTACAGGA
TGTTAACGGACACCACAATGTTTGGATTGCGTCTAATTATGTGCAAACGTCTACGGACTC
CCATTGCTCGGCACCTACAGGTGGGACTGGACAATTTGCAACGGGTATGGTCTCACAACA
ATGTCTTCATTGTATATGTATGCAAGAATCAGGGTGCAGGCCGCTAGGTTGCCACTGGGA
CGTTAACTCCGACTCGTGTGGATATTTCCAGATAAAAGAAGTGTATTGGATTGATTGCGG
GCGAATTGGAGGCAGTTGGCATGCATGTGCCAGTGACCTGCATTGTGCATCTCAATGTGT
TCAAAACAACATGAAGCGGTATGCAGAACGCAACCACTGCCCCCTGACATGTGAAGGTTA
TGCTCGTATCCACAATGGAGGACCTCAGGGATGTCACCATACGTCCACTCTGGGTTACTG
GCATGGTGTGCAAAATCATCCCGGTTGCAGTGGTGTGCAATGATTTCTTAAACATTAAAA
ATTCAGTTGTTTAGACTTACCACATTCTGTCTATGGTCG
>TR19366_c0_g1
ATCTACACTGGTCACACATGTACCGGCTGATCTGGATCTACACTGGTCACACATGCAATA
AAACCTTTATATGTTGAATAAAATGTTTAATTATTGATAGCTGGTATGTCAAAAATCAAT
AATCAATAACATTTTATGAATCTCCAACTGCTGTCTAAAACTGTATTTGTTTTTACTAAT
TTGGGGCGAAAGTTCCCATTCCCTTTGGCAAAACATGTTTTATTCCCAAAAATGTCGAAA
TAAATTCCAAATATAAGTAAATTTAATTTTTTAATCTATACTTGCATATGTTTCACTTTT
TCGTTAAATTCTCATTTCATAATAATTTTGTTTGTGTTCTTTTTGTGATAGAAATAATTG
TTGATGTTTTTTAAAGGAAGTTAAATTCCAAATTTTTAATGTTAGTTAAAAGAATTTTTT
TAGATTTTTACATTCTTTACAATATTTGGAAAGCTCAGCCCCTTTTGTAAAATGGTGGGA
ATAAAACACTGCCAGATGCTTGAGATTTGAGACACACTGCCAGATGCTTGAGATTTGAGA
CACACTGCCAGATGCTTGAGATTT
>TR12602_c0_g1
AACATGTGAAGAATTAAACGCTCGATTATTCAAGCTCGCCGACAACAACAGTTTCAACAG
CTCTCACCTGAACAACAACAACAGTTATTGGCCCAACAACAACAACCAGCAAACATTCAG
CTGGTAAATGCCCAGCACCTATCACCTCAGCAACAACAAATATTGCTGCAACAACAGTTA
CAACAACAACAACAATATCAGCAGCAACAGGCCTTGCTGCAACAACAGTTATTGCAGCAG
CAACAACAGCAACAGGAACAGCAACAAACTACATAAACAATGGAGAGACCTGTGCGTGCC
AAATGAGGACCATAGTCATCAAAGGGCTGTTCTATTTATATCTACCCCCACAAGGGGCAA
ATCAG
>TR41975_c0_g1
GGAGATAATCGCTACTGTCACATATGCGACAGCATCATGTCACCCTCGTACTGTTTCCCT
CAATTGGATGTGATATTTATATAATGCACATGTTTGTTGACATTAATTACTGTTTGCAAG
TAAATAACATGTTTTTGCTTTTATAGACCATCTGACCGTTCTGTAATCTTCCTATGTTCA
AAAATGCAATATTGCTCCAAGTGTAACACGCTCTGTTTCACTGTGTGCATATACAAATAT
GCCATTCGTGAGTCTTTTTTTCCTTATTGGAAGTCAGGAGTTTCTGTTAATTCTTTCATG
TGTGTTAACATATGTTTCTTGACATGCTGTTTCAGTCGGAACATTCGTTCACACAGTGGA
CATTGGAAGGGCTTTGTTCCGTCATGGGTCCACATGTGACGTTCCA
>TR7151_c0_g1
GAAAAGTTGAAAACACGAAAATGGAAAAATGGACCCCAGATGATAACATTTGTGAGGTGT
CATATAACAAAACTAAAAGATTCATATGCGTCGAGCATCCAGCATTAATAAAAAATGATG
AGAAAGCATTGAGTACCATTGGTGGTGTTGAAACCCTTGAAAAGACATATGATGATCCTA
TAAAGAGATTAGCTATGACATGGAGACCAGATGATTTTTACTCCAAGAATACATATGGGG
ACAGAGCAAATGTGTCCAACTTGATATTAAAAGTTTGTAGAAGAAGGAGGAAATCAGATG
GCAAAGAGGACTTTAAACTGGAGGTGCTTGGGGTCTGTGAAACTACATACAGATTTCAAG
CAATGGCTGATTTCCAGTATCTTCCCATGAAGACAAATAAAGATGGCACACATGAAAGTA
TATATGAAAAAGTCCACATTAATCGACTGGTCACACTGCAAGAGTACATGAACACTGATG
TTCCGCTATTCTTACCTCCCCTCACTTTCTCACGATCTGATAGGCCATGTGAATTTCATT
ATAAACAAGAGATTGTTCATAGGCCAGGCTATAGTAATCCTGACACCAACCGACCACCTA
ACCTCATTGGAACAGTTAGGCAGAGAAGGTCATTGTTCACAATATTTGTGAATTTTGGTG
AGAAGCTGCCAACTGGCCCCATACCTGAGGCCCTGCAGAGAACCAAGAAAGACTTTGTTG
ATCCCAAGGCAGAGGAGGCACTGATCAAGTTGTTTGAAGAAAAGCCACTGTACCTGAAGG
TCGAGATCGAACATTTGTCTGGTTACCGTGGAGAGAAGCTCAAAGTGTTTCTGCCGGCAA
TGTGCTTCTACTGGCTCGATGGCCCATGGCGCGGACAATGGAACAAGTTTGGATTTGATC
CCACAACCAATGTGTCGGCTAAACTCTTTCAAACTATTGACTTCAGGATCAGGGCTTTAA
AACCAGGACAGATGGACATCAAAGCTAAACGTGACACGCTGAAGATCTACAACTATAATC
AGACATTTCGCAACCAGAAACACAATGTGAAGATAAGCCTGAAGTCCCTGCAGGATGAAG
AGCCTGAGAACAAACGGGACAAAATTGATAAGGAATTGTTTTACAAGTTCAAGCCAGACA
AGGTCCCGCCACAGCGCATGATGTACTACCCTGTCTGCTATGTTGAAATTGATGAAGTTC
AAAAGCTGCTGCATGAAAATGATGGAAAGGAAGAAAAGTGTACATCGCAGGATGGTTGGT
GCGTGGACGACTTCAACAACAGATGTCGGGACATCATGTACCAGTACCTGAACCGACTGT
TGTGTATCGGTGATACAGTAGAACATAAATTCTGGAGAACAAAGAAGAAGAAAAGAAGGG
TCCAGGTGGTGGATCCATATAGTGATGAAGAGGGGGAGGAGTCAGAGGCGGGGCTAGGGA
AGGATGGGGATGTACTAACTGGACAAGGGGATGATGGAGGTGTTCAGGAACTAGCTGAAG
TAGAGGGGCAGGAGACAGAAGCTGGGCTAGCAGAGGATCAGGGTGAACAGTGGGTGGTTG
AAGGACTTGGAACTGAGGGGATGGAGCTGGAAGGCGGAGCTTCAGAGATGGAGGGTGTGG
TTGAAGAAATGAATGATGAAAGTGGCAATACATATCAAGTGTTCATAGAAGAACAAATGG
AAAATGACTGATAATGAGGGCAAAAGTTCTCTAGGTCAAATCAGTTCAAAACATTGTGAA
GTCCATGTCAAGGTCAGGAGGTCACTATTTCTGACCATAAAGCAAATAGTGTAGATTCTG
ATAAGACTGCACGGATGCTCAGACTGATCCGGATCTACAATAGTTGCTATTGGTGCCTTA
TCCAGAAATATGTTGATGAAACTTGGAAGGAAAAACTTCTCCCCCTTGGAAGAAGGTGGA
CGTGAAATTGAGAACAATTGGAGAATTATTTCTCCCAATTCTTCCTCTAAGCCATCCCTT
GTTAAAAATCTTTTAACCCTTTCCTCCATAGATACGCGTTTATTGCATGGGTAAAAAGGT
TTAGATCCAGATCAGCCGGCACGACCTAAACGGTTCCCTTTTTTATTTCTTACTAGGTTA
TTTCTGAC
>TR7340_c0_g2
AAGCAACTATGTGATCATCGGCGTACAGATCAGCAACTTCCGTTTCGGTTAACTGTACGC
TTAGACACTGTGATTTTGAATACAGGTAAAAATCATTAGTCTTTTCAAAGTTAATCGATT
ATGTAGTCATTTACGTTGTGTGGGGTTCATTACTGGAAAAGTTGTCATTAGTAGTTGCCA
GTTATTTTCTAAATGTATAATGTATCAAAATCCGAAAGAACATACAAATGAAGGATACTA
GATACAAGGAATTGTAACAGTCATAATCTGTATATTGTCCTGAAAATACTGCGTCATATT
ATTTTGAAAATATTGCGTCGCTTTATTCTTGTGCTGAGTCGATCGTTGACATTTTGATCA
CAGATTTCTGTATTAATCTCATGGTTTGGGATAACGTAACCTTTCCATCAATACACTGAA
AGTTCCCCTTAGTACTTGTTAGGTTCCCTTGTCCTCTCTTTGCATCCGGACCCATGATCT
TGCTCAAGTCCACCTTTTTGTTTGGGGAAGATGGCTGGTGGGCCATTTTCCCCGAAGCTT
GACCGAAGTCTATTCGATCCGACTCGACGTCCGTGCTGTTATCCTCTTTTTTGTTCGGAG
CAGACGATTGTTGGGTTGCTTCCCCTAAAGCCGGACCAAAGTCTACATGATCTGACACCA
AACTTGTGCTTAAATCGATCTTTGTCAGGGCCTTCGCTTCTGAAGCAGGACCAAAGTCTA
CTTGGCCTGAGTCAATAATACTTCTTAAGTTCACCTTTAACGTTTCTTCAGTTAAACCTC
GGGTGGGAAGATTTGCGAGGTCTCTAGTTGCCTTCTCAACCATTTCGTCGATTTCCTTGC
TATTCAATTCAGCAAGTTCCATTTTATGATTGTTGTTATCCCTTTCCTTTTCTGTCTCTT
CCACGTCATCATCTTTTCTCGACTGCGGCGTCGTTGTTTTGTACAACGTTTTCACGCCAT
CAAATCCCATTTTCGTTATTGCCATAGCAGTCTTTGAGCTCGCAGCAGTTTCCAGGGCGC
GTTGATTTAGCGTTAATTGACGTGAA
>TR58114_c0_g1
TCTAGTGTCTTATTCTTGTATTTCTAGTGTCTTATTCTTGTATTTCTAGTGTCTTATTCT
TGTATTTCTAGGTTCTTATTCTTGTATTTCTAGTGTCTTATTCTTGTATTTTTATTTCTA
GTATTCTATATTCTTGTTACACTGGGAAAACGAATAACCACGAAAATTCCCTTTTATACA
GACTGTTGATACATTGTACTCATTTTATAAATGAGGTTGGTACACAATATAATTTTATAT
ACCGCAGTGGAAAATAAGCTTTCCAACTGACCGTTCCAATGCGGTTATTCCACAGGCTCT
CTTTGTTGTTAAAATTTATGAGAGAGTCTGTTGGGAAATCGTCGTCTTATAAAAAATATG
TTCTCTATTTTTCTTATTTATATTTTTCTAAATGATAATGTGTAAATGTATATGGTGTCG
GGTTTCACAATATTTATGTTAATTCTGAAATGAAAAAGAATATAATATATGCTTCTAGGT
AAGCCAGAAAAAAGGAAAGTTAGGTGAATACTTTTGACTAAGCAAGTAATTAGGGGACAT
TTTACAAAATGAATTATCTCCCTATCACGATTTAGTTTTACATTTAAGATAGAAAGTGTC
TTTTTTTAATCATAAGGAGCAAGAACCGTTTGTATGAAGTGACCAATCTTATGAAATGGA
TGAAAAGGGAACTTTGAAGACCATCGAACACGACAAATTTGAAAATATTGCTGGCTCGTT
TTGATTGAGCCTGTTCATGGGCAGTAATGGAAATGCTTATTACTACCCACGCCGCCTAGC
CAAGG
>TR18093_c0_g1
GGAAAGCAGTTTGAAAGATAGTTGGGGAGGTGACCATTTTTGTATTTTTCTTTGATTAGC
TTGGGAAACTCAACCGATTTCGTTAAGTAGTCGGTAGTTTAAAACATACCCGGTGAGTAA
TGTTAGGCCGTGAGCTGCTTCATATTGTGGTTGTTCGAGCGCTTGCTGTCATAATCCGTG
CAAACCATCCCAAACAGAACATGCATATTCTAGAATAGGTCGCATAAAGGAAATATGTAT
TTGGTTGAGTTATTTTATTGATTTATGTATGACGAAGGGATGATTCTAAATGTCAATTTC
ATGTCGAAAGTTATCGAACATTTATTTCCTAAATATTGAGCAATTTTCTGCAGCTTTTAC
GAAAGTTTTTGGAAAACGTCGCATACAGAAAAGGATTAATGGACGGGTTCATTCAAGCGA
GGCAATTAGCCGCAATATGAG
>TR23794_c1_g2
CAGATGAATTGGCGCTGAAAATACCTTTCCGATGATATAAGATTTAACATAATGTGACCA
GTTTTGACAACGTTGTTTACCGTTAAACGCCGTTTTCGCGTTAAAAATGACGTCGAGTTT
TGCTTTTTTTCTGTCGATTTTTTCAAAATTGTGAAAAATTCCCGAATTTAATTTTTGATT
TTTTTGCTTAAAAAGTTTGAAAAAAGCAATTCCAATCGAATTAGCGAATAAAATTTGGGG
GTCACCGACTTCGTTATTGCGCTATGGTCGTTTTCAGCACCCCTCCCCCTTTTCAAAACG
TGTAATGAAAAGTGACGTTTCAGTAAATTTATGACTCTTTATTCAAATTCTACAATATTA
CAGCAACTTCAATTACTTATGGTTATTTAAGAACGAAAACAATTAAATAAAACATGTTTT
TACACATTATGCCCTGCTTTAAGGGCATGTAAATAAGCACGATAATTTCAC
>TR26460_c1_g3
CTCGAGCTCGCAAGTTAGCCAACGATCTGAAGAGGTGTTCATATTACGAAACTTGTGCTA
CCTATGGTCTCAATGTAGAGCGAGTCTTTCAAGATGCGTGTTCCAGAATAGTACAGTTTC
GGTATCCCAGTATGCCTTCTGTTCTCCCCACTGTGCCAAGTACCCCCAACCACTCACAAC
GCCCATACTACATGACCCAGAGCTCGAAACCTTATGACACACACAGCACCAGCAGTCAGT
CAACGTCCAGCAGCGGTACCCTTGTCACAAGGTCTCGAGCTCGCAAGTTAGCCAACGATC
TGAAGAGGTGTTCATATTACGAAACTTGTGCTACCTATGGTCTCAATGTAGAGCGAGTCT
TTCAAGATGCGTGTTCCAGAATAGTACAGTTTCGGTATCCCAGTATGCCTTCTGTTCTCC
CCACTGTGCCAAGTACCCCCAACCACTCACAACGCCCATACTACATGACCCAGAGCTCGA
AACCTTATGACACACACAGCACCAGCAGTCAGTCAACGTCCAGCAGCGGTACCCTTGTCA
CAAG
>TR47728_c0_g2
TTGTGGCGTGCCATAGGCTCCATTCTGGGCCCACTTTTATTTTTAATCTATGTTAATGAT
ATGTCTGCTGTGGTGAAAAACAAGTTACTACTTTATGCCGATGACTCAGCTATTCTAGTG
TCAGGTAAAAACAAAGACCAAATTACAACTGCTCTGACTAAAGACCTTGAATTTGTTAGT
CACTGGTTAGTAGATAACAAATTATCTCTACATCTTGGTAAAACTGAGTCCATTTTGTTT
GGCTCTAAACCTAAATTGAAAACTAGCTCAGATTTGGACATTTCTTGTAATGGAACAAAA
ATCAAATCCACTAACTCTGTGAAATAGTTAGGTGCAACTCTTGATCAACATCTTTCTTGT
GAATCCATGGCTAATGAAATAATTAAAAAGGCTAGTTCAAGATTGAAATTTTTATACAGG
AAAAAAACTTTCTTAACATTGCATACTAGAAAACTCCTTGTTTCTTGTTTAATACAGTGT
CATTTTGACTATGCTTGTTGTTTCTGGTTCCATAGTATCACAAAAAAGTGTAAAGATAGA
CTTCAAATTATGCAAA
>TR41812_c0_g1
GTTTAACTCCAAGCGGCGAATTTGTTTTACCGCAATCTCCACACATAGTTGTCGTTCCTT
GCAGTCTCTTACATCTTATTAAAGCGAGTTAAGGAGCGAAAACTCTGGATAGAGATTGGT
TTTACCGTTCCAAGGAGGTTCTATCTTTTCGTTAATTTTTTTTGTGCTGTCCTATTCCAA
ATTGATATTCTAATAAACCCATGCGCTCTTTTCTCAATGGTATCTACATTTTGTCTGCTT
AGTGAGGCTGTGTTTTATAGGTGTGGTGATTCCTGCATATTTCATTTTTAACATATTTAT
TTGTATCCTTAGTAGTTTATGTTGTTTTTTTAAGTTAGTTTTATTTTGTAACTATTTTTT
GTTTTTATCTTGTTTCAGGACCATTTTATTATAACATTATTGACAAAACATATAAACCTT
ATCACAGTTGTAAACTTGTTTGGTGCTTAGAACCCAAACTTAACAGTTTTCATCTTATGT
ATATTAATTGTTTTATGAATGATAATTTTAGTTAGTTAAATGTATATTTACATATTTGCT
TTGATAGAGCTTGTAATGTTAGATATTTCAATTTATAGAATCATTACACAAAGATATCGG
TACCAAAAACGAACACATACGTTTTGCTAGTTGTCCAAGAACTTAATGATAAAATTAGAA
AGATTTTAAAGAACTTAAAAAAAATAAAACATAGACCCTCAAACAACTTCTTTTATTCTT
AGTCATAGTGTTCTTGATGGTTTCTCTTGTGC
>TR27578_c0_g1
AGAAATACTTAGTCAGACAAAAAGATGCAGTTCTAACTACATCACACTTGTAATACTAGG
GTCAAGTTTAAATAAATGTTCCTGTGGTCCCCATTTTAAGGCCCAATGTCATGGTTTGCC
AGATGTTGTTTGTTTTAAGTAACATTTCATCATTTTATCTGAAAACATTGTATTATAACT
GATAAAAAAATATTGTAAATGATTTACAATTTTTTTAGACATATGCTGACATTCGAAAAC
ATATATTTTTCCATCACAAATTGAATTCCATTTATTATGATATTATATAGTCACAACTTA
ACTAAATTGTGTTCAAAATAATTAATTGTAAATTACAAAATATTAATTCATTATAGTATA
CAAAATTTCAAACAGAAAGGGTTAAAATGGGGACACCTAGAACAGGCACAAGACAAAAAA
CAGAAACTGGATAAGCACTGTCCCATCAAGAGTATCTGATTGGCTGAAATTGAAACCAGT
CCTCAAACAGACCAATCAAATGCTAGCTAGAGTTAAAAGACTGGTAT
>TR23570_c0_g1
ACTATTCTTGCATATCATAATTGTTCTCTTGTGTGTCAATTAAAATTGAAAGGTGTGTCT
ATGGAGGAAAGGTCTGAAGTATATCCAGGTCCTTCAGCTAAATCCCCATCCAAGTTTGTA
ATTTTAAATCTTGACCTATTGAATCATTTCTGAACTCAGTGTATAGAAGCTGTGTAAGTT
ATAACACATTTATTTCTCATTCTTATAACTCTAATGCAACAGAGCCTGTCTGCATTGTAA
ATAAGGGGTGTAATATGAATTGAAAAACAACTGTAAAAATGGTTGAATAATATTGGTTCA
TGGACCGTACTTTGTCTCTTACAACATATCTTCAAGATCTACTCTTTGCCAAGTGATGTG
TTTACAATGGCTTCCAAGCAAGATGGAACAGGTTGTTGTTGTTTTTTACTTCAGTGGGGA
GAAACATCAAAATCGGCAGAGGATGTCACTGTAATGCCGGAAGATTTCTAAACTATTCAG
CCAAGTCAGTCACAGCTTAACAATAATTATTATGCAGCTAGATGAGAGTTAATAAAAACA
CTCATTAATTATATATTTACAGAATGTGCTTTATAGTTGACATCTTACATATACTGATGA
AAGACAACTTAACTTGAGGAGAATATCATACCAATACAGCAAGGAATGCCCAAGTGACAG
TAACAGACTAGACATACACTAGCTATCTTTAAAATCTGATTATAGAGCTTTCTTCAGGCA
AAAAAGTTAACTTTAAGTTTGGATCTAAAGTTTAAATTCCTGGTCAGAAACAATCAAATT
AATCTAAAAGTGAACAGTGTAGATCCTGATCAGACTGCATGTAAAAGTGAAGTGTAGATC
CTGATCAGACTGCATGTAAAAGTGAAGTGTAGATCCTGATCAGACTGC
>TR44769_c0_g1
AAAAAGGTTTTTCTTTAGTCTTATAGGACTGCTGTTTAGTCAAAATGCATTTAAACACGA
CATTATTTTCAGTATTTCTTTTAGCTATTTGTTCATGTGGTTTTATGTCTGGATCTATGA
CAGTGGGAGCAGCAGCCAGTGAAAAATATGCTCAGTTGATTCAGCGTCTGAAATCTAATG
AAAGAATTACACAAGAGCTGATAGGGCGGATTGATGCGCTCCAAGCTAGTGAAATAAGAC
TAAATGAAAAGGTGTCTGCATTAGAAGCACGCGAATCGGAATATTTGAAACGCCTGAGTG
ACGTAGAATTGCAGGATTCCAAACTGCACGACACCATCGACGAACTCAAGACACAAATGT
CTGATATCCAAACGAGGTTGGAAGCAACAGAGCTACGCGAATTAGTGCTTGTCGACCAAG
TCATGCAACTGGAAAAGATAAATGACGAACAGTCAACTCTTGTGTATCGTTTGCAAAAGC
AAAATTTGCAGCAAAGTCGTCAAATGACATCGCTATTACAACATTCGAAACTACAATCAC
TTCATTTAAAGGAAAAAAACCAGGAGCATACCGACAACAAAACTGCCGATGACGACAATC
AAGAAAAACGTGAAGATGTGGGAGAAAAAAAGATCTCAAAAACCAGAAGTAAAAGGTTGA
ACAGGATTCAACCATCCGAACATGATTTACCCGTAGCTTTCTTTGCGACAATGAGTGCAT
CAATGTCACACGTTGGGACAGAGCAAACTATTATCTTCGAAAACGTGGTAACTAACGTCG
GCAACGCTTACAATAAACATCTAGGTGCTTTCATTGCCCCTGTTAACGGGATCTACGTGT
TTTCGGCCACACTCATGTCTGGCAAAGGTGTGTCTTTCGACGCAGCTTTCGTACAAAATA
ACGACCGGAAATCTTATATCGAAGTTCATGGAGCAGAAATCCATTCCACTGCTACTTCGA
GCATGACAATCGTCTTGCAGCTTCAAAAAGAAGATGTTGTATCTCTCCATTGCATTAACC
CGAACATTGACATCTATGGGGGCAGATACACAACTTTTGCTGGATTTCTTCTACAGGCAG
ACAGCCCGAGCCCACTGATTGTCGGGTAGTGAAATGATTATGTAGCTTTTCCTGGCTGAT
GTAAAAGTTCAAAAAATT
>TR8097_c0_g1
GAAGTGTTTAACAAATCAGCTCAGGGACATAGATCATAAAACTAAGAATATGATTGGAGA
CCAATCTCAAATCTCAAGCGTCTGATTGCCAGAAATGGAGATTTGTCTTTGTTTCAGCAA
ATCAGATGCTATTAGACTCTTCTCCAGATTTAGTTCTATAATCTTTAGCTCAGTTTTTTT
TGTATCCAACTTAGTTGGGAAAAATGCTGATTTCTTTCCGAGTGATCACAGGTATTGGTT
AAATCAGCAGCTTATATGAAAACCTTGTAAAATATGAGGTTTTGAACTTGAAATTTCCAC
CAGTCAGAATACATTGTCAACACTTGACGATATATCTTGTCCGCGTCATAAATATCTGAT
TCCAAGAGTTCCAGCGTATGTTTCGCGACGTTATAACGTCTGACGTTAACTGAACAGTTG
TTGTTCTAATTGTTCTTGCATATGTAGTCATGAATTTGATACA
>TR27388_c0_g1
GATTTCCCCACCTTCACACCACTACACACGGGCATGTACTCGGTCTTGCTACAAGCATCT
GACAGAGCAAATAATTCAAAAATCGCCAGAAGGCTTGTGTTGTATGATAAAGACTCGAAA
ATCACGGTGACAAAGCCAGGAATGGCTACGGGACAGGCCCTTAATATGGAGACAATGTCA
GTTGGTGACGGAGGTATGCATATTATAAGTGCTATTCCAGAAACCGGTTATTTGTGGCAG
ACATCAAAAAACAACACAAAAACATTCATCGTATTAGACTGGACAAATCATTTTGTAAAT
GAAGTCATCGACAAGAACAAGCTTTTATATAAAGTCTTACCGTATCCTACACAGTTTGCC
AACCTGGAAGATGATGGTGTATTGCGCAGCAAAAAGTATGTAAGCCTTGATGACAACGAG
GGTTCGCGTAATCTTAATCCTAT
>TR28384_c0_g1
GAAACTTCTAGACAGTAGTAGATGGGTATGTCTTTATAAGTTTCTTAAACTTGTCACTCG
ATGCATATAATTTAGCATAAACTATTTACAGGATATTCATAAGTTATTAGTATTTTTCTT
ATTGGATGTAAAGCATGGTACTTATTTATGAATTCCATTAAAATATATATATATATTTAT
TAAAGTACAAACTAGCAATTCGATATTGTCAAATTCCAAGATATATAAAGAATGTAAAAG
CCAGACTGACAAAATGTTTAAAAATTGCTTGTTGCTTAGTGCCTGCTACCAAACTTTTGA
CTAAACTACAAAATGTTTACAAGCAAATCCTTTTATCCAAGGATTAAATGAATCCAATGA
TTGTTTTCTTGGTGTATGGAAAACGGTTTTTCAGTTCTTCACATAATCTATACTGCAGGG
GTTTTTCTGCCTGTTTTGGGAAAAGGAGTCTGGA
>TR48481_c0_g1
TTTTTTCAATGACTAGACCAGTGGTCCAGTTACTTTGAAAATCTACTAGACCTGACCTAA
AATGAACTAGACCAACATGTAAACGATACTACAACACTGAAAATGTACACTGATTTACAT
GCATATATACCATGAACAGACAAAATATTTAACCAAAATTAGAAACAGTGAGTAATATAT
AAAAAGCTTCAACTCTGAACTGTCAGTCATGACTTATTGTTAACAATACTAAAGTCTGAA
CTTCAAAAAATGTCAGGTATGAGTTACACATGGTTTCTAGGTTATAGTTCCACATCAGTC
AGGACGTCTGGCCCTCTGTTCCCCATGTCACCGGTGTTCAAGGGCATGCTGGGCATTGTA
TGAATCAATAGGCCTTCAATGGCAAAAAATTAAGAAGATCGCTCGTATTTGACATTTTAG
ATAACACAGCCTCTTTCTGGAAACATAAGCAATTCAGTTGAACGCATGTCAAGATTGTTT
AAAAATAGTAACGGCTAAGTTTCCAGTTACTGAATGGAATTTGAATCGGCAAATATTGTC
AAAGATTTACCGAAATTTTGCTTTTGAACCTTAATTATACCGGATATTTTGGCGGATTTG
GACAATTTTGGAACACGACCACTCGGTCCAGCTAGCCTAGGACTTGACAAGACCGAACCG
TCGATTAACTAGTAAATGTCGTTCGGTCGGGCCTTAATGTCGAACCCTGAGGGATAAAAG
CAAATTACAAATTATAAGTAAATTACGGCATAATGATGAATATT
>TR24091_c0_g2
TTATTAATTTGTTAAGATTATTTCTGAATAAAAAGCAAACAGTGTAAATTCTGATCAGAC
GGTATGGATGGGCCAGCTGATTTGGATCTACACTAGTTTTAACAAATATATGTGTAAGAA
TCAAGCAACAATGTATGATCCAGTTATAATTTCTTTAGTTGTATAGTTAATAGCACCAGT
TTAAAAGATCTACTCTACATTTATAAGTTAATACAAATTAATATTTGGCTTCAAACATGT
ATCTTTTAATAAAAAGTGCAACTAATGTGTATGCCCTTTCTTACAGTTTAAAGGTAAACT
TTGTAATATAATTTCAAGTTAAAAAATTAGTGGATGGAATATAAATAAATAGTGACATCT
TTTATAAATCATTTTTTAATATCATTGTACATCTAACCAGTCAAAAAAATGCAATTTTAA
AAGTTAATCTAATAATAATCAAATAATGAATTTTCACTGTTTTTGTTCTACAGTAAATAC
AAACAAACCTATTCACAATCACAAGTTAAAAAAGCTTATAGACAATAGTTAGTAGTTAGC
ATCATTTGAAATGTAAGATTCAGCTACACAAAATATAATGTTTTCGTCGCAGATTTATTG
GCATGTTTTAACCCTTTATGTGCTTAGCACAGCACAGCATGCACCATTGTCAGATACCCC
CAGTTGATTCTATTACGTTACTCCCCATTCATCATGTAATAGAATCAACTATGGGTATCT
GATGGTGAGAACCAGCCTGCATATCCCCACAGTCTG
>TR46357_c0_g1
TTTTGATTTGTTAGGTTATTTCTGACCAGAATGTTGCCAGTGTAGATCCTGATCAGATGG
CACAGACACTGGTCGCATATGTGTTAAATGCATATATATAGAGGAAAGGGTTAATGTAAA
GAAATCTTCTCGGTTGTATGTGATACAGAGTGAACAAAATTAGGTTTATGGCATGCACTA
ATTGTTTTTATGAAGGATAACTTGTTTTTGATGTGTGGTTTGAATGTCCAAACACAGGGG
TATGGCAGTGCAATTTTTGTATCAGTTATGTTCATACATTAGCTAGGAAATTGTTGTAGT
TTGATTTATGGATTTCAGCATTTTTGTTTGCTTTGATTTTAAAAATAGGTAAATTTCATA
AAAGCATTTGAAATAAAGGCATGTTTTGAATTTCAGGTTTACTATATTAAACTTATTAAA
AGCTATTTGAACTTTAAAACTGTTTGCTTTTAGCAGTAGGCCATTGGTTTAGACAACACT
TTCCATCCAACTCCATATATATATACACATTTCAGTGCATGTGCAACCAGTTTGGATACA
GATTTGTTGGCTTAATCAGTGCTGTCTGATCTGGATCTGCAGTGGTCACACCTTGGTCAG
AAAGAAATAACCTAATGAATCTAAAAGATATAGATCCTGATCAGACGGAACACATGTGCT
GGCTGATTGG
>TR33300_c1_g1
ATACCAACAGAAGGCAAGAAGAGAACAAAAGAAAGGTAGCTCGGATGGTGGTTGTCATAG
CGATCACGTTTATCATTTCTTGGTCCCCACAGTATTTCGTGAGTGTCATTAGCCAGCTTC
AAGAGAATAGTTTTCTCCGGAAAAGTAACTTTATCTTCACCATGCTTATCACCCACTTTT
GTGGCTTTCTCAACAGCTGTCTTAATCCAATTATTTACACCGCCATGAGCCAGAAGTTCC
GGCGAAGTTTTCAAGACATTTTAAGGAGTATATGTTTCTGTTTTAAGTGTCGCGCGCTTG
TTCCAAGCACCTTTACCTACGTTACTACACA
>TR53805_c0_g1
AATGGGCCGAAATCGGCCAAAAGACGCGGGAATTTTTTAGAAATCCTCTACCTTAATTCG
TTATATACCTTCTTTGAAAAATGTTGGTTTCCATAACAAGATATGTTCAACATATTGTTT
AGTATCGATATATTGCTATACCATGACTATATATCATTATTTTCATTTATTTTAGAATTT
TATTTTACCTAACGAATTTAGGTTTTGATAAATATCCTTTTCGGGGAACTGTGATATTGT
GCGGATGTTTAATGTCCACATTCATGTAGGTTTTACTACCACTTTATTATTCATGTGCAA
TATTTATTGTATAATATGAACTAAGGCACTGCCTCAATGCGAGCTCTAGATTTTAG
>TR15970_c0_g2
GCTGTCATGTTTTCGTTGATGCCTCTCTAAATTCTGTTTTCTGGAAAACGACTTCTTGCA
TGACCCGCAGCGATGTTTCCAGTGATTCATTGTTCGCCTATGCTGTAAAAGCTGGCTGAG
TTTAGGGAAAGTAGCACTGCAGTGTTCGCACTGGTAAGCCATCTTGACAATTATTTACAT
CCGCATGTACTATCATAGTTTCAATATCTTTGTCGGTAGGGGACTGTCCAAGGGCCCGCA
TCACTGTACCTAATTCCTTTGCACTGATAACATTGTCTTTATTCTTATCAAACAAGTTAA
ACGCCTCCCGGAACTCTGCAAGTTGTTCCTCTGTTATTCCGTTCGCCCGATATGCCATGT
TGAGTGGTATCCGTTTCAATCAATGATATTTGAAAACTTTTACCAATAACTTTTCACAAT
ATTTT
>TR47338_c0_g5
ACCCGAGACCGGCCCCCAAACTCAGCCCCACAACCTTGGAGCCTTGTCCGGAATCTGTTA
CATATCCATTATAATGTGACATCTGACATTGAGAGGTCGCGCTATAAAGGATACATTAAA
GATTCCCAGCAGATCTCCTGACCCCAATAAAGATTAATTAGGGGTCATCAACTGACATAG
GCAATCAATAGATTAGTTTATGACTGTAGGTCACAGTATTCTAAGTTACTGATTTGAAAT
TTTAATAGTAACTATGACCTTGACCTTAACCCTATTTGGTTCCAAAATATACAGGGTTCA
TCTTTTATAATGAGCATAAACAATCTATGTACCATGATTGGTGGTCTGGATAGGTATAGT
TTTTT
>TR32276_c5_g1
AGTGCAGATCCTGATCAGACACACTGCTGTGCCAACAGATCTGGATCATCACCCATTAAA
CATGCAATAAAATGTGTATATATGAAATAAAGGCATACTGTTATCTTTTACCAGCAGTGT
AGACCCATGAACAGCCTGCACATACACAAGTTTGATCAAGGTGATCAGGGGTCTACATTG
ATACTTGGCAAGATCATTCTGATAAAATCACCCATTTAAGTAAGTCTATGAACTTGGTAA
GTTCTAGTAAACTTGCACAAATGTAGACCCAGGCCAGCCTTCCTGTTTTCACATTCAGTA
CAGGGTCTACACTGGCATATGTAACTTGGTTTAAACTAGTTCTGGAAGTTTTGAAGTCTT
CTGCTTTTTCGTGTTGTTTTTTTTTACGTGTTTGTCACAAGAATGCATACATATATCACT
GTGAAGAAGATTGCTTTGTGTAACAATTACTTGAGTATTAACTTATCGGAAACATTTTTG
TGTTTTTTTTTCAAACTTTTATAATTTATAGCTTTTATACATTTAAGCATATTTAAGTGT
CGCTAACATGTTTGAGAGAATAAAT
>TR18197_c0_g1
TTTAAATAATTAAATTGCTGGTTCCTGTATGTTCTCATATGATAGCTCCGTTGAGGCAAT
AAAGTTTGAAAATATATGTGCGCGGAAAATCAAACCAGAAACGCCACCCAATTGATTGAA
GAATAGAGGAGGGAGGGGAAACGATTTTATATTAAAAATCAAATCTGGAACCTCAAACGT
GTAATTAAGACTTATTCAGAGATAAATTAATAACAAATATGAATATTAGCATTAGCTTAG
AAATGAGCTTCCAGTTCGCGTATAAGCAGTTTAACCTAAAATTCCTTACCATGCGATTGT
CTTTATTCTACTCGGAACATATGTGGCTATTTTAGACAAGTCAATGATGATCATGCAAAA
GAACTATAACATACTTTATGGAAAAAAAATAAAAATATGACAAAACAGATACTTTCAAAA
TAATAAATTCCATTAACCGAAATGGTATCAACTATCTTCGAATGACTGTAGATTTCCGAA
TAACTAAACCAATTGAAAACATTTACTTCAAATGATAAACAATATAATTTTGAAA
>TR29164_c0_g1
GACGGGACCCAGTCTAGAAGCAATGGTCATCGTATATTTTCTTTGAAAATATAACCTTTT
GAACTAAATGCAATCCGACACGAGGAACATTGTTCAGTGGCACTTATTGCGGTCCCACAG
TGATTCATATCCTTGTACGCAGAGAGCGGGAAAATGCTATATAAATTATGTTGAAAATCG
AAAGCATTAAGCTACACGTCTAGGAATAACCTAGTTGTATTGCATCTCGTCGTCAAGTTC
TTATAGAAACACAAATTTCATGCTGCTAGACTGATAACTTCACGCTCCCAGGCTGTCAGG
CATACAAACTTCAGAAACACAGCATTGGTGCATTTTATGACATTGGAATTACATGTAGAG
CAAACAAATA
>TR57306_c5_g2
AGATCAGCTGGCACATCTGTGCTGTCTGATCAGGATCTACACCAATCACTTCAAGATTTA
TTAGGTTATTTCTGACCAAAAAGTGACCAGTGTAGATCCAGATTATATGATAATGATGTG
CTGGATAATCAGAATCAACAAAAGTCAACCATGTGTCAAAATATTTATGGAGTAAAGAGT
TAATTAGCCAATTAACAAATCTAATGATTAATATGGGATTTATAACAGTATGTATTCTGT
AGATTCGTACACTGGCAATTGACCAGCCACCCCACCCCCTGCCAATCCCCACCAATATGC
CATTTTTTATCAAAATGGTGTCAAGTCACTTATACCATTCCATTCCATCAAAATACGCGA
AAAATACACCGTCAAAATCATATTCTAAAAACAATTATATTTCTACGTATATAATATTCA
ATTAATATATACATAGAAATATATAATATTCAATCATAT
>TR33678_c0_g1
AAAAGATACAAGCTTTGTTTGGTGGGAAGGTGGACATAATCGTCACAGGTTCCGCACCAC
TAGAGGCTCATGTGCTCTCGTTCTTCCGATGTGCACTTGGTTGTCTGTTTGTGGAAGGAT
ACGGGCAGACTGAGGCTACAGCTGCTGTCACCTTTACCACTTCCGGCGACTACGAAGCAG
GTGTTGTTGGACCTCCTATGGCATGTAATTTGGTGAAGCTGGTCGATGCACCGGAATTTA
ATTATTTTGCCAAAGACAATCAAGGAGAGGTATGTGTGAAAGGGCCAAATGTTAGCACTG
GGTATTACAAAGATCCTGCAAAGACTGCTGAAACATTTGATAAGGACGGCTGGTTGCATA
CAGGAGACATTGGTACCTGGATGCCTAATGGCACACTGAAAATAATTGACAGAAAGAAAA
ACATTTTCAAACTGTCACAGGGAGAGTATGTGGCACCTGAGAAGTTGGAACAGACATACA
TCAGAAGTTCATATGTGGCGCAGGCTTTTGTTGAAGGAGACAGTCTGCAGCCTTATGTGA
TGAGTGTGATAGTCCCGGATGAAGAAATGCTCATGAACTGGGCAAAATCTCAAGGCTTAG
AAGGATCCTTTAAGGATCTTTGTGAAAGTCATAGTGTGAAGGAGATGATATTGATGGACA
TACAAAAGACGGGGCGTGAGGCTGGCCTTAATGGATTTGAATTGCCAAAAGATATTCTCT
TGCGCTCGGAGTTATTCTCAGTTGAAAATGACCTGTTAACACCAACATTCAAGAACAAAA
GACCTCAGCTTCGGAGTTTCTTCAAAAAGGACATTGGCAATTTGTATAAAAACCTTTCAA
GCCAGAAGAAGTAAATAAAATCCATTAAAAAAGGTTGAGAAATGTATAAAAAACCTTTTA
ATCCCCAAGCAGTAAATGAAATTGAGTGAACAAGGGAGAGAATTAGAAAATTTGAATGAA
CGAGAGAATTTGAAAATTTGAAATTTAAACTTCACATACTTAAACATAGTAGTATCTAAC
TGTAAATGTTATTGTAGCAAGATCCAGATTCTGAAAATTACTGAAATGTGGTGTTTTTTT
CCCTTGCACTTTTTTCCCTGTTGCCTCAGGCGCAA
>TR23863_c8_g10
ACTGAAAAAGAAGGTACATCGGCACTTTAGATACTCATTTTTTCTTATTTAATCTCTAAC
ATTCGATATATTTCAACATTAATAGAAGTTCTCTTGTAAATACACGGGATACTTAAGTAA
ACTACACAAACGCATCGTAAATATTGAAGAAAAATATGGTCCGACTAGCATAATTACCGA
GCGCATATCTCGTGTCCCAAAATTTAGGAACGCGAAAATACCATTTATGAAAGTGTCCCA
AAACTTAGGGACACCGAAAAATACTGATCCTAAAAGTGTCCCAAAATTTAGGGACACCAA
AAATAATTATTTTCGTGAAAAATAATGGTGTCCCAATATTTAGGGTGTCCCAATACTTAG
GGTGATTA
>TR10629_c2_g1
TTACAAACCTGAGCCCGGAAACCAGTCTCAAAGCTCAAGCATCTGACTGGCCGAAATGAC
GACTAGTCGCCATTTCAGCCAATCAGATGCTTGAGATTTGGGACTGGTTTCCAGACTCAG
TTTTATAACCTTCAGCCCATATTGGATGTCATGGATTGCTGATCTGGATCTACTCTGGTC
GTACATGCATATTTATGGAGTAAAGGGTTAAGGAAAAAACTACAAATCTAAACATACTGT
ATATATTTGAAATGAGCATTATGACTTGAGAATAATGTCTTTTTTTAACTGTGGAAAGTA
ATGTTGGGTAACTGTAGTGACTCTAGTTAAATGACAAAGATAATTAAGTTGTTCCTGAAG
TAATCTTCTTAAGAAGGGCAAACCAGCCTTGATAAGGAGGCAGCATAATGGGCACAAATT
GTCAATCTTTGATTGTAAAACAGTCTCAAAGTTCTAGCGTCTGTTTGAAAATTAGTGTTA
CTGTCAACAAATTGGTTACCACCAATTGGCATTAGTCTTTGCTAAATTTATCACATTGAG
GACCAGTGTAGGTCCAGATCATCTGGCTCATCCATGCTCTATGATAAGGATCTAGACTAT
TGTTATTATTACATGTGATCAAGAAGCAAATAGTATGATCTGGTTCTCCACACTGATTGC
ACATACGATAAAACACAAGGAATAAAGGGTAAATAGTTTAAATAAGAAGAAGAAGGCTTT
TTTGTTATTCTGGTGAGTGCTGCAATGATTTAGATGTTATTGTGATCATATTTATTTTGT
ATTGTATTAGAATCATGGTTCAGATAGTTAGCTGCAGTTTAGTGTTAGAACATTGATTTT
TGTTAACAAACACCTTATACATTTCTTATGTTTGCTTTTGCTTTTTAAACTTGTATCATT
TATGTTCCGAAAGACAGTTAAGGACAAACAGCCTTGTATGCTAGATGACCTGTGTACTGA
TGACTGGTAGAACTTGGTCAACACTAACTTCAAAACCAAGAACACTTAGTACCAGTGTTG
TAAGAGTTTTATGTTCTATTAATCTTTTACTCTATATACAAGCTTTTTCATGGTTTTGTG
ACCAGTGTAGATCCAGGCCAGTCTGCACATCTGTGCTGCTGATCTGGACATGCACTGGTC
TCATCTTAATCAGAAATAACCAAATGAGTCCAATAGTGAACATGTACATCGTGATCAGAT
GGATGTGCTGCCTGATCTGGATCTACTGATCAGTGCCCAGGGTTATAGAGCTGAGCATGG
AGGCCAGTCTCGGATCTCGGGCATCT
>TR35274_c1_g2
GGTTTATACTGGTATATTCTTACTGTAACACCGGTCAGGTATAAAACAATATCAAACATA
GTGAGATGACTTAATACTAGTAGATACTACATTCCTCCCTAACTTGAATAAGAAATAGTT
AAAATGTCCATAAATTCTTAAGTGATATTCAGATAAACATTTCCAAGTTCTTTCAAACAG
TTTGTCACATGGTAAGTCTTTTATCACAAAAACACTGTAGTTACTGCTTAAATCGTTTTA
AATAAGTGGAATAGTTTTTAAAAGTTTCTTCACTACATGTAGTTTCTAGTATGATTCCAA
AGTTAAGATTAGATACATAATCTTATAACAAACATAGTATCTTTAACAAATATTCTTGGT
GTAACATTCTTTTGCTGAAAATTGACATATGCATTGACACTGTTCATAAACAAGTTGATG
AATAAAAACAAAAACTTCAAAATACAGTTTACAAACTAAAGGTATTAATAAAGACAATTC
TTTTGTCTTACATTGTTTCATGGGGATTATTGTGCCCCTTAAAACACAGAAACAATGTTT
TTCACTACTCAGAATACATTGACTTTCCTAACATAGTCTTTAAAATAGCTTGGTTCACGT
CTGTTGCGCACTGGCCTTGGGGATGTTCTGATCTGAGTGTTTTTGTCATCTGTTATTGAT
GTTTCCGGTGAATCGGTGATTTGGTCTTCATGATTCGGGTTGTAACCCTGGACAGGTTGA
AGATCCAAGTTAACTTTCTTGAATTGAGACATGTTTCTGGTAAATGTTTTGTTCTCGTTT
GTTGCGGTAACCATGTTTCCCTTCTTTTTCTCAATGATGAGTGGTTCTGGAAGATATTTG
GAGGTTAGTTTTGTTGGATTCTCATTCTCTATTAACACTTTGTCACCAATTCCCAATTCA
CGCATTGATGCATGGTTTCTAGTGTCACTATATTCTTTACCCCTAGACTTAGCGATTTCA
TCCTTCTGGCGAACCATTTCATCGATTTTTTCCTCGGTTTTCTTACTCTGGACTTCCGGT
AACCTGGTTTTTGGCTCTCTCTGAAACATGAGTCTGAAAGGTGTGTAGCCTGTAGACACA
TGCGGTGTTGCACGGTATTGTCGCAAAAATCGGAACATCTCTTGCTTCCAATTAGATTGT
TCAATGTGACTAGATTTGATGCTTTTCATAAGTGGCTTATTGAAGCCTTCAGCTTGGGCA
TTGGCTTTAGGCCATCTTGGAGTAATTCTCCTATGCTCGAAACCACAGTAACTTGCAAAC
TGTCTAAATGCTTCCGAATTGAACGGACTGCCATTGTCAGTTTTTATAGTCCTTGGAACT
CCAAACTCTGAAAGAATCTTGTCAAACACAGGAATTACCCTATTTGCTGATACGGAAGAT
ACTATTTCGACGACAGGGTATCTTGAATATTCATCCACCACGACTAGGAGATACTCTCCT
GTAGGCAGTGGCCCACAGAAATCTGCACTTAGGTTTGTCCACGGGTTGGATGGAATTTCA
GACATGTTTAGTGGTTCATATTTTCTACCGCTTGTGTTTGCTTGACAGGGAAGACAACTC
TTTATGTTATCTTCAATGTATTCATTCATCTTCGGAAACCACACTTTAGATCGCATAAAT
GACTTCGTCTTCGTAACGCCCTGATGACCTTCATGGCTGATATTAATGGCTTTCTGGTAT
AAAGATTTTGGCAACACGATTTTGTCATTTCTAAGCAAAACATTGTCAGAGTGTACCGTC
AGTTCATCTTTGATGTTTTTCATTTGTGTTAAATCTTCAATAGAGATTTCTTCATCCTCG
ATCAACTTCATGTCAAACCAACAACCATTGCGTGTGAACTCAATTGCCTTCATAAGGGTT
TTATCATTACTTGTGGCTTGTTTAACTTCGTCTAGAGTCATTGCTTTCATAATTGACGTG
TTTGTTATGAAATTTACGTACTCTTCTGCTAAGTTCACATCTGTCTCAGTTCGGCTTGGG
TGACGTGACATGTAATCGGATGGATTGTCTTTCCCTGGACGATACTGAATTTTCAAGTTG
TAAGGTTGAAGCCTTAAGCACCAGCGCTCTATTCTAAGAGGAGGCTTCTTCTTCTGGAAG
ATGTTTTCAAGTGGTTTGTGGTCAGTTACCACTATGAACTTTGGAGCACCTCTTAGGTAC
ATGTTAAAGTGTTCGCATGCCCACACGATTGCAAGCGCTTCTCTTTCAGTTTGGCTGTAA
CGACTTTCAGTATCGGTTAGAGCTCTACTTGAATATGCCACTATCTTGTTATCTTGAACT
AACATTCCTGACAATCCAACTGGACTGGCATCAGTTATAATTTCAATGTCCTTGTTTGGG
TCATAGTAGACCATTACATTGTCACTTGACAGTTCATCTTGTAATTTTCTAAATGCATTT
TCTTGAGATTCACCCCATGTCCATTCACTGTCTTTTCTTGTTAGTTTCCTTAGAGGTTCT
GTTATTGTGGCATAGTTCTTTATGAATCTAGAACAGTAGCTTGTCATACCAAGAAAACTC
TTCAATTCAGAGACTGTTTTTGGTTGGCTCATTTCTTTTATGGCATTTACTTTCCGAGGG
TCTGCAGATATGCCATTCTGACGGAATACAACACCAAAAAATGAGATTTCACTTTTGTTA
TATTCACACTTTTTCTTGTTTAATGTGAGCCCATTCTTATGAATAACTTCAAACACTTTG
TTTAATGTGATATCATGGTCTTCTTGGGTTTTGCCGTAAACCACGATGTCATCGGAAATG
TTTTTGGCACCTTTGATTCCTTGGATGAGTGAACTGATCGTTGCTTGGAAGATTTCAGAT
GCTGATGATATACCAAAATTTAAGCGTTTGTATCTATAAATGCCCATGTGCGTATTGAAA
GTAGTAATGTATCTACTGTCTTTGTCTAGTTCTAACTGATGATAACCTGACCTTAGGTCA
AGTTTGCTGAAAACTGTAGCACCATTCATGTCATGAATTAGTTCATCTATAGTTGGAAGT
AAATGACGTTCGCGTTCGATAGCTTTGTTTGCTTCACGCATATCAACACATAACCTAATT
TCATCTTTATCTTTCTTTGGGGGTGTTACTATTGGTGATATCCAAGGCGTAGACTCGTTT
TCAACTTTCTCTATGATATCTTCTTCCAACAGTTTTTCAATTTCTTTTTGTACTTTTTGC
CGTAGATGAAAGGGTGTTCTCCGATGATTCTGCGCGACTGGCTTTATGCTTTCATTAATG
TGTATCTTAACTGATTTACCCTTCAATTTGCCTATCCCCGAGTATATTCCTGGGTATTTC
TCTTCAATATCCGAGACTGCCGCTTTAATGTTGTGGACTATCTTGATGAGGTTTAGTGAC
AGTGCAGAATTGTACCCTAAAAGAGTCCCATGATCTCCTTTGACAACAAAGAATGTTGCG
AGTGTTATCACTTCATTTTTCTCAACAACAACCTCACACTTTCCTAGAACCTGAAGTGGT
GTGGTGTTTCCATATGGAAGTAATTTTGGCAAGTTGCGTTTAGATAGCTTTGGACTTCCC
ACTGCTTTGTATGATTTATCGTCAAGGATGTTGACAGTAGCCCCTGTGTCGATCATGACC
TTTAGAAGGCTCCCATTAATTTTTATCACAGTCGTTGGTGATTTTTCACTGTTTATTGCA
TAACAATATTCATCGTCGGATGATTCGGACTTGCCACCTACTGCACCTTCTTCATTGATA
TTATTCACATAATTTCTCTTCCTGCACACTTTCATGAAGTGGTTCTGTTTTTTGCAGTAT
CTGCAAGTTTTACCTCTTGCAGGGCAAGAATATTTGTGGCCTTGAACATACTGTCCACCG
CAGTTTCTACACATTGTTGATTGACCATCTGTCTGATGTTTCACATTTAAAGCTGGTTGA
CCCGATTGTTGACCACGACCCCTTGATGATTGTCCACGACCCCTGGATGGTTGACCTCGA
CCACCTCTACCACGCTGGCTGCCTCTAAATCCTGGCCTGCCACGACCGACGGCTTGAACT
TTTTCATTGTTTCCCTGTTCCATAGTGGCAGCTTGTTCATTGGATAGTTCCATTGCTCGT
CCTATGCTAAGAATCTCAGCCAGACCTTTATCTGGTTCCCTTAGAGCTCGTCTTCTTAGT
GTGTTTGACCGGCAATGCTGGATCAATTGCTGCAGGATTTCTTTGTCCACTGTGTCCCCG
AACTCACAAGTCCTTGCTAATGATCGTAACTGAGTAACGTACTCGTCTAATGATTGTGAT
TCAGTTTGTTTGCATGATCGGAATTTGTAAACTTCCATTTGAGTATTCACTTTGGGGGCA
AAATAGTCGGTTATTACTTTCTTTGTTGCGTCATAGGTTTCTTCTGAATTGCCCTTTTCA
GTGTCATAAAGGTCATAGACGCGTTCACCCGCATAATGAAGGAGGAGGGCACGTTTTCTG
GCATCATTGGTGATGTTCAGTCCAATTAATAAGTTTTCTAGTCTCCCCACCCATTTCTCC
CAACGGTGGGCTGCATTTGACTTGTCACATTCCACGTCAAACGATGGAAAAACCGGCAAA
TTCATATCTGTCTTTATTGCACGTGAGTACCTTTTCTTGATTACAGCCGTTTCTCGTCGC
CAAATGTTATATTTTGGGCGTTACACATGAGATTCTGATTGTTTATTAAATAAAGAACAC
GAGTGTCT
>TR29674_c1_g2
CTGAAATATGATTTATTGACCAGTGAACAAAATAAATGCATGATAAATAATATGAATCTT
TAACACAATAAAAGTGTGATAGGAACAGAACATGTTTGGTATATGTAGTTTTCAAGTCAA
ATACTGCAATCAGCATAGAGTATTTCAATAACAAAATTCATTTCTGCTTAAGTTTCTAAT
AATTTCAATAACCCTAACCTGTACAGATACGCATTTTTATGCATGTGCGACCAGTGTAGA
TACAAATCAGCGGGCACATCCGTGTCGTCTGATCATTGGTATATGTAGTTTTCAAGTCAA
ATACTGCAATCAGCATAGAGTATTTCAATAACAAAATTCATTTCTGCTTAAGTTTCTAAT
AATTTCAATAACCCTAACCTGTATAGATACGCATTTTTATGCATGTGCGACCAGTGTAGA
TACAAATCAGCGGGCACATCCGTGTCGTCTGATCATTGGTATATGTAGTTTTCAAGTCAA
ATACTGCAATCAGCATAGAGTATTTCAATAACAAAATTCATTTCTGCTTAAGTTTCTAAT
AATTTCAATAACCCTAACCTGTACAGATACGCATTTTTATGCATGTGCGACCAGTGTAGA
TACAAATCAGCGGGCACATCCGTGTCGTCTTATCAGGATCTGCACTGGTCGCATTTTGGT
CAGAAATAACCTAATGAATAAATAAGGGAACAGTGGATCCTGATCAGACGGCATGGATGT
G
>TR27027_c0_g2
TAGACAGTCTGGATATAATAATCTAGATCTACACCATCCATCCATGAGATAACACCCATG
GAGTAAAGGGCTTGACTGATACCTCATTTAGAGGATCTGAATTCTTAAAAATAATCTGCA
CTAACCTACCCATTCTGCAAAATCCCAACCCCCACCCGCCAAAATCTTAATCACAACAGA
TGTATATATCTTCAACTTCAGATCAACTCTTCACTTACACAATCTGAATACAAGCATTCT
GTATGCAGCAGAAAGCTTAAGTTGATTGGTGTACAGATGGTCGATAAAAAAAGCACAATC
CAGAAAAAATACATACAGCAAACTGTATAAATAAAGCTAAAATCTGTGATAAAAACATGA
GACCAGATCAACTGGCGTATCTGAACAAACTGAGTATCACACATTACAACTTTAGCATTA
TCGTAAAATATATCATATAATATCAGAGAAACACTCCTAGATAACAACGACAAACAGGAA
TTTTACACTGAATTTGGTCTAGTTTGTATAAAAATATGCACATCAACACACTAACCCATC
TTAACAAATATATAATTACAGAAAATACATCTTCATAAACAGATCAATAAAAATTAAGTA
ACTGTTGTCCCTTTACTCCATATATATGACTTTTATAATTTTGGCAAAATAAGTGTAGAT
CCAGATAAGCCAAAACATCTGTGCTGTCTGATCTGGATCTAAACTTGTCG
>TR33601_c0_g1
GTCGTAAATTTCACAAATAAGATCCATACATTATTCATTCAGTATTAACCTACCAAACAC
TGATTAGATGGGTACACTAGAAGCAAGATACGACTAAAATAGAACTTTAACAATACTGAA
ATATAGGAGAAAAATACAAATGTGTCCGTGTTTAAGACTTGTTACAAACTTCTATGAGTT
TTGCCTATTAAAGGTACTTTTTTGAAAACTGACAAATATATTAAGTCTCAAGTTTCAGAG
AACTGATATCTCTACTTCTTATCCGTACACAAATACGCGGGTTTTCAATTTTTCATGCGT
GAGAGTGCAAGTCGGCTTTAATTAATCACGTTGGTATTTTAATTGAACATGTTGGGAGAT
TTGATACGTCTGGCCTACTGAAATAGTCCGTTCATGTACGTATAAAAATATGCATTTATG
TAAATAAGTTCAATAACTCTTTCTTGGATACTTAGTTAGATATAATGCAGTGTGTATACG
TTTTGTAGATCTTAGGAAGAAAGCGGTAGTCCAGTGACAAAGCGCTCGCTGAGGGATCGA
GGGGTCCCTGATTCGAGCCCCAGTCCGGCCGCTTTTTTCCCTAAGCAAGAAATTAAGCCT
TCATTGCTGCTCTCCATCCAGGTGTATATATGGGATACATGGGTACCTGTGAGGAATATG
AGCCAATGTTCCGTGGCTGCCTACGTCGCCGACT
>TR10383_c3_g1
AAACTAGCCAATTTTGACGTCTTATTTATATTTTTCCGATTTTAGAGAAATACTTGCGCT
TTCTAACCAATCAATTCAAAATGAATTCCCAGTCTGGTGGTGGTGGCCAGAATCCTTATT
CTCGGCAAATTCCCCAGGGTCACATGATGATGCCATCAGGTCATATGATGCAGCAGGGCC
AAGGTCAATTCATAAATTATGGCCAAGGTCAGTTTGTTGCACAAGGTCAAGGACAGAGGA
TGATGATTAATCAACCAATGTTTAATGCAAATATGATGGGCATGAGACCTGCCGGTGCAC
CACCCTCATACCATCAAGCGTTGAACCAGTCATCAATTCCAAGGCAGCGTATGGGTGGGC
CTCAGATGCAACGACCCGCCAAGTCAGAAGATCAGATTCAGAAGGAGAAGTACTACCAGC
AGCAGCAGGCCAAGTTAAAGCAATTCAAGAAGACAGGAGGCACCTCTCTGGACCCTAATA
AGCTTGTAGACTCTATATTTGGGGCGACATCTG
>TR993_c0_g1
GTGTCATTGGATCAGGATCTACACTGTTCACTTCCTGGCCAGAAATTATCAAATGAATCA
AAAAGCAAACATTATAAATGCTGATCAAATGGCAGGGCTGTGAGAGCTAATCTGAATATC
TCTTCTGCTTGCCATGGAATGAATGCCATATTCCATGAGGTAAAGATTTCAGAAACCTCC
TCAAAATGTTGTTTTACTAAACAAAACCATATTTCATGCCCACCTACAGCGGTGCATTCA
CAGTACATTTTTACCACTTTCTTTTCTTTAACCCTTTTATCCACAGGTACACCTTTATTG
CTTGGGTGAACAGTGTAGATCCAGATCAGCTGGCACATTCATCCCATCTCATCAGGATTT
AAAATGTTTGTTTTAGATTATTAGGTTGTTTCTGAC
>TR12966_c0_g1
TTTGGCTCTAGCATGTGTCTACATTCTGAAGGCACAGAAAAACGCACGCAAAATGTTGAC
GCAACAACAACAACAGTATATTTATACAAATAAGTTCATCATAAAAGAACAAGCATAAAA
GAAAACGGACGTCTAAGAGACGGATATAACATTTAACTTGGATAATGTGTTAACTTTTCA
AAGTGCCTTTTATAGTAAAATCTTAACCTTTATTTTGCCATTTGTAAGCAATATATCTGG
GGATTTTGTTTTGGAACTGTTTTAAAGTGACCTAGGGGCCCATGCGCTATGATATTTAAG
CACTGTTGAGCATATATTTTGTATATGTTTTGTTGAAAATGACAAGCCCATGATGGCATC
AAACAAAAAAGTTTCACAAGATGTAATATTTTCGTGTGGCTCTATGTTTTAAATGCACAC
AACAAAACGCATGCTAAATAGTGACGCAACAACAACAACAACAACAACAATTGCAAAATC
AAATTGCTGCATATAGATTCAGCG
>TR32106_c0_g1
ATGTTTAATTAAGTCTGTTTAAGATATATAAATGTTTTGATGAATTTTTTTTGTTTTCAT
TCTATCTTGCAATTTTGACTTATTCACATCCACTTTCTAAACAAATCATTAGTAATGCCT
TCCAATATACAGTCCGATGTTTGGCAACATTTTGTGAGGTCAGTGGACAAATCCAATGCA
AAATGTAATTACTGCAGCATGAAGCTATGTCTATGTAAAAGAAAGTAACCCCACACATAG
CAGACTCCAACATTAGAATTCACCAAGTTTTATATCCGGATATCCGTCCAGATCGTTCGA
TGGATATCCAGATCCCAAATTTAGTATCCATTGACATCCCTAGTTAAAACAGGTCTAACC
CCAGCAATGCAAAAACATTTACCATTTACTCTATAAAAAAAATTACATTTCACCAAATGT
ACAACACTGTAGATCCAAATCAGCCCGTCTGACCAGGATCTATGCTGATTGATTCTTGGT
CACAAAATAACTCCATGAATCATAAAATTAACAGATCCTCATCAGACACTATAAATGTGC
TGACTGATCTGGATCTACACAGGCCTGAAGGTTATAAAGCTGAGCATGGAAACCAGTCCA
AATCTCAAGCATCTGATTGGCTGAAATGGCGACCAG
>TR5928_c0_g1
CATTTCATGCCAATCAGATGCCCGAGACCCGAGACCGGCCCCCATACTCAGCCCTACAAC
CCTGGACAACGTTGTGCGGGAAAACGAAAAGGGCTCGCTGTTGAGACTACATCAACGGTC
TTACACTAGGAGAATCAGGCCAGAAAAATTGTACATAATGGGGTGTGTAAAATTGCAACT
TAACATATAACGTTAATTGGCTAAATAAAATGTTTGGGTTATTTTTTTTTCAATTTTCAA
TATTGCATATTGATGTTATATTTTGAGGGTAATCTTTCAATTATTGATGAGTTCATCGAT
GTTTGTGTTTTGAATGCAATCCTTATATTCATAATTATTATCATCAGAGATATTGTAATA
TAAAGAAACAAGTGACAAAAAATGACATTACATATCTTTTTTCGATCGGTAAGGGGCGAG
GTATGTAGTAGTCTTAGCTTATATTACTACAAAACAATATGTATTGGAAAGCTTAAACTT
ATTATAAAATCAAAATTATTGAACTGTAAAATTGTGTAAACCTAGGTTCACTTCAACACT
GAATAGAGTTAAAAACATTGAAAGGGAGCCAATAGCTTAATATATTCATTTTTATAACTT
GGCACATGTTTGGAGTGAACAAAATTTATATCTGTGGTTGTTCATCTTAAATTGTATAAT
TCATTGTCACTTTGTTAAGCAATTCTACTATAAATAAGTCACTTTATTTAATTTTACAAA
ACTTTATTTTAGTTATATAAAAATTGGTTGATGTAAAT
>TR51224_c0_g3
TTAGCATCCATTGTATATTTATACTTGTTTCTTATCATTTTATTATTGGAACACAATTTA
AAGTTATAACATTTGATTGATAGCAAAGCTGTTCTATAATATACTTGCAACCATCATATG
AGAAAATTAAATATTTTAAAAGATTGCATGCAACATTTTTATAGTGTTCTTTGTGTGAAA
CAAAATATTCAATCAAAGTTCATATTTTTATTCCTTCTTAGATTTTAAGTATAAAAATAT
GATTTTTTATTAGTAGCCAAAATCTATCACAGCTTATGAACACAACATAATCACAAATCT
TTAAAATGTTTGCCTAGCTCTTTTGACCACAGTAGATATTGAAACATCTTTAAAGTATCA
ACATGATACAGTATGTCCACATAAAAGTTAAGTTTTTTTAATGAACAAAAAGATTTTTGG
AACAATTGAACCAATAGTTTAGAAAGATAGAACTTGATTTACTGGCACCATAATTCACAG
AATTTATGCTCAGCAGGAAACTTAAAAATATGCTAAAACCATATAATATTTGCTGATCTG
TTATCTAGAATTTCATAAAACCATTTTAACAAAAACGACCCTTTTCTACCAATATAACAA
TACATTTCATTCATACAAACAAACTAACACATCCATAACTAAGTTTCTTATTTGTTGTAC
ATAACAAGAATTTTTAATACCTTTCCTATATTTTACAAGCAGTGCATATTGCTCATGATG
CTTAATTTCACATTGGAATATGTTTTTACATAACTGGACATAACTGGCCAGTGCCTTTGC
TACCTGGGAAAATCAAGTAAAGCGGTTCTTTTACCTTTATTTCCTGAATCAGGCACTGAG
ATTTACTATAAACAGGAAACTGAATTTAAGGCAACTGCTTATTTTGGGAAAGATACTAAA
ACTTCAACAACGTTTCTTCACAAATGTTAGTTATGACATTTAAACAAGATTTCAAAATTT
TCAATAATTAGCCAATTACCACTTTTCAAGTTTTGTGTGTGAAACCATTTCCTGAGCAAA
GCATAAATTTAAAGGTACAAGTATATATAACCAATAATTGTTTTTAGCCCAGGACCCATA
TCTTTAAAGCATTTAAGTAAAATTACTGTAAGTTGGCGTCATATATTTGACTTTGGTTTA
AATGCTTCATGAAATCAATTTAATTACTTATATAATAAGACTTTAAGCTATGAAGGGCAA
TTTACTTGCCTTTTGGAAGGTAATCATTCAGTGTTGGTTGTTTGCCAAGACCGTTTAAGA
TTTTTATATAAAATCATAGTTCTGATAGTGCAAATAGTTCTCCAAAAATGTTTTATAGAT
ATGGACATAGACAATTTGAGTCTACCATGTATCATATATTGCAAATAACAATTATTAACA
TCACCTTGTCATTGATTCACCTGGTATGAGCAAAAATGGCATTTGTAAAATGCTAGATGA
ATTGCAGATAATCCTAGACACAACATTAACTATATCATGAAGAGCTCTCAGTCATATTTA
CTTTGACATTTTTCAACCATAGCTGACCAAGCTAGATCATCAGTATCATTACACTGCATT
TCTTTGCCGATTCCCTGAAGCTTGTCTCGGAGGGCCTTTTTACTGGACGAGTAGATCATT
TTCTGTTTGATACCTAACTGATTGTCTGGAAGCCACATCATAAAAACGAGTTTGCTGGCT
TTATCTTTGGCATACTGACAGTCCATCACAGCATATCTTCCCTCTTTGTTGTTTCCAGCC
TCAATCAACTTCTGACAAAAACTGTCATATGATTCGCCTATTTTTCCAATACAATCTATT
TCTATATACTTCATATCCTTATCAATTTTGTAGATAATATAACTGTGTTTGTGCCCAATC
TTTAGTTCTTCGAAAACGTCTTTACATTCATCTCGCACTTTGATTCCCGACGACATTTTG
ACACTTTTTTGATGGACAATGTACTCGTGAACTTTTTTTCGGCAAGAACTCCCTCAGATT
GTGAATCTATCTCGAAGCGAATGAAGCAGAGTGCTG
>TR205_c0_g1
GCTTAACAAAATTAAGTTTCCTTTTAAAGTAGTCCGAGGTGTAAAACTAGATCTTTACAC
TAACAGTCACAATTTCATCCAATCAGATGCTTGAGATTTGATACTGGTCTCTAATCAGGT
TTGTAATCTCGGGCCTTGGACTTCTCGTAAAAAGCATTTTGATGCAAAATCAAATCTGCA
ATCACTGGCATTCTGGCAGTAATATTCTGCCCACGGCTCCGACTTTAGTCCCATTGGCAA
CCAGATCATAATTAGCTGGCACATCAATGCCATCCGATCTGGATCTACACTGTTTGCTTT
ATGATCAAAAACAATTCAACTAATCTGAACCAAACTCTGTAGATACTGATCAGATGGAAC
AGATGCGCTGGCAGATCTGGATTTTACCCTTCA
>TR53699_c2_g3
TCTCGGCTTTCTCCACCTGCTGTTTCTGCTGTTTGGTCAGGGTGTCCATATCCTGGTCAT
AGTTCTTTACCAAACTCAGCATGTCAGTCTCGAACTTGCGATCCTGCATTTCCCGCGCAA
TCTGTGCCTTATATATGAGGTCCTGGTACTGCTTGTTTTCATTTTTCTGTAACAACTTCA
ACTCTCGCAAGTCTTGTTTTCTCATCATATGATCTTCTCGGCTTTCTCCACCTGCTGTTT
CTGCTGTTTGGTCAGGGTGTCCATATCCTGGTCATAGTTCTTTACCAAACTCAGCATGTC
AGTCTCGAACTTGCGATCCTGCATTTCCCGCGCAATCTGTGCCTTATATATGAGGTCCTG
GTACTGCTTGTTTTCATTTTTCTGTAACAACTTCAACTCTCGCAAGTCTTGTTTTCT
>TR10522_c0_g1
CCTGGTGACCCTCATCATCATGCTGGGCCCAGCTTCCCAGGACACTCTGCAAAAGACCTC
GCATCCATATTACAGCAGCATGGCTCGCATTCCGTGGACTTTAAAGGGGAGTCTTTCACC
TTCAAGGCCACTACGGCCGGTATCATAGCTACATTGTCTCATTGTATTGAACTCATGTCC
CAAAGGGAAGATGCTTGGAAGAAAAAACTGGAAAGGGAGGTAGATAGACGGAAGAAGTAT
GAGGAAGCGTATAGAAACTTGTTAGAACAGCATAACAAAGAAAAACAAAATGCTTCAAGA
TTAGCTGGGCCTGACTTTGAGGAAGGTCCTCATTCTGTGATTAAAGAAGAAGAGTTCTTC
GATGCTATAGATGCATCGCTAGACAAGCTTGAAAAGGAGGCAGAAGATAAATTATTAGTA
AGAACCAAAATTCGACCCCCACCAAAGATCCATCTTTCACCTGACAACAGCTACTATGAA
GAAATCAATAAGGTAGTGAACTGTCACATCCATCAGCTTTATGAGAAGACATCAGAAGGC
AAAGATGTTTGGGAGTTAATAGCCGAAGATGGCGAGCTTAAAGTGTATAAACGGGAGTTA
GAAGTTGACGGCGTAGTTCTCGATCCACTCAAGGCAGTTCATACTGTTACGGGTAGTGTT
GAGGAGATCTTAACTAGGCCAGATACGGTAGTATTGCGCTCTACCAGTACTTATGAGGGT
ATCACTGGTCATGAAGTTTGTCGACATTTCTGGGACATCAAGTATAGAATGGACTGGGAA
GCGACCTTGGACAGCAGTAATGTGGTACAATGGTTAGCGGATGATACATTTGTTTGTCAT
AACGTGATAAAGCGGGTGTGGCCGGCATCACAGCGAGATGCGTTATTTTGGACACACATA
CGTCATGTACAGGGAGAGACAGATGAAGAACCAGATCTTTGGATTGTTGTTAATTATTCT
ACGAATCTTGATTCAGTACCAAATAATAAGTATGTGCGAGTTACGATGAATGTAGCCATG
GTATGTCAGACTATCATAGAGCCCCCCGTTGATGACGGTCCAATTACCAGGGATAATATC
AAATGTAAAATTTCCTATACTGCTGAAGTGAATCCAGGAGGTTGGGCCCCAGCATCTGTT
CTAAGGGCAGTGTACAAGCGGGAATATCCAAAGTTTCTCAAGCGCTTTACCACTTATGTG
AGAGATGCAACTAGTAATAAAGAAATTATGTTCTAAAACAGCGCAAAAAGGTAGTGAAGA
AATGCAAATGTGTCATTGAGGTCAACATGCATCTGTTGCTGAGCGAAATCTTACAGGCTA
CAAGAGAGAAGTATGCTATGAAGTATGGCTGAGTCTCATCACAGATTTTAAAAATGGAAA
ACAGCAACAACAAATCTTCACAGTGTTACTGTTAAACAGCAATCTTCTGACAAGAAAACA
TTCCTGTATATTCTCTCTCATTTGCTTAAAACAACAAAAGTTTTGTTGTTGGAAACAACA
TCGTAGCCTTTGAACCCTGCATTTTTACTCTTAACCCTTTCCTTGATATATACGCATTTT
AATGCATGTGTGACCAGTGTAG
>TR46026_c0_g1
TAAAAATTGTCTTCCAGTCAGTTGAGGCCCAGGTTCATACATGTTGCAAACAGTATTTCC
AGTTAGTCTTTCATTCCACGTGCTTGCAAGATGTATATAAGAGTCAGTCCAACACATCAT
TTCTAGAAAACCGGACCAGTTTTTACACAGTGCCAGTTTGGCATGCCTGTAACCTTCCAG
AGATGAAGCCACTGTTTGGAGATGTGGACTTTCTAGAAGAACAACATATACTCATAGCTG
TGATAGCCAAAGATGGTGACAATGAATCTTATGGAGAGTGTGTTCTATCATTGAAGGACA
TGTTTTCCAATCAGCCCAAAGACTTCGAGTATCCGCTGATACATCAAGGGGAGGAAACTG
GTAAAATCAAAGGCAAAATGCATCTTGTTGCAAAAAGCAGAACATCATCAAAGAAGAACC
CATATAGCCTCATAGCATTTGACACAGAATATCATGATCCTGAAATGTTTGTACCGAGCA
CACAACCTGGACCCCGGCCAGGCAGTAAAGCAGGCTCGTTTATCATGAAACAACCTGTCC
AGAATCCCAAGCTACCACTGAGAACAGCAATCAGCCATGATGATAGACATTCAAGCAGCA
AATCAGCATTATCTACACGAGAGATGGCACGATCCACTAAGGTGGATGGTAGAGCCCCAC
AGCCATTGCCGCCCTCACCCAACAGCCGGGAGCCCATGCCCCCACCCCGTAGACCCCCGT
TTATGGGACAGACTGGTTTGATACAAGGTTCACAGAGGCTCCCCACAAGACAGTTATCAG
CAACTTCACCACCCACAGGCAGTGCCCCTCCTGTTCCACCAAAGCATCGTACAACTGTAG
CAGGGGACCATGTTTCAAAATACGACGAACTCAAGAGACCTACAAACGTTGATGATTGGC
TGGCACAGCTCAATCTCTCCGTGTACGAGGACAACTTTAAACATAATGGCTGGGATAGCC
TAGTGTACATGAACAATTTGACAGTCAGGGATCTGAACAACATGGGCATTGGAATCCCCG
AGCATCAACAGAAGATTTTACAAAGCATCAAAGAACTGAACAAAGTGTGATATATTTCTA
TATTTAGAAAAATCTATATTTAGAAAGTCTATATTTAGAAAGCTATGTCACTATGCTAAG
CAATCTGTCAGCCATAAATATCCTATTACCTTTTGTGATCTATGTGTGTATTGGAGTTCA
GTCATGAAAAATGTGTCTTGGGGCATTTTTTTTACATTTTCAGTTTTGTTCACTGATTTT
ACAAAGAATATTCATATTCCATTGCATGTTTAGCTTCG
>TR23965_c0_g1
GCTTATAATTTTAGGGTACTCATTTTTACTTTCACTTGAAAAAATGAATGTTTATGAATG
AATTAAGAAAAATGAGAATGTTTGATTGTTTTTCTTAAAATTAATACATGTCAAGCAGAA
TTCCGTTTAAATTCTATATATGCCCCGAAAATTACCATTGTTAAAACATTTGACCATATT
GTTTTATAAATAAATAAAAAATAAAATTTAATAAACCTTATTGATGGCATATCTCAAAAG
GTACGAACAAATATATTCTCGGTGCTTAGCACACTTTGAATAGTACATGCATGTTTGTAG
AGTTTGATTCATTATTAAAGTGGC
>TR7717_c1_g1
GGAAATTGAAAGCGTGTTCGAAGATGTTATTGAAAATGACAAAACCATCATTGGTTATAG
AAAAGATCCATACTTGTCTGATGACACAACCCTACTGGTACGGCATTACCAGAATATGCA
AATGGATTGCCTTGAAGAAAGCATAAAAAATGGCCATGACGGATGCTCCATTTTTCTTCA
TGACATTATCATACCAATACACTTTCCTTTACGAATTGAAATTGATACATTGAAAAAAAT
ATTAAAATCTTCTGCAGGAAAAGTTAAATCTATAAGCTTATATAATGAGGATACATACAA
AATGGGCTTCTTCAATAACATAGACACCACTGCCTACCAGTCTATGGAAGCTTTTATATG
TACTGAAATGTTTTGAACCGGAAATAATGGGAAGCGTCCTTGAAGGATCAGCCAACGCAC
TGAAATACT
>TR54258_c0_g1
AGAATACATGTCTCACTTACAAAAACTGATACAAGGAAATAGTGGTGGTATAAAATCTCT
AAGTGTAAAACAATGTAAGAACACAGATGAGGTCACAGACATCCTTAATAGGTTAAATCT
CCAGCATTTTCATTCCCTGGAAAAACTTCATTTAAATGCAGTTGCTAGGCAATCTGATGT
AGAAAGACTTCTAAACTATTCAGCCAATACTTTACACGATTTGGCTCTACTCTACCGGCA
TTTTTCACGGGGCATATATAAAAATAATTCTATATCTGAATTATCTCAGGCACGTTTAGA
CACTATTATAAGCATGCCATTACTAAAAGGCCTTTCTCTCTACGGTGTTCTAGTAACACA
TAGGCAGCTGGAGAAAATGTCCACCTTTCTCACATCACGTATCACAATGACCCAGATCTC
TTTGCACAGTATACTG
>TR33039_c1_g1
GAGCAGCTAGAGTGTGGCCACCCAACTGTCCCTTTATCCTAATGTTCTCTATCTTAACAT
TCCGCAGCTCATTTTCCAGGTCATGAATTTTAGCAGAATGTAACTTATTCCTCCATTCTA
ATTCGTCCACCCTATTTCCCTTGGAAACCATCGTGGACTCTGCTTCACCTACACGGTGTG
GTACAGTTTTCCAGTTTGAATCAAGAGCTTCAACTTTATCGTCAACTTGTTGAACCCTAT
CCCTGGTATCTCTTACACTTCTTTCAAGTGCTGTGTAACTCTCTTTCCTAGTGTTACCGT
AATCGTTTCTATTCACGTTGTCAGCAGCAGCTCTCGTTTCCACGGGAACTTCCTTTGCTT
CTTCGTTTTTAGGTTCCGTTCTTTTACGCGGTAAATACACAATTTCTGTATCGAATAAAG
AGCTG
>TR39021_c0_g1
ATAAAGCTGAGCATAGAAACCAGTCTCAAATCTCAAGCATCTGATTGGCTGAAATGGCAA
CTTCCAAACTCAGCTTTATAACCTTCAACCCAGCATTCTGTCAACCTTTTCCGCTACTTA
TCCACCTAAATATCAGTTGCTGTGCTATGTGTATGATGTTTTGGTTGCAAGCCATAATCT
AACGGAAATCTAAATTCATAGTAAATAGAGTAAAGGGTTACAAAAATAAGCAAGATTACA
CAGATTTAATTTGACAACAAAGACATGAAAAAGACATATTACAGCACATTAATCTCATAA
TTGGTTCCATCACAACTGTTTTATAACAAACTCAATATGGAATTATGTTCAGAAACAGAT
GTCTGGTTGAAACACAACCCAACACAACTAAAATTTTTGAAAACCTTTTTTTCCAAGAAA
GGAATGTGTCATTAACATTTTTAATGTATATGTACTTTCTGTACTTGTTATGTTTTAGGG
CTTGCCTATACTCCTTATTGGATTCCATGGCACTTTTTGATACCCAATCATACCTTACCA
ACATAATATCGTGATAAAACACCCAAACATTTGTAACTCTCCTACCCTGAATTGTCCCAA
TTACCTTGACAATATTTGACCTAAATTTGGTTGAATTGAACAGATTTAACACCAAGTATT
ATTACTAGAAGCAAGAAATGTCTGTTAACAACTGTACTTGAGGATAAAAATGAATGTCCA
TTGACAAATTCTAGTATCCACTTAATCATTTAATAAACCTAAGAAATACATAGCACCTTT
GTTCAAATCAATGAGGAATAAACATTTTAACCCTTTCCTATATAGATACACCTTTATTGC
TAGGGCTTACAGTTTAGATCCAGATCAGCCGGCACATCCAGTGATCAGGATCTAAACTGT
TCGCTTTTTG
>TR26840_c0_g1
GTAAAGGGCTTATTAAAAAATTCAAAACAGACACAAATGAAATGCACTATTTTATCACGA
TAATATTCATTAAATCCAGATGATCTCTGAAACAAACTGAAAATTTAAACAATGCCATCT
CTGATGTAAACAAATGTGTGCTTTGTCATTGATTTTCACTGGGGCGTATCAGCTATCATA
AAATAAAATAAATACATGCACTTCACTATTTATTGAAAATGTATAAATGAAATCATATTC
GTCATTTGTTCGATCACTAGTTTTCTCGGTGTTCATTAATCTCCCTTGAGGGAACTCATT
CCTGCCCGCATGATTTCATCCACGAGTAACAGGTTGGTTGCTATAACGGTACACGAATGT
AGAAGCTGTTTCTTTACTCTGTAATTATCCATAATTCCAACATCCATGGGTATTATAGCT
TCACCAGTTTTAATATCGAGACCCACAGCTTGCTGGGGCCCGGTGTATTCTTCCTGTAGC
TTGACAATTGCATCCTGGGGATCGAGACCCGAGTTCTGCGCGAGAACCTTGATGATTATC
AACAACGCATCAGCAAAAGCTTGCACACCTAATCTAGCACGTCCTTTAACTTCGTTCTTG
TATTTCATCAGTTCTTGGTAAGCGGCAATCTCAAATGCTCCGGCACCCGGCAGTACACAC
TCATCCTCAATGGCATTCTTCACGGCCCGGAGACCATCTCGGATCGCATCCTTCATCTGG
GTCAGGGTGTGCTTGTTTGGTCCCTTCAGGAGCAGGGTAACTGACCCAGGGTTCAGACAC
TGCTCTATGAATGTGAACTTGTCCTCACCCAAAACGTGTTCATAAACAAGTCCAGCGTGT
CCGAGGACATCTGGGGTCATGTCGTCAACAGAGTTCATAGCAATACCACCGCAGGCCAAC
GTCAACCGCTCCATGTTCCTTCTCTTGGCCCGGCGTAGACCCACAATGCCTTCCTTAGCC
AGCATGTCCAAGGACATGGGATCAATTCCCTTCTGGTTGATGACAATGAATCCCTTGTTG
TTGCCATTACAGACTTGTTTCTTCAGTGCTATGATCCGCTTGACTCGGTCATCAATGAAC
TGACGCTCGGCCTGAACCAGTTTCTCACGTTCTTCAGCGCTCTTGTAGAAGAAACCAGAG
TTTACTTCCGTCTTTTCATACTCCAGAGAAACATTACAAGTAAGGATAAAAGCATCTTCA
GTTCTCTTCTTCATGTCGGGATGTCTAGCTCCATGATCCAGTACAAGTCCTTTCACCAAA
GTTGTGTCCATGTCAGTTTTATGCTGCATCTCCATGATCTCGACCATGTGCAGATCTATA
GCCTCCTTGTCTCTCTTGATGCACAGAACTGCATCCACAACATGCTCAGTGAGAAGATCG
GCTAACTCCTGGTGCACTTTGGTCCGAAGGGATGTCCTTGCGACTTGAATTAGTGTGTCT
CTGTCAATCTCACGTTTTACCTTCACCTCTTCAAGCACTTCCAAGGCTTTGTTACGCGCC
AACTCAAATCCCTCTGTGATCAATCGTGGATGAAGTCCCTCAGAGATGTAGAGATCTGCT
TGCTTCAGAAGTTCTCCAATAATGAGCACATTTGATGTGGTACCATCCCCAGTAATATCA
TCTTGTGCTGTGGCAACTCGAGCAATCAGCGAGGCTGTAGGATGCTGAATTTGCATTTCA
TGAAGCAGCACATTACCATCTTTGGTCAGCTTAATGTCCCCAGAACCAGACACAAGCATT
TTAAGAGTGCCTTTAGGGCCCAGGTTTGACTTGAGGACATCTTGAAGTCCTTTAGCAGCC
GAAATATTGACAGCTAAAGCTTGTGAGGCCCTGGCAACCTCTGCATTTGGATTGAGTGAT
TTGATAGCCGACATGTTTATCCCTGTTGCTGCTTTCAATGACTTCAACAGCTTCACTAAA
CACCAGCACAAATATGTATATCCCAAACGAGAATAATTTTATTTTGTAAAACTTACATTC
AAATAATGGTAATTTTCGTTACAATAACTGGTAATTGGTAATATCGCCATATCTTGGGTA
TTTAGTGGAAACATGTAGTTAAATTACTTCAACGAGTCATAACTCGGTGGTGGTTCTCTA
TATCCAAAATCTGCTGGTGGATATTGATATTGTTGCTGGTTTTGTTGTTGTTGCTGCTGT
GTGTGAAGTTGCCTCTCAAGCTCAAGTTGTTGCTGCAATAAGCGATGTTGTGCCTCCAGT
TGTTGATCGTTACTGAACGTGTCAATTCCAAGTATTCCAACAGGAGCGAGAGTTTGTGCT
GGTATCCGCGCGATTGAAACCGGATGCACAATAGCCTGTCGTCCCGTTCTAACGGTAGTG
GGAGTTACTGATGACTGTCCAGGTTGACTTGTGGTGATTGTTTCCCACTGAGTGGTTGAA
TCCGTCAATAATTGTCCAACTACCAAGGTAAAAAAATTGACAAAAATGCTTATAATGCCT
AGGGCAAGGATTGTCCCAGCGAATGCCCTCCTCTCGTAATAGAGTTCGTCTTTTATTGTA
GGCTTGTCATAAAAACTACTCGAAGAACTGTCATCTTTTAAACCAAATATTCCTGCGAAA
AAAGCCCCCCAAAAGCTACCGAAAGTCATCACCAAAAAGCTACCGAAAGTCTTCACGACG
GCAATGATGGAAAGTCCGTTTTTCACAAGACGTAGGCAATTTGTCCGTTTTGCTGCAGCA
GCAAGCAGTAAACACGCGCACATTATCGCTGCCAGTATTCCCAGTATTCCAACAAAAATG
CCCCCGATGAAGAACGGAGCTCCATTGTATTCATTTTCATGTTTATTGTCTTTAACGGCC
CCAGTAATGCCTATAGAGAGCGCCGACACCCCTAATACACTGTAGGCAACCGTCAGCGTC
TGGTAAGCACTCGTCATCTGGGCTGCTGTCACCATTGAACGGCTGGTTTTCAGGTAGTAG
GCTTCCAATGTGCAAATCCAGTTCTTGAAAAAAAAGCTTATTGCTGAATTTCCTTGTCCA
AATATACACACAACTTCAAAAGAATATTCT
>TR27649_c0_g1
GAATTCCTGACGAAACAGCCTTTCAGTTATCAAGAAAATATAGAATTTACACGCATGATG
AGTAGTTCCAATTTCTTCAATTATAGTTTTGGCAAGAAAGTATTTTGCCTGTTTATGTAC
GTCTAGATTCTCCGCGGTATCCGAAGGAATGTAGTAATACCGAATGGCATAAACAACGGA
TACCGGAAATGTCGTAATAATGAAATAAAACGAGACGACAAGCAATGAAAATGTTGTTGT
CATCGCTTTCGCTTTGCAGTTTGATTCAAACTCAGCCAGACGCTTGATTTGCCGAAAGAT
TAGAAGGTTGAATGTGAGGATCAGGATAGGAACACACATGAATACCAACATCTCCGTAAC
CCAGGTCCAAATTGACCAGACAGATACCGGACCACCTCTCACAATTGACTCTCGCAATCC
ACAAAACTCGTACATTGAGTTATACTTGTAGAA
>TR18881_c0_g1
ACAATGGGTTCTTCAATGAACGGCCATGCAGTTACGCCCACAAATGTATCAAGTGTTTGG
AGATCATCCTGCTTTATATTGTCCACTTTACATTCAGCAAAGTCAACGTAATAACCAAAA
CCCATTTGCCAACATACGTCCCAGACAACAGATTCCTCAAGTTCGCTATCCATTAACAAA
TGGTCTAAATTTCAGGCCAAATGTACGTCAACCAAACCATCGCTATCAAGGCCCGAGATC
TATGGGATTTAGCCAGAACATCCTTAAAAACAGTATTAAAAGAAAGATTGCAAATGTATC
CCGACAGGGATGATGCAAATTTTTTTTAGACGGGTTTTGTTCAGGATTTAAACTCGCGGT
CCTAGAATACCAGTTTCATCCGATAATTTACCCTCGGCGCGGCAGCATAAATCAATATTA
TCAGAAAAGTTCTTTGAAGAAAAATATCTAGGTAGA
>TR20082_c0_g1
AAACTGTTTGCTACTTGGTCAGAAAAAAATCTAATGGATCCTTAAGCTATCAGTGTAGAC
CCTGATCAGATGGCATGGATGTGCCGTCTGATCAGGATGTACACTGTTCACCCATGCCGC
AAAAGTTGTATCTTTGGAGTCAAGAGTTGAAAAAGTTTACATAAAAAAAAAAATGCTAAT
GAAAAAATTAATTCTCAGCCAAAAAGCCAGATTTAAATTTGAACAAAAGGTGCTATGTAT
ATAAGTATATTTGTCTGTGACATTTTTTCTGTAGATAATTGATATGTACACTTTATTATC
ATTTCAATATGTAAAGTAATTGAATGAAATTTTAATGTATTCTGAACTTAAATTATCTTT
TTGATTATTCGTCAAACTCGTTAAAATAAAGGATGTTGTTGAACTGGTGATTTATGCGTG
TAACTTACAACACATTGTGAACCCTTTACACCTTTGGGATATGGCTATTCTGTTATACAT
GGAGTAACAGTGTAGATCCAGATCAGCTGGCACAGATGTATATGCCATCTGATCAGGATC
TACACTGTTAGCTTTAAGTCTGAGTTATTG
>TR5872_c0_g1
GGTAAAGTGTTGCGAGGACACGTGACTTCTATCTGATCCTCACGGCCGTGACCTGAGGGT
CCTGCCTTCATGTAAGTACACTCCAAACCGGCTCTTCTGCAACAGCGTGCCATGGCCTGT
ACAGGTGCTGAAGATCTCCAGGCATTCACTGCACGACAAACTGCTGTCCCGCCATTCATC
ATGAAATGTTCTCCATCACGAAAGCTTAAGCCATCCTTTGTAACGCTAGAACATCCAGTC
ATAATTTCTCCGGCATTGCACGCTACGTCGGTTGTTTTGTCGTCGCCGACGGCAGATAGT
CCGGAATATCGCGTCGTACAAGTGAGTTGATTTGTACCAGAGCCGGAA
>TR39029_c0_g1
GACCTAGGATGAAGACATGCGTATGTGTTTTGATGATTGTTGCCATATGGATTATTTCTG
TGTCAATCTCTCTCCCCCTCGGTATTTATCAAAATGTGGTTCCAGATGGAAAGAACAGAA
AGTCTTGTATCGAAAAATGGCCAAAAGATCAAGCTCGGCAGTTCTTCACTGTGACAAGTC
TTGTTCTACAATATATTGTGCCTTGTAGCATTATAACGTACTGTTATTCTAAAGTCTCAC
TGGCGTTGCGGAAAAGGTCGAAATCCAGAATCGGGACAGGGTGTGTAAACCCCGAGAGAG
AGGAAATGGAAATAAGACGAAAGACGAACTAATAAAATGTTAATTGCTA
>TR38419_c0_g1
TTTGCTTCTTGACAATTTATTATTATAAAATTCCTATAGCCGCATGTTTGTCAATTTTAT
GTCAAATGTAATAAAACATTTTATTTAGACATTATTCCAGGAGGATAGTCATGTTATATT
TTTATACATCCTTTATATTTGCATCTTTTAGATATAAATAAGACTAAAACATGTTGTTGT
TCTTTTTTCTTTTAAAAAGTTTAAACAATTGATATATTATATCTGAGATTTATTGTTTTA
ATTAAAAAAGAACTCGAATCTGTGGTAAAAAATAAACGACGGTAGCACTTACAACGCCGA
CTATTAAGACGACACTGCTTGAAATATAAAATTTTGTAAAGCTTTTTTTTGGTTTAGGTG
TGGTAGTCGTCCCGGTACTCGTGGGAGTCGTCCTGACACTTGTGGTAGTCTTCCTGGTAC
TTGTCGGAGTTGTCCTGACACTTGTGGGAGTCTTTCCGGTACTTGTGGGAGTCTTCCTGG
TACTTGTGGGAGTCGTCCTGATGCTGGTGGGAGTCTTCCTGGTACTTGCGGGAGTCGTCC
TGATGCTGGTGG
>TR50011_c0_g1
CGAGTGAATCCACGAGAGTTTGTTGTCAACAACAAGAGACGACAAGAAAATTATTTATTT
TTCGATCGAAACTGCCGAGAAATGGATGATTTTCAGTCCGCAGAAGAGACCGCATTTGTT
GTGGATGAAGTGACAAACATCATTAAAGAGGCTATAGAAGGTGCTATCGGTGGCAATGCT
TACCAACATAATAAAGTAAACCAGTGGACTTCCAATGTTGTTGAACAGTGTCTAAACCAA
CTGACAAAATTAGGAAAGCCATTTAAATATATTGTGACCTGTGTTATAATGCAAAAGAAT
GGAGCAGGTCTTCATACAGCGAGTTCCTGCTTTTGGGACAATCAAACTGACGGAAGTTGT
ACAGTGAGGTGGGAAAACAAGACCATGTATTGTATTGTGTCCGTGTTCGGCCTGGCCATC
TGAATCATCTGTACTGTAGCTCCTACTTCTTCCAAAACAAGACAGACAAGTTGTGATTCT
GCCAGTGTTGTTGCATTTGCTGTTCTTTTGAATTGGATAAAATTTTACTTAGAAAAAGAA
CTGGAAAACTATAACAGTGGAACATAAATTCGGACTATATTTTGGAGGGTTTCTTGCAAG
ACTTATGTATCTTTCTTTCAGTAAATAAGGGCTAATGGAGTCTTGCATGCAACCTTCAAT
TTAATCTTTTACCTGAATAGAATTTTAAGCTTCAAAAATAGGGTTTGTGAAATTTTACAT
GAGAAATATGGTTTTATCAAAAGCTTTGCAAATCTGCTTAGTGGATTTAAATCTATATTA
TGTCAAATACAATAATCTTGACACATGCACCTTTCACGTTCACTTTTGAAGATATAATTC
ATATTCATTGTGACAATAAAATAGCCACCATTTTGGCAGTGTTAAAAAATCAAAACCTGT
TTATTATTTTGAATAGATGCTTAATTCTTTACTCCATGGGAAACGGTGTAGATCCTGATC
AGACTGCATGGATGTGCAGATGGATTTTGATCTACATTGGTTGCCATGGGATAAAAGCCA
TATCCATGGAGAGAAGAGGTTAAGCAAACTATGTTCTACATAAAACAGCCAGAACAGTCT
TTGAAATTCGTGCAGTTTCTTTACAAATATTTGTGTAAAATTATTTCAGTACATATAAAT
ATAGTTAACATATTGTCATTATTTGATAATTTTATTATTTATGTATCGTGTTGCATTTTT
GTTGTTCATTTTATTGAGTGTGTGTCTTTCTTGTGAAATATTATCTTTGGGGTCAAAACT
GGAAATAAAATAAATACCTTCATATTATAAAGTATTGTGAAATCTGTAAATGCCACCTGA
AAAATGAAAGAG
>TR46982_c0_g1
TAGCGGACAACCTTCTATTCAGAAAAAGGACACAAATATACAGTTTGTAAGATGTATATT
GCTTGTTTCATTGTTTCATCCAATATTCAAGATCGACATAAAAATTGTGAAAAAGAAATA
TCAGATAAAACAGATTCAGAAAATACAGCCTCCCCCACAGCTTAATTGAATATAGAGAGG
AAACGATACCATAGATTGTTTAATATCAAACAGACTTTGTAAACAGATAACCCCAAAACG
AAAGACTTTGCCGCTTTGCAAATATGCCAATAAATTCAAGATATAAGTAACAAATCTGAT
GTCCTGTGATAACAATCGCCAAAGACTGCTTTTTGATGCTTACGTAAACTTTAATTCCCG
TTGCCAGGGAAATACCTACCGAGATCAAAATGACTTTGCATTAGTCAATATTTCATTGGT
TAAAGGACATGTTGCAATATGTAACTTCATTTATTTCAATGTATGTTAGAATACACAATT
TTTTATATAATATTACTTAGTTAATATCAATACATCTTGAGAAAGCTCTCAAAGCATTTT
TAGTAATTGTATCATGTTTGTATGGACTCTGTCCTTCCGATTGAATCATCCAAAACAAGA
AGATGGCGATTGATGTCCTGTACTTCTTAAAAGTTTCTTTGAAATGGTGTCCTTCACGAA
ACGTGTTGTGCTTTTTTTAGTCATAACTTGATTTTTTGAAAGGGTGATTAGTTTGAAAAA
TATTGGACTAGATCTTCTTTACACTATTTGAAGAACTTTGTAACATTTCTTAAATATATG
TTTATGTGTTTTCTACAGTACTGGAGGTTATAAAGCTGAGTCTGGAAACCAGTCCCAAAT
CCCAAGCATCCGATTGGCTGAAATGGCGACTGGTCGCCATTTCAGCCAATCAG
>TR24224_c0_g1
GCAAAAGCGGCCATCTCCAGCAAGTCTCACTGCCCTTCCTTTTCTTTCATCCAGTAATGA
TGTTTGTTTTATGTTCCAAACTAATTTAACAGCCGGAATCAGGTAATGTTTCTGAATGCG
AAAATATGACCTTTGTGTAATCCCTGCAATGTTCATATGTCTGAAGAAATTTAACAGTTT
TACTGGACTGCAGCCACTAAACAACAATCCTGCAGAAATGCACAGATTGGCTACAGGCAA
TTTTTCGTGTAAAGGACCGCTTGACCACTCCCTGACATGTCCATCATGACACACACTTGT
CACTTGGATGTATGCTCCAATGTTTTTTATGGTGCTTGTGCATTTTCCAAAACATGTCAA
ACACATACTAAACAGTGATAGAAGGCATGATTGGAACACAATGTACTTCCTCTCCTTCAG
TGGAGATGCAGTGCTCTCTGGTAATTCATCATATAATTCATCTTCAGAGGAGAGGTCTTC
ACCCGGTAGCCATGTTGGATCATCTTCTTCGTTGTCACCAACCTCCATTTCTTCTTCACT
GTCCTCACTTTCAATTGTATTACACGTTAACGGCTGCCCAATTAGCACACACTGGACCTC
TGTAGATACCATTGTCACTTTGTCATTAGCAACTTCAAGGTCTTCTTCAGAGTACTGTGT
AGTTGCACTTACTAACTGTGATCTGG
>TR40550_c1_g1
CGTCTCACAACGAATCTTTGAAACTGAAAGATTTAACCGCGGACTGTGGTTTGATTTACC
TTCTTTCACCAAAATCACTGAACTTGATTAAAGATGGTGAAAACGTAGAAATTGGTTATT
TCCCCGCACCTGCTGTTATCGACTTTCCTAATAACTATATTCGAGAATGGCGGCGGATAT
CAGAGAACTGTGGGGCTGCTGGATGCGTGATTCCTTTGACAAAGCCGTCAAAGGGTGTAT
ACGAGGAAAGATCTGTTACAAATCACGAATACGTTCTTACCCTTGTCGGGTTTAGGGCTG
ATCGTGTCAGTGGGACATATACAGTAAGGTGTACACAAAACAGAACCAAAGATGTATTCA
CAAATGATCTGCGGATATATATACCAGATCCGCCAAGTCAGCCAGTGTTCACAGATTTGA
CAGATATTGACAGCTG
>TR31820_c0_g1
TAATGATAGACGAAAGTACAGACATTTCTGTAAAACAGAATATGATTTGATACATAAGAA
TTCTTGAATCTGACTCCTGTCGTAATGTTGCCCCACAAACCAACTTTCTTGGGTTCGGTG
AACTGTACAGGGCTAATGACGAATGTATATATAGTAAAGTTGTTGATGTTAAAATGTAAA
AAAAAATTGATATGTTAAATATGTGTGGTGTTAGCAATGATGCCTCATTAATGGTGTGAA
ACAAGTCCGGGGTTGTGACAAGGATAAAGAATTCTGTCCCTGAAGTTCTTGCAACTCATT
GCATAGCTCATCGATGACACTCAGTTGCTGAACAGGAGCCGATACTATTCCATACTTGGT
AA
>TR30883_c0_g1
GCACCGACAAGATCCGGAACAATTCAGGCCGTATGTATTAGGCGGACATATTTCACAGAT
GTTGGAAATATTCCTGTAGCCAAGCTGGCAGAGTTTGCATCGAGTGTTTCCGGCACCAGT
ACAGCCGATGCACGCTGCGTCACATGCTCTGCAGATAGCTGATTGACCTGGGACGTCCTG
ACAGTACTGGCTTGTTCCACAGGTGGTCGTGTTACACGTCAGTCGGGGTGCGGCCGTAGT
AGCCCCTTCGCAGACTGGACTCAACAGCAGCAGAAGCCCAAAACCAGAGAATATTACAAA
TAATTCCATCATTTTCTCCATTTCAGTAAAATCATAATTGTGTTTGCACTCATCTTTTTT
TCATTCATGATCTCTTGGAACTCAGCTTGATGCTGGCAATGAATGGAATCAATCGATATT
TTACAAGCTGTGACAGTGAAGTGTCG
>TR57700_c0_g1
TTCAGTTATATCAAATTTCGAAAATCTCGCAATAAAATCCACGAACCTATCTACTTCGAC
TGGTCGACTTCGCGTCAGGTCTTTTGTAGCGAGTAAAAATAAGAAACAGCATTTATTCTT
ATACGAGGATCATCCAGAAATGAGTGTTTGTTGCATAATTACATAAAAACTACAATGGTT
GCTCACAAAATCTCTTCATACTCCCTCAACATCATCTCCCGCGGATGCTATGATCGACTC
CCATCTTTTTTAACAGATTTCCGTTGCTAGGCAACCTTTGTTGATGTCCATAACGACCGC
GTTCACGGCGACATATAGTTCATTCATATCG
>TR16570_c0_g2
AAGGAAGGGAAATTGAAAGAGGCGTCTGATGCTTACAGCAAGACCGTCGAAATCACTCGA
CAGGTTGGCCTAACAAGCTATATTTACATGAAACGTCTACTGAACCTTGCGGAAGTGGAA
GAAAAGAGGCGCCATTTCACAACTGCACTTGAACTTGCAGAAGAGGCGTGTGGGCTAAAA
GAAATTGCCATACGAACACTCCCTCATAATTTTAATGTCATTGAATGCTTACAATGTATG
TCGCGTATTTACAAGATCAAAGGAGATCACGAGAACTGCAAACAAGCTTTATATATGATA
TCTGATGAATGTACAAGAATTGGTCAAGTTTGTTATGAGTCCGGTAATAAACAGGACTTG
GAGAGACTCAGCGTAACCATGAAGGACCTAGAAGAACAACTGCAGACCTTGACAGTGTAG
AACTTTAAAGTGTTAAATAAGATGCTGCGTCTGGTGATTACGAGCATTTCTT
>TR3180_c0_g1
GGAATATGTGTTAGTGATAGAATTTATTCCCAAAGTTTCCATATTTAGACCTGATTGATA
CAATGTGTGGATGAGAACAATGTTAGGAATATTTTGTCTCAAACTGGTACGCTGAATCAA
AACCTACAGTGACATTGTACAGTAGAGGATTTTTACATCAGCTTCATTCATCAACAAACA
GTGACACTATTCAGTAGAGGCTTTTTTGACATGTTGCATCAACTTGCATGGACACAATTC
AAATGCAGATTTCTCCATTACTTGACTGACACAGTACAGTGGAGGATTTTGTGTTTTATT
TGACTCTTCAACTTACAGTGACACGGTACAGGGAAGCATTTGTCCCTTTACCTGATTCTT
CAACTCATGGATACAGTACAGTAAAGGATTTGTCAGTTTATATGATTCTTCAACTTACAG
TGACATAGTACAGTGAAGAATATGTCCAAATTTCCTTGTTCTTCAACTTGCATAGACACA
GTACAGTACTACAGTAAAGAATTTGTCTGTTTATGTGATTCTTCAACTTCA
>TR48154_c1_g1
TGCTGGATGAACTTTGTAAGAAAAACTACACACCTGTGCAGGAATTATGCCCTTTTAATA
ATTCCGACCATGTTGACAGGTACAGGAACAATTTTATTCGACTTGTCATTTACTATGAAA
GTTTGAACTATGAAAAGATCACAGAAGAACCTTTTTATCAGAGTTTCCGATTCGTGTCCG
ACATTGGCGGGGCAATGGGACTTTTTATGGGAGCATCACTTCTAAGTTTCGCAGAATCCC
TTCAGCTCTTGTTGGAGATTATTCTATTCATATGGAGAAAAGAGCGGAGCAAAAAGAAAA
CGAAAGTGGAAACGTTTACTGGATAAAATCCAATAAGTGACATGACAAGTGCCCTAATGA
TCAAGCCTTAGGATAAATGGATTTGCTCAGTCTTGTGCATAATACATGAACTCATCGTAA
CACGTTGACCTATTCAATTGAACAATTAACTTGCCAATTTTATACGTGATGAGACGTTAT
TATTTAAATCACTTGTCACTTGTCATTGTGTTTTTGCTGATTTAATTCCGGATGCTCTGG
TCTTGGAAAGATCATTGAATACCCGCCCTTTTGCTTTGTAATGCCATTAGCTTCTTATAT
TTTATATGTTTG
>TR51480_c1_g1
GAACATAGTAGGAGACACGACTCTCATAGAAGGTGAAAACCTTGACAACATATGTTACTT
CACGGATGGGAATCCTCCTGCAACAAAAATGACATGGAGTTGGCAGGGCGACACATGGAA
TGCTGACCCACTACAGCCAAAATTTGTATCAAGGAATCAAACGGGGGTATACATTTGTAC
TGTTCAAAATGTTATGGTATCTTCCGACGGAACTCAAGTTGTTGGTAACGCTAGCGGAGT
GCTTAACCTTACTGTTCAATACAAAGCAGCAGTTGTCCGATTAGCTATCAACGAAACTAA
TAATGAAAGCGTCACCGTCAAAGAGAACGATGCAGTAAACATTACGTGTGACATAGAGGG
ACTTCCACTACCGACAGGTCACTTTCTACATCATAGTCTGTTTAACCAAAAAGTTGAGGA
GCTTTCCAGATACACTAGATTTCAAACAACAACACACATCCGATTAAACAGTGTATTCCA
AGCTCAATGTACTGATAACGGAATACATATGTGCACTGGAACTAATACATTTTACAACGG
ATTGCAGTCAACGTCAAACAAGAACGTATTTTTATTTGTAATATGTAAGCCGCGTAAATC
CCCATACATAACAATTCCCGATATGGTGCTTAGTCCAACATCAGTGGATGTCATATTAAG
CTTTACAGCACTTGCTTATCCAGTTCCTCCTAAATCCGGATATGTCTGGAGCAGAAAAGT
AGGAACATCAGATACCTGGGTTAACATTACAGCTAGTGAACGTAAAGCAATCATAAGTAC
CAGCGGGCTACAATCCAACCTCACCATAATGGACGTTTCTCAGTTTGACTACGGATTGTA
CAGGGTGTCTATTTACAATGATGTAGGACATTTCAGTCACATATTTAACTTATCTCCCCC
TGTCAACAAAAATTCCGATACTTCGTCTACATTACATACTGTTGGAGTTGCAGCAGGAAC
AGTTGGAGGAATGGTCGTCTTGGTGGCTGTGACTATAACTATAATATTGTCTATAAAAGA
AGGAAGACATTGTCACAAAAGAGTGAAGAAACTTCGAGCCAATACTACAATCTTGATGCA
ACAAAAGGTGATGATAACACCCCAGTAGACGGTGGTACTTCAAACGTTTACGAGGTCCTT
CACAAAACAGGTCTCGATCAGCAGTACGCCGCATTGTCACCTCCTCTTTGTGAAATAGAG
ACAGCAGACAGACGCAGTTCAAACTTTTACGAGGGACTTCAAAATAAAGAAAATAATGGA
TTAGATCTGCAATACGACACATTATCCTCAAGCGCCAGTAAAAGCGAAAAAGGTAATAAC
AAAGTTTACGAAAATCTGCGGACCGCTGATGGGCATCAAGTTGAAGGATCATCTGGATCA
GCGCAAAAAGATTCAGACATGTCGAAGGAGCATGCGCAGACTTTTGTCTAATTTTCCCTT
TATTCTAATAACTGAAGATGTGTGACATAATTATAATTGTTGATATCAATGCTTTTTCGA
TTAATAATTGAACTTTAAAACGAATAGAAATATAAAATGGAACGATTAATATAAATAAAC
AATATATATTACATAATCTGGTGCGGCAAGCGGAATTCCTGTTGACAACATATTGGAGGA
GGTTTGAAGAAGACATTTTATAGTTATCCCAAAACATGACTTTTATCGTTCGTGCATCGT
CTTATGATTCGAGTAGAAAAAAATATATACAAAATGTTGTAACAAACGTTTACAAGAATC
ACTGGTAAACATTGATTTTTGTCTTCTAAAATGCCAAACTTTGTGCTCTTCCTATCTCGC
AATAAAATGGTTTTCTAACTTTAAGAAAGGTATGACTAAAAGTGATGATTTTGTTTAAAA
TGGTTAAATTTTCTTACATGTATGGCGATATCTCACGTGCAACATATGTTGATTTTTTTA
TATAATTTCAACGCTTCAGCGCTTTTCTTGAGCTTGTAACAATGATCAATATTTCACTGA
TCCCAATCTTTGCATAAAAAAACAACTTTTAAAAAAGGGATATCGATCCAACTAATTAAA
TAATGCTTTTAGCGAAATTTATGTTATCGCCGATACACAGGAAAATTTAACGGCTGCAGT
TTAATATCACTGCTGCAAGAAGATATTTCTTAACCAGTG
>TR36119_c0_g2
CAGTCATTGTTTACTTGTACCAACAAGCTTTTTCATACATACCAGTAATTTAATAATTTA
ACAGTATAACAAATTTAAATGCTCAGTTCGACAAGGTCAGACAACATCAAAGCAAATTTG
AAGTAATATGTTAAAGTCAACTATACATGCACAACTAACAAATTATTCAACTTATTTGTA
ACTTGATTTCTTTATGGGCATTTAATTATGTCCTGAACACAAACAGATGCTGAAAGTTTA
AAACTATTCCAAATTGTCATGTTGTGAGTAACGAGCGGCGATCATTGATATAAATCTTCT
TCTCATGATTATCTCTTGAAAAACAATAGTTCTAAATGTTAATGGGTTTCTCTGATTCCA
CCTTGAACCTTGGTTTTTGACCACAGCTGACAAATATTTTTACTCCTTGTGTTATCATCA
AGCCAAACATTCTGAGAAAGTTGCAAGATAATCAGTGCCCGAGGTTATAAAACCGAGCAT
GGAAACCAGTCTCAAATCCCAAGCATCTGATTGGCTGAAATGAAGACTGGTCGCCATTTC
A
>TR34491_c1_g2
ATAGACTTGTATAGGAAAAACTTTAAAAATCTTCTTGTCTGAAACCACAAGCTGAGAGTA
TTTTGTACTCAGGTGAGCGATATAGGGCCATCATTGCCCTCTTGTTTTCTTTTGTTAGCA
TACCCCTTGCTTGACGGTGCAAAAACTGATTTGTTAAACAGTCCTTTTCACAGTCCTGCG
ATTTCTGGACATGCCTGAACTGAAATTTGGCCATAACGTAGAAGTTTTAGCCAATAATTT
GGATCAGAACAAATTAGGATGAAACATAAACCCTTTCTTTAATATATATGCCTTTATGGC
ATGGTAAAACAGTGTAGATGGGGATCAGCTAGCACATCTGTGCCATCTGATCAGGATCTA
CACTGTTTGCTTTTTTATCCACAAGTTATTTCTGACCAAACATGAACAGTGC
>TR57105_c0_g1
AATGACATCTCTTCAACTTTATGACATCATTTCAAGGATTTACGTCAACTGTCCGAAGGT
ACCTTTTCCCGCGACGCGCCCCAATTAATAAAACAAACTTTTGAATCAAACATAGTCAGC
GGCTGAGCTTTGTAATGATTATGCAAACGGCATGAACGGTGCGCACAGGAAATGAACAAG
GTTGTGAAATCTGAAACTAACGCTGTTTCATTTAATTAGACTCTCTCTTTTTGGTAAGCT
GACCTCATCCCTTATTTAAAGATCTCATTAAACTGAGAAGAGAACACTTAATTACTTAAA
TCTTGGGAAAGTATACAAGGTAGTTAATTTATGTTATAAAACACACACTTATTACAGGAG
ATATAAATTTCTAATAACGAGACCTAATTATACAGAAGATAGCTCAAACAAAAATTTTCC
GGAAACGTCAAACATGAATATAACACATTTTGATATCACAAGTTAAACAAAATATGCACA
TCTGTGTAATATCTTATAATATATAGAACTTATGTTTAAAATCTCCTGTTTATCATAGAA
CGTATGTAAATAGATATACATTGTCACGTATTATATATAGCATATTGGCTTTTAAATATT
CAGAGTTTTGTTTAAGATATATTTATTGTGATAATGAGGTTTTATGACAGTTTTTATATG
TTTTCAATAATACATTGACATACCTCAG
>TR18367_c0_g1
GAGAGCTGATCTACATGCGACAGACGGGGATGGAAAGACGTGCTTACATCATGCCTCTCA
GTCCAAAGCCCAGATAGCCCAGGCTGTGGTTGCTTCAATCATCACTGGGGGACCTGACCT
AGAGCAAAAAGACAAGAGATGTTTTGCCCCATTACACTGTGCCTCACTGACGGGTAACGC
TGACAGTATCACCACATTACTAGATGGTGGGTCCGAGATCAACTCGAGAGGTTTTGCTGG
TGCTACAGCACTGCACATCACATCCTATAATAACCACGAGAGGGCCACAACAGTGCTTTT
AGAACGAGGTGCCAACGTGACCTTGACAGATGACAGAGGGTTAACTCCCCTGGATTTTGC
CAAAACTCGTAAAATGAGGAAAAAGTTGCAAGAAGCTTGGGGCGAGGCTACTCTGTCACG
GGCAAACACCACTCTGGGGCCAATTAGGGCCCACAGTAAAGAGGATCTCAGGTCATCTGT
GGAGGACCTCTCCAAGCGGAGGAAGGGAGAGGTTATATTTGAGGGACTGCCAAGTAACCC
ATTCA
>TR26189_c2_g2
ACCTCCAGTTGGGGCAGGGTCGGGTTTTTGGGAGGTCAAAATTTTGTCACGTTTAAATAC
GTTACGTCCGTCCGGAAAACAGGGTTGGGCGCGGAAAGGATATGTAATAAGTGCCATTGA
CACTTCTTGGACCATTTAAAAAAATGCTGGTACCATGTATAACATACACTAATAGTAGTA
CTGTTGTAAACAGAAAAGCAAGAAAAATGAAATTTAAAGTAAGCTGAATGTTTTACAGAT
ACATGTACCAATTAACAACAATTCAAAACAGTTTTAAGGAACTTAAAACATAATGTTACA
TGTAAAATTAATAACTTACTACTAATAGTATTAAACTGTAAGCAGCAACTGGGAACTAAA
TTGGTGATATTCAATTTTCTTCAAAGAACCATACAAAAGAAACATTATTCATAAAATTTG
AAATTGATTATTAGCTTCTTCAAAGTGCTCATAATTTCTGTTGTTCTTTTTACAATACCA
GGGTGTCATCAGGGATTTCTTTAATCTTTAGATGCAGATTCTTGCATTTTGATGCAAGTA
AATTTGGTTTTATCTTTTCTGATCCCCACCGAATTCTGACCATGATACAAGAGCAATTAA
GATGAACATGCAAATAGATAAATACTGTGTTGCATTTTAGATGGAAATTATGGAAATATT
TTTCACTTTTGCAAATAACTTAAATAAGTTACCCCTTTCCTCCATAAATACGCTTGGGTG
TACATGTATGGCATGGGGGAACAGTGTAGATCCAGATCAGTCCTAGCACATGTGTGCCAT
CTGATCAGAATCTGCACAGTTTGCCTTTTAATTCATTAGGTTATTT
>TR47868_c1_g2
GATTTCTTAAGTTAAGCACTTCACATACAATATTGTTCTGCATAACCCTGACATTTCAAT
AGGTTCACACTCCATTCTCCTCTATCATTTCATTGTGACCTTAACACTTCAAGTGACCTT
CACATAACTTTTCCACTTCAACTGACCTTGTACCATTTTGAAAGGTCAAGGTCTTCCCTT
CAAATTTACTTTTCCATTTCAAAATGCAAGAAAAGACTTTTTCAGCTGTGTTATTTTATC
AGAACTGTATTCAGCAGTGTTACAGGGCCTCATTCTGCAAGGTCAAACTCGAGCATGGCA
TCCAGTTCATCGGTGAGGCCCTGGAGCATATTGTCTATCTCACTAAGCACATCCCCAGAT
TTCTGCTTGGAGGCCACTGCTGCTTCCCCTTTAGGCTGTGGTTTTGGTGACAGTGCAGGC
TTTAATGCAGGCTTCTGGGCAACACTGGGCTTACTGGGAGTTTGTGTGACAGGAACATAG
GATGCTGTTACACTAGCATTGTACTGGGGTGGAACTTTCATCTGCTGGGCATTCTGGGAC
ATTTGTTGTTGTTGTGCAGCAAGCCGCTCATGCTCCACCCTCTGCTGCTGCTGCTGCTGT
TGTTGCTGTTGCTGCGATTGGCTATTATTTTGTTGCTGAGGTTTTGGCATTAATTTTGGC
TGTTGTAATTTTTGAACAGTTTGTTGTTGTGGTTTTGGTAATTTATTTGGGGTCCGTTTC
ATAGTATCAGTATTGTCATTAAACACAGAGTTGTCTTCCCCTACTTCCTGTTGTGATGGG
GTTCTATCAACACCATCCAGTATCATGACTAGAGATGGTTTGGCCTGTTGTGCCCGCTGT
TTTATAGTTCCAACATTCTCATTAGCAAATGGTAAGGTGTTTGAATCTAAACTCGACGTT
GAGGAACTCAAACTTAGATCTCCTTTCCCACTCCCTGTTGAGTCTTTCCTTTGTTTATCT
AATCCACCTGTTTCGCTTACAGTATCTTTGGTTAAGTTTACACTTTCTTTGTTAGACTGA
ACACTTGTTTGAGCACTTGGAAGAGATTCACTAGTTGTGTCCTGAACACTGCTTTGAGAA
ACAGTCACTGTTGTCTGGTTTGCAGGTATAACATTTTCACCAGACTGGTTCTGTAACTGA
GACTCGGTTTTTGCCTGCCTCAGTTTGACACCAAAAGCACTTTCAACAGAGTTTGAAGTA
GGGCTTGCACTAGATGAACTTTCCCTTTTTAGTCTTTGTTGTAACATATATTCCCCTGAA
CTTGTCTTATCAGATTTTCCTAATAATCCGTAGTTTGAAATTTTTGGTTCGATAATCTCC
ATAGCAACCGGAGGTGCCGGTGGCAATTCTTCATTGTCTGAATTAAAACTATCACCTGTA
CTGTTTTCTTCTTGACTTTTCTTGCCAAATCGTTCTGAAAGACTTTGAACACAGTTAACA
AATGCTTGTGATTGAGGGGTTGAAATCTGCTGTTTCTGCTGAATAGGGGGCGGGGACAAC
ACAGAAGTTGTGGCTGAGGGACCTTGACTTGTAACACTGAGACCTGTGTTCACAGTAATG
TCTTGACTTGTTTCTCTTTGTCTTAATGAGGCGTTACGTTTTGGAGGCGGAGGTGGTGCC
TTTTTGGCCCTGCCTCCTGGAGAATTCTGCTGGGAGCCTCTTGGTGACCCCGACTGCTGT
CCATAACTGAACTGAGTAGTCACATGTAACGGACTACCTGGGCCAACATGTACTTGAGCC
ATGTGGGAGGGGCTACCATGTCCTGCCCCTATGTGGGTGGGGCTGCCATATCCTGCACCC
ATGTGGGAAGGACTCCCTGGCCCCGGATACACTTGATGCATTGACAAAGGTGGGTAAT
>TR45225_c0_g1
TATTAAAATGAACGAAACATTGAATGAGTTTTGAGACTGGTCTCCAAACTCAGCATTATG
GCTTTAGGCCCTTATCCTTTAAGTTTTGATGGATTTGATTCATTGAACTGTCAAACCATG
AACTCTACAACTTGCCAGATTGTCTTTACTTCTCTTTGTTCATGTACTACCAGTTTATGT
GTTTGATGTGCTGTGTGTTGATCAGATACATGTTTTGATTGTATGTACTCACGTCGTGAT
TTGATACTATTTTTCTAGGCTGGGGTTATACGTCACGGGCCTCCTACACCATTTCTATCT
CCTAAACAGCAAGAGTACTCAGAGTTTCTGGATAATAGAACATTTGTACGATTTTCGACC
TAATTGTAGAACCCAGGTGAAACCAGTGAGCCACCCAGCCCCTTCCAGACCCCACATCGA
CGCTTTGCAACTGGTTTAGATCAAGTGAAATCTCAGCATCATGTTAGTTTTAACCCGCCC
ATGCCACGCCCACCTCTGTTCTCTGCATGGTGATTGAAGATCACATTAGACTCAACATTT
AGGGTGTAACAAATAAGCTTGTATGATAATTTGGAATCTGAGTGTCACAGTCTGGAAAAA
AGCAAAAACAAACCAGTCAGGCGAATGGAACCCAAAGATTTTTGTATAAAAGAAAGAGGT
ATAATAAAAACCAAGAAAATTCTTTACAAGAAGATTCAGACAATATCTGTTCTGTTACTA
TAATAGACTTGATAGACTTAAAACCAGATTTTGAAAATTTGCAGTGCATTGTTAAAATCT
TAAACCTTTTAAAGTTCTGTATGGCTCTATTCATAGCTATTGAGGAACATTTGGTCTTGT
GCTCTGTTTTCGATTTCGGTGTAGTGGTTCATACTAAGCTTTATCTTTCGGCAGCAATTT
TGCTTCCTTAATTGTGATCGCAAGAATGAAGGCCAACCTGTTAAGGTTTATAAATTGATA
GAGACTGCATGAAGACCACATTTAGATAAAGATCACATTTTATTTGTCCCAATATCTGAT
TAAAAGAACACATTTACATGATAGCAAAGACCACCTGTCTTCAAAGACCACAATCAACTT
TTGCTCTCATTGGTCTTTGAACACAGCTTCGAATGTTTTAAAGCATTAACAGTTTGGATA
TAGGAGTCTGAATCATTTGAATTTCAAATATTAAAGGGACCATAACTCTGCCTGGTTTGT
AAAGACATTTGATATTTATGCTAGTTACCTCATTTATGACAGAATTGAAGAAGCTTAACC
TTAAATGAAAACTGACATTAACTTGGGAAGCTGAGGCCGTACTGTTAGTTGTTTGGAACT
TGTTAATTCATTATTACTTATATAAATAGTTATTTTTTCCTGAGGCTACATTAAGTATCT
GCCTCAAAAATTGTTTTTTATGCAAGTAACCTTTATTAATGGTTAGAAGGAAAAATGATC
ATTTTATTATGCGCATCAGCATCCTACACTTGGCATCTAGTTTAGTTTTTGAAAACGTCA
CGGACATGCTATGTCACTGATGTGCTCTGAAAAATATGTTGTATTGTTGCTTATTGAAAT
AAGAGTGATTACAATTGGAGTCAAGCTATGAGAAAATGTTTTTGTTTCTTGCATACCAGT
TTTTGCTAATTTTTTAACTAATATTTTGTTTTCACGTCATTGTTTTATGAACAAAAAGTG
ATTTGCTAGCCCTTCACTTCTTATGTACAGGTTTTATCACATGTTCTAACAGTGTATATC
CAAATCAGACATCCATGTCAACAGATCAGGATTTACACTGTTCGCTTTTTGATTCCTTAG
ATTATTTCTAACAA
>TR57109_c0_g1
GTTACTGAACAAATTCAACGATGCTGTCTGTGCCATGCTCACTCGGGCCATGAGATCTTT
GTACGTTGTTTTATCATGTGTCATGAGGTTGTCTACCACAGTGACCCAGTGACTGATGCT
CTCAAGGTCCATCTGGAAGAAAGAACCATCCAGCAGAAGTTCGAGCACCTCTCTCCGCCA
GGACTTGCGTGTGTACTGGTAACTACTGATGGATGACAGGAACTGGGAGGCTGCCCGGAT
ACTTGGCAAATTATTGGCATGGTGGTTTTTCAGATAAGGAAAGACATTGTAGAGCAGGGT
TGTGAGGAAGGGAGCTACTCGGTCCTTCTCTTCACTGGTATAGATCACATCCAATAACGG
AGCAGTTATCTCTGCCAGTACGGCCAGGGCCTGTACACTATACTTGCTCTCTGCTGAGTT
GACTTTACTGGGCTCAAACTCTGCCACCCGCCTTTCAATCACTGTAGAATCTTCATCATG
CTGGTTCCCATCCTCTGGCTCATCAGACTGGGGCCCGGGTTTGACAGCATAGTTTTTCCT
AAGCCAGGTGGTTTGCTCGAGACTGGAACCAGCGATGTTTGAGACGGCTTCAAGCAGTCT
CTGTGCTATCTCCTGCACCTCTCGCTGATACTTCTTGTCTACCATGGAAGGTGTCTTCTG
CACAAACTCATTTAGAATGAGGAGAAGTAGGAACTGGCCTGGAGCTACCAGGTTAAGCTG
TAAAGCCTCCTTGAGTAGACTGGACAGAGATGACCAGGAGTCAGTTAGCTGGTTGCCTGA
TGTCCTTTGTACATAGGCATAGAAAAACTGCAGCATGTTTACCTCTAATGGCACACCCTT
CTTGGACCTGCTGAGTTCGCTTGAAGGAGGGTTGATAAGAACTTCTTTCACCGTCTGTAC
CAGGGTATCTGTGGGCAGTACTTTAATCGCTCCAACAAGATCTACTAGCAACAACTGGTC
CTCACACGGTGTTGGCATAACCTTCCTGCTAGTTTTGACAGTTGTTTTCTTCCTCCTGTC
ATTCCAAGCAACAGCTATTGCACCAAGCAGGTGTACACCATGAGGCAGGGAGATAGGACT
AATGAACTCTAGGATATACTGTCTCACCACCTTAGGTGATCCCATGGTAAGGACAGACAT
GTCCTCGTTGTTTTCCACCATGTTAACAGCTCTCCACAAGCTTGCCATACACGCCATAAT
ACGAGGCATTACGCTCAGAATGTTGTTTCGAGCATCGAGTACTGGGGAAACGGCACCTGC
ATCACGCTGTGGACTGGACTCTCTGCTACTTCCCATTGGAATGAACACATTGAACAGGTT
GGAGAAGATGTTACTATTAGGGAGGGAGGAGTTACCTCCCCCACTTGCACCGCTGGGTGT
TTGCTGGCCGATCGACACCGGGGACATATTGTCCAGCAGGCAGTAGTGACACAGGGTCAT
CAGGCCCTCCAGCATGGTCAGTATATGGTCAGGGGGGATCTTCTCATGCCAGGAACTTGA
TTTTCCATCTGACTCATAGTGAGAGGCCATTGCCTCAATATTTCTACATAGCTGCGACAC
AACAGACATCACTACCCCAGGCAGATGCTTTCCCATAAATGGCATAGCTGATGTAACCAT
GGCAACCCAATGTCGATGCATGTGGCACATGTGTGCTTGTTTGAGTGCACTCAGGATACC
AGACACAAACATCCCTTGCTGAACAATGGAATGCCCCATGTTATACTTGACATTATTCAG
GGTTGGCTGGTAGTTTACTTTGAGTCTGTCCCATTCAGAAGACTGAGTAGTTTCTGCTTT
CTGGAACTTGCCA
>TR41540_c3_g2
GGAAAACACATATAAAAATTACATTTTTATTTTTTTTAATACCTTAAAAGGTATGATTCA
TCAATTTATGACGCGCATACATGTACCTTACTACATAAAGACATCAATTTCATAAAATAA
CAAAAAATGTCAGAGGATTTTTAAGACTCATAAAAAAGCCTATTAAATAATGTATGTGAA
CATTTTAGGAGACTCTTAAATTAATGTGAACTGATTGGGAGTTATGATTACAAAGGCAAG
ATGATGGCAGAAGTGCTCTAACCTATATCTGGTATCACATGACCATTGAGGAGTAAATGT
ACACACAGCTCCAACATATACCAAATGGATGCCGCTCCCTTGAAAAAAAAAGCTTGTAAT
AAAACACAAGACAATGTCTGTAGAAATATGGTGATATTTCAGCGACAATAACGTCGAATG
AATAACTGATTCAAACGTTCTATAACACTTGTAATCATTATAAGATAACTTGATGTCAGT
TCTAGAGTAACCCAGCAGTATGATTCCGCATCACGGCCCGTATCGTGTTCATTAGCGGAA
ATTTTCCCTGTCCGCAAGACTTTCCCAGCACATCGTCGTTGTTCAAAGAGAAAACCATAA
TCCCTCCAAAACCATTCTTTAAAATCCACTCGGTCTTAAGCTGTATACTTTTAACGTTGT
CATAGCTGACCCACTGGTCGCCTTTATACGCATATGGCACGGCGGCGTCTTCATCAAAGA
CGTCCGTAGCACCGGACTGCAGAAACTCACACATCCAAGCATAAGTGCATTCATCACAGC
CCCTGCCCGGCCCTTTGGCCGGAGCGTTGACACCATGGAAAGCTTCCGGTAATTCCAGGG
TCCATGTATGTGTATAAACCGGTATGCCAACCATGATTTTAGATTTTGGCATCCCTCTTT
TAAGCCATTCATATGACGACCAGCCAATGTTTCCGGACCGTATAATTATTTTTTCCCACC
AATCATTTGGGTTGAGGGGACTGTTGTGCCCTGTCACCGGATCATAGATCGCGTAGCTAT
GGTAATCGTAACACATGAGGTTAATGAAGTCTAAAACCTCCGCCATAATACTAGTATAAT
CTCGGTAAATTTCCATGACAGCTCTGCCGGCAGCAACTGCCGCGGACAGAAGATACTTCT
TTCCGCCAGAGCTTGCTTCCTTGTCAAACTCCTGACGTAGTTCCTGCAACATCATGGTGT
AGTTTTTTCTTTGTTCTTTTGGCAGTCCGTTCCATCCCGGAAATTCCCAATCTATATCCA
AACCATCAAAATCGTATTTCTTTAAAAACGCCACAGCACTTTTAACATATTTTGTTGTAT
TCGTTGCTGATCCAAGGACCTGTGAGAACCCTTCGCTCCCTCCTCCACCATTAGAGAGCA
TGATGATAAGCTGAGGGTTCTGTTGTCGCAGTATTGGGATTTTACTGAAGTATTTCTGAG
GGTCATCGGGATTAACTGGCCATAGGTTGCAGTCCTGTGTACCCGAGCTGATAAATATCA
TGTGGGTACACAGTGTCGCATTCATTGCTGGGTGCAACGTCCCATTATCAGGCCAGCTCG
AGTCCATTTCAAAATAACACAACAGTGGTACAGACGAAGGTGATGTAACTTTGAAAAAGT
ATTTGTATGACAAATATAACTGTCCTATTCCAAACACCCAAAGAAAAAGGACCCAGTCCA
TGGCAAGATAGAATTCCCAAAATCACACTACTTCCTCGTCACACCAATAATTGTTTACAA
TGATCCCTGTCAC
>TR18424_c0_g1
GAAAATGTACCAAGTTTGTGTCAGTGCAGTGCACAAGAAGAGGGCAGGTCTGAGAGAATC
TTCCCATATCATTGTTGTAATATACTAACAGCTATATACAGTTCCAATCACAGACAAGAT
TTAACATCTAACAAGGGAACACAGCAATCTACTCAACTATCACAGATACAAAATGAGGGT
TTTCGTCTACACTAGACTCAGATATCCTCAACTTATCTCAGTGCAGAAATCACAACAGTA
CATAGCATAATATCAGGTTTGTTTGCATATGATTAGCTGTTTTTGTAATGTGCATTCTGG
AAAGTGTACAAACCAAATTTTGATGAAATAGCTTTGTGCAGTGTTTTTGCGAAGCAAATA
AAAATTCAACAACACATAATATTGTTTACTTTTGATATAAAAATATTGCACTAAGAGCAC
ATAAAAT
>TR3912_c0_g2
TTTGCTTCTAGATTTATCTGACCAAGATGCCCTGTGTTGATCCAGATCAGACAGCATGGG
TTTGCCAGCTGATCCAGATCTACACAGATTGCTCTTGTGATAAAACATGTATGTGTAGAG
TAAAGGTTTAACAAGTGAAAGAATTTTTCAGACATTTAGTCATTATTTTTTACATTTAAA
TAATAAATAATTGTTTAATTATAAAAACAACAACAAAAAGGTCATCATATATCAGCATTG
AAATTTTCTTATTAGTAAATCTTTTTATAAGTTGATTTACATTATATTGTTTCAATGAAT
AATATTCATAATGGTCATTTTGTATTGAAAAACAGAAATAAA
>TR21683_c2_g4
TTTGATTTTCTTTATATTTCATTTTACAAAAATTTAATATTCAAATATTAAAAAAGTATT
TGAATGTCCCGTTGGTATTCGAATATTCGAACATTCAAATATTCGTTGCCATCCCTAATT
CTAAATATAGAGGAGTTTTTGTTTAGCACTCAAATATCTTAATTTATCCTTTAAATTATC
TAAAAATCCAGAAAGACTGTAAAGTGCTACAGAATACTGTTCACAAAATAAACTACTATA
TACAGTATATATTTTACATTTACACTGCCAACTGAACTTGGATAACATGTAGTTGTTAGA
GATTTTGTATATCAAGTTGTGGTTTAGCTACACTATATCTTATTTTTGAAACTCAATAGT
ATGAATAAAGCAACAAGGTTTGAAAAAATAAATACATATTTATCACATGTCCTCAAAATG
AAATACTTGTTTTGAATAATGCATCTAATATTGCATGCATGTGATGCACCATGACTGAAT
GGGATTCATAGCATAGGCAGCCCTGATCAGATTCATAGCATAGGCAGCCTGAATCTGATC
AGGGCTGAAGTTATAAAACTGAGTCTGGAGACCAGTCCCAAATCTCAAGAATCTAATTGG
CTGAAATGGTAACTGGTTGCCATTTCAGCCCATCAGATGCTTGAGATTTGAGACCGGTCT
CCATGCTCAGTTTTTCAACCTTGGGCACAGATCAGCCTGCAGATCAATAGTCTGCTCAGA
ATCTTTACAGTTTGTCATTCATTTAGACCTACATTTGTATCCCTTTACTTCATGATGTCT
ACCATGGGCGATCAGTGCCAGCTGATACACATTGTTCACACTTGCAATATAACCTGCATA
ATACATGGAGTTAAAGTTAATCATTTTCTCCATAGATACACCTTTAATACATGGGAAAAC
AGTTTAGATTCTGATCAGATGGCACAGATGTTTTTGATTCGTTATGTTATTTCTGACCAA
AATGCGATCAGTGCAGATACTGATCAGATGGCACAGATGTGCTGACTGATCTGGATCTAC
ACTGATCACACATGCGTAAAAATGCTTATATATGGGGGAATGGGTTAAATGCATCTAGAA
AACAATGAAGGTCTTTTCGAATTATGCAAGGATACAATATGATCAGGATCGACATTTCAG
AAGAATTCTTTTCTCATGGTACATCACAAATGTTCACAGACAAGAGCTTAAGAAATGAAA
ATGATTCAAAGAACACATTTCAGCTCCAGTATAGTCTTTAATCACTACACATGACTTATG
ACATCAGCAAACAG
>TR54866_c0_g1
CGCCATTTCAGCCAATCAGATGCTTGGGATTTGAGACTGGTTTCCATGCTCAGCTTTATA
ACCTTGGGCACAGCAAGATCTTGCAAAGATGAAGCAGAGCACAGAATATCCTAATTCCAA
TTAGTGATCATTTTTAGCTTACAAAATTGTTCTAGCCATATTCTATCATAGATATTAAAA
TAATGGCTGCAGCGGGACAATGTTTTAATACCTTACGTGGTTATTTGACATCTTTAAAAA
GCTATCACAGGTGGAAGTTTCATGACTCTTTGTATTGGCAATTGTATTGGCAAACGTAGT
TTTGGTCAAGTAGTCAAGCAAGCAACACATTTCAGGCCCCAAGATTTTAATCATTGTTAT
GTTACATACATACCACCATAGAGCTGGGCCCAGGATCATAAAGCTAAGTTTTGAGATCGG
TCTCAAATCTCAAGGATCAAACAGTATCAAACAGGGTCGACCTGTCGCCATTTCAG
>TR45915_c0_g1
AATTAATGTTCAGTCAGTGCTATCTTTATTACTTCATTAACCCAGAGAAATGTTGCACCC
ACACCCTGCATATAATTAAATAGCAATTAAGAGCTCAGACATGCTTCAACACTGCTTGTA
CAGCCTCCAAATTCACAACCTGGGCAGAACACAATGTTCCCACTGTATTAATCAAAACAT
GCAGCAACATAATATAATCAACAGAAAACCATCATTCTCAGTTCATAAAATCCTTGAGAC
ATTCCACAGTAGCTGCCAATATTATTCCTGATTTGATTGAAAGAAAATCCCATCCATAAA
ATCTGTATGCCAAAATATTTTATCTTGCATGTTTTTAG
>TR57054_c0_g1
ATTTTATTAACATGCAGACAAAACCAAACATGTCTAAATAAAACTTATATAAAATAAAAT
TTAAATGCTTCATAAACACGGTTCATTCCCGATCCTTAGAAATGACCCCAAGAAATAAAA
AATAGATGCAGCTGCATTTTTAATTATTATTTAAGAAAAATATATCATTAAGTATGTGTT
TTGTGTTATCATTTAATTTCGCAGCAACTAATTTTCACGCTGAATCTACAAATGAAATTT
TTGACACTGGCATAAATTCCTGCATTTGTAGAATTATAACGCAAGACACTATTACATGTA
TGTAGTAAGATTTTGCAGGATTTTGATTATGCTCACTTTTCCTAGCACAAAATAGCACAC
TTTTTTTGTGCAAAATACATACAAATTAAACCTGCCTAAAACAAAATGATACTTTAGTAA
AATAACATTTAACCTTTCTCTCCTTGGATGAACAGAGTAGATCCAGATCAGTGCCCAAGG
TTACAAAACTGAGCATGGAAACCAGTCTCAAATCTCAAGCATCTGACCG
>TR41891_c0_g1
ACCTAATAAAACCAAGATATTGTTAGGAAAACAGTTCACAAATGATAACTTGAGCTAACT
GTACAAACTAAAATTTAATGGTTGTTGGATTTTATTTTCAAAGACAGGACAGCCATGCAA
ATAAGATCTTCACTACATGGTTCTGGCTTTCCCTTGATCTGTAACGATGGCATCAAATCC
AGTTGACCAATTATCTGTTTTCATTTGGCCAGTATGGTAAACAAATCCAGCATGAATCTG
TTGTTTTTCTTCGGTGTGTTGATACCAGCGTTGGTGACCATTGCACTTTTCGGAATTTTC
TGCTACTGCTGGTATAAGATGAGAATTCGCAACCAGATATTGTACAAGAAGCACGACCCA
CACAAAATCAAGGAGTTACGTGCCAGTGGCAGGGACTACGAGGCCCCTCCTCCCCCACCA
CCACCATTCAAGTCTGACTCCTTGCTGTTTAATGAACATTTGAATCACAATAACAACATA
AAGCATAAATCAAATGATAACTATGAAGAAAGTCCAGAACCGACTGAAGGATTTGATAAT
CCAGCGATGTATCGGTCAAATACAGACAGTGGATTTTCGGATTTAAATCAAATTCAGTGC
AATATGGATAATAATATACAAGTGCCAAGAAGCAATGTTGATAATAATGTACAAGTACAG
CGATGTGAAAGTGTAAGACCTAATTCACAAGCGTCCGATGACTCAGATGATTCTGGATTT
AGGAGTTCCCGATCTGGACAGTACATTCACAGTGCTAGCAGTAGCACAGGAACAGCACAG
GAGAATTGTGGTCAAGGCAGTGTGGGCCCAGTTCACAGTTTACAAGTTCACGAGACTGTT
CCACTGTTTAAACCAATCAAAATACACCCAAATGAAATGGGGAGACAACCTATAGTGTCA
TATGTAAATAGAAACTCAAGCAAGCATAAAAATAACAGGCCAAGACAACCTATTCCATCT
AGTCAGCATTACAACAGTGGTTGTTCTGAATCTCAGACTTCAAGTAGTGTTAGTGTTATC
AATACTTCTCAGACACCAATGGCAACCTTGTTGCCATGGACGCATCAAGGTCACAGTCAA
GGCCATAGTCAAGGTCACAGTGTTGCCCAACAGTGCAACAGTTTACCATACATCAGTAAG
TCTATAAATGATGTGCATGGTGGGCGTTTACACAGTATTGACAGTCACACAGGCCCCGTG
CCTTGTGCAGGCCACTATGGAATAAAACTGTGTTCGGATAACTGTTCAAACAGACCAAAC
TTTCATCCGCAAGGTTTCTATAGTGACGGTATAAACCAGCCTAGCAGTATTGGTTATGGA
AGTGACTTTAACAATTTCAGCCCCATGCACAGCTTGGGCTATATGGGAAGTCCTTTCATG
GATAAAAGACCTATCAATCAAGAGCAGTTCTGCTACCCACACCAGTATAATCCCCACCAA
ACTTCACTGAATGGTAAAATTACATTGAATACTAATATTCCTGGATATACAATAACCAGC
TCGAGTCACATGCGACCTATTAATCCAGATCCTGGACTGTTCGGGTTGGGTGGTCCCAAC
ATGACGGAGCCGGCACAAACTCTTACAATCACTCAAGCAATGGTGCATAGACCTTATATA
GAAGAATTAAGTGATCCGACTTTGTACTCTGTTGTGTAACACAATTACTTGGATTTTAAG
TTTTAAGTGTTCAATTTTATTTTAATAGATCTTATAAAGTGCATAATTGTTTTATACATA
AACACTATGGATTGTGATTTCGGATAAGTACTGACAGTGGATTATCTTCCCTTGTGATAG
TGACACTCGGAATCCACAGATTCATTTACCCCATCTGCTGTGCTTAGTCTGACTATTATG
TCTCATTCCAACTTTTGTTTTCGAGCTACGGAAATACGTATTCAGTTCATGGGGTGGAAT
GCAAAGCATTGTACATTGTTTTGCAAACTGTACATTCTGACAGCAAGCGTTCAAAACGGC
TGTTCTCACATTTCTATGATACGTATATACAAATTGTTGTGCTATTATTGTATTTATTTC
ATTGCAAAGTTATCACAAATATCAAGCAGTTTTGTGCCAAGCTTTCATTATGAATATTCT
CATTTTGTTCTCAAATTCCAACATGACAATGTTGACAATGTATGAATATTAAATATAATA
GTGTGGCTATTGAATACATAGTTGTTTGTTAAAAAAAAAGTGATAAACAGTTAAATACAT
TAAACATTATACCCTGCCATAGACTTACCTGCAATTCTTATGATGTTTCATGAAATTATA
CACCTGACAATGTCAATGTACATGACAAGTTT
>TR37747_c0_g1
GAAAGCGAGCCGATGTTTGATGACGTCGCAAATTTTTGCGCGGGAAAGCATTACAGTTGC
TCTACCTTAAGGATGTATAAGATACACTTTGTGCAATAACTGAAGGCTGAGCTATGGGAC
TTGTGATGCCGTGGATGTTTTACTGCTTTTACTTTGAAATTATTAAAAACAAATAACATA
TTAAATAATCTTTGTACATAGTAATGTTATTTAATTTATTACACATTATTTTTAGAAAAC
ATGTAAACATGTATCTTGTCTTTCCAAACCATTCAGAACTGACCGAATTAACCGGAATTG
GTTGAATAGAATTGAATGATACAATGTACATTTGTGAAAGTAAACGCATGCGGTGACTAA
AATACTTATATTTTGGCAGCACATCTTGCATACTATAAAACGAAAAACAAAAACCAAAAT
TGCTTTAAATTTAT
>TR39404_c0_g1
CTCGGGTAAACATCCAAATTGGTGCCACAATTTATTTCAATAGGAATAAATGCATACTTG
TACCTAAATTTTGATCTATGATAATCAGTTAATCATAATGGCTACAGGACATATTTTGCC
CGGCTATGGGAACCCAGTGTCTAGGCTTCGAAGGGCGCAATCTGCATATCCATTAGACAG
ACAAAAATTAAACGAACTCGCTGCCAGAAATGTCCCAGGATTGGACTCAAGAACATTAGA
TAGTATACGAGAAAATGCACGACATATGTGGCTTCACCCATCTTATGAACCTACAACATA
CAATACTATTCACAATGGTATGCAACTTGATGAACCTACACAGTCAAGGCCTTCTTCACC
ATCACGACGTCATAAACCTCACCCAAAACCTGTGTTCCTAATCAACCGTCTCCATTATGT
GCCAGGATATCACAACCCAGATGCTACAATGGGCAAAGAAGTTTACAGGGTTGATGATAG
CATGCCCGAGGAGGAACGTCAGTTACGACGACATCAGCGTGAGAAATACATCGGTAGACC
TCGTACAGCTGCCATCGATCAGTACAAGGATCCTTACGCAGCCCTGACAGAAGCTGTGGG
ACCAGTGGAAGCATGGGGTGCACAGGCCTGGATGAAAACAGCTGATGATAACTATCAGCA
TGAAGTTGTAAATGCAATAAGAGATTACAGGGACCAAGAATTGTTCAATGTTTCCAAGTC
CCCTGTGCCAATACCCAGCAACGAGGCAACTCCGAGACCCCACACTGCCATACCCTCCAT
GCATAGGTGGATGAAAAATGCTGGGGCCACAGAGTCTGAAGCTGTGAGGCGTATATTATA
TGGAGGCTACCCACCAAGCACGATCCAGCCCCTTGGTAGCCTAGGGGACCCTAGGACCAC
ACTTCAGAGAAGAAAACAAATGGTGGATGCTGTAAAATCAGCCAGATATGTTCATAAACC
AACGCGAGGTGATTTCCTGATCCACCCAGAATGGCCGCCAACAATGCTTCATCACAGGAT
AGATTAGTTCAGGCACTGATACTTACACTGTTTAATGTAAAAATCTGCAGTACAAACCAA
CACAATACATCAGACTGACTGGTTCATTTAACAAATTCTTCTTTTTGCTTAACAATTGAG
TACAATTTTGTTTATCAATATACTTATTTTCAATGGATTCTGACAATGGATGTCCTGCCT
ACAGCATGAGTAGACTTTATGCTGTCATCCTTTGTAGCAGGCTTCATTAGTTTTGTTTTA
AATGAAGCTCATCTACATTAATATTGCTTGTAAGCAGTTAAGTGCTTTCCTCAAACACAA
TTTGTCCAGTACTTAGCTTGAACTCACTGCTCTGTTGTTTTGCAAGAAGTACTGATAAGT
TGTGAAAAAGTATGTAACAAATGAAAGCCACCAAACACAACAGATGAATATATTGCAGGC
TATGTTGGATTGGGCCTGTTCATTAGTAGTCATGGAAAAGCTTATTACTGCCCATGCCCC
CTAGCCCTGGGCTGAGCGTAACTCGATATTTTCACA
>TR30982_c0_g2
TCCTGCTTAAGAATGTAAATAAAGAATATATATTATCTTATATCCACTTTGATTGATCAA
TCAATAAAATAAGGGGTATTCAAGATAGTCCTTTCAATAGTCATCATGAAGAGTGATAAA
ATGAATAATGAGGAATTTCCTTTTTCAACAGACACTTCCAAAGAATGTATTGGGTTCTGA
TGACTCTCACTTAACTTTTTATTTCAAAGGGTGGGGACGGGTAACTGATCATGCGGTTAC
CAATAGTGCAATAGAAGAAAGAAAATTAAAACCGAAGACACGGATTCGACCATAGTTGCC
GTCTCATGAAGCAGGAAACCACCAGGATTCTATTTAAACTTGGGATCATTGACTAACTGT
AATGCTTTACCAACAGGGCAACCGAAGCTGTCTGATTTATAATTAGGTTCTACTTCAATA
GATTCATTTAAATGATCAATACAAATACAGATTTGAAGCTTAACAGCTAAACTACCACAT
TTGTGCCGAAAAATAATCTGGAGCTTTGCGCAAAGGTAAATTGTTTGTATATTTCAAATT
TGACCTTAACTTGCAATCTTTACTAGATCTATACAAATGTTATAAAATGAGGTCAGAGGT
GGTTCTTAAAAAAGTTGGCATAGGACCGGCAAGTAGCAGAGTGACAGCAAGATATGGAGA
TCTGCATTTGCATTTCCAAATGTCAACACATTTTTTTACAACCTGCCAAATAAATTTACC
CAAAACCTGATTAAAAACTTAACAGTTCTTACTGTTATCAGGTAGCAGACGAACAATAAT
TTACAAACCAAGTCCTCCCCTCATTCCTG
>TR50133_c1_g1
TGGTGTGTTGGACATTGCCGGTTTCGAAATTTTTGACTTCAACAGTTTTGAGCAATTGTG
TATCAACTACACCAACGAGAGGCTCCAGCAGTTCTTCAACCACCACATGTTTGTGCTGGA
ACAGGAGGAATACAAGAAGGAAGGTATCGCCTGGGAATTCATCGACTTTGGTATGGACTT
GCAGGCCTGCATCGACTTGATTGAAAAGCCTATGGGTATTTTGTCCATCCTTGAGGAAGA
GTGCATGTTCCCCAAAGCCACAGACAAGACCTTCGAGGAGAAGCTTAACATCAACCATCT
GGGCAAGTCCAAGAACTTTAACAAACCAGTCAGGAGCAGAAAGGGAGGAGCCAGTGCCCA
CTTTGAACTCGGTCATTATGCTGGCGCCGTACCCTACAACATCACTAACTGGCTGGAGAA
GAACAAGGATCCACTGAACGAGACTGTTGTCGGCGTTCTCTCTGAATCAAAGGAGCCTCT
CGTGCAGACACTCTTCTTTATCCCAGAAGCTGATCCAGCCGGCGGTAAGAAGAAGGGCAA
GTCTTCTGCTTTCCAGACCATCTCTGCAACTCACAGAGAGTCTCTGAACAAGCTGATGAA
GAACTTGTACACGACCCACCCTCACTTTGTCCGATGCATCATTCCCAACGAGACAAAGTC
CCCAGGTGTGATTGACGCCGCTCTGGTCCTCAACCAGCTCCAGTGTAACGGTGTGCTGGA
AGGCATCCGTATCTGCAGAAAGGGATTCCCCAGCAGAGTGCTGTACGGAGAATTCAAGCA
GAGATACTCGATCCTGGCTCCAAATGCCATCCCAACAGGATTCGTTGACGGTAAGCAGGT
CACCGAGAAAATCCTTGAAGCCCTTCAGATGGACCCTAACGAGTACAAGATCGGTAACAC
CAAGGTCTTCTTCAAGGCTGGTGTGCTGGGTATGCTTGAAGACATGCGTGACGAGCGTCT
GTCCAAGATTGTGTCACTGTTCCAGGCTCACATCAGAGGTTACCTCATGCGCAGGCAGTA
CAAGAAGCTTCAGGACCAGAGAATTGGTCTGTCGATCATTCAGAGAAACATTAGAAAGTG
GATGATCTTGAGAAACTGGCAATGGTGGAAACTCTACACGAAGGTCAAGCCATTGCTCAG
TATCGCAAAGGCTGAAGACGAGATGAGGAAGATGGAAGAAGAATTTAAGAAAACCAAGGA
AGAACTTGCAAAGATTGAAAAAATTAAGAAAGAACTGGAAGAACAAAACGTTGATCTGCG
TCGTCAAAGAGATGATATGAACATACAACTTCAAGCAGAGCAGGACACCCTTGCTGAATA
TCAGGAGAAGATGGAGAACTTGATCAAGGCAAAGGCTGATTACGAATCTCAGATCAAGGA
GCTCGAGGAGAGATGTCTTGATGAAGAAGATGCTGCAGCAGAACTTGAAGCAATCAAGGC
AAGAATGGAAGAAGAAGCAGCAAAACTGAAATCAAACATTGAAGAACTTGAAACAACGCT
CGCAAAGGCTGAACAAGACAAGGCCACGAAAGATGGTCAGATTAGAACACTTCAAGGTGA
AATTGCTTCACAAGAGGAGCAGATTGGTAAACTAAACAAGGATAAGAAAGGTGTTGAAGA
AAATCTGAAGAAGACCCAAGACGCTCTTGCTGCCGAGGAGGAAAAAGTTAACCACCTGAA
CAAGGTTAAGCAGAAGTTGGAAGCCACTCTTGATGAGCTGGAGGACAACCTAGAACGGGA
GAAGAAGGTCCGCGCTGACGTTGAAAAGGCAAAGAAAAAGGTTGAACAGGACTTAAAGGC
AACACAGGATACTGTTGAAGAGCTTGAACGCACCAAGATGGAACTGGAAGCAAATGTCAG
GAAAAAGGATGCCGATTTGAAGGCCCTGCAGTCCAAATACGAAGATGAGCAGAACCTTGT
AGCCCAACTCCAGAGAAAGATCAAGGAGCTCCTGGCTCGCATTGAGGAGCTTGAAGAAGA
GTTGGAGGCTGAGAGACAAGCCAGGGCTAAGGTCGAGAAGCAAAGAACTGAAGTGACCAG
GGAACTGGAAGATCTTTCTGAGCGCCTTGACGAAGCTGGTGGCGCCACCGCCGCTCAAAT
GGAGCTCAACAAGAAGCGTGAACAAGAGTTGCTGAAGCTCCGTCGTGATTTGGAGGAGCA
AGCTCTTCAGTCCGAGTCTCAGATCGCCGCACTCCGCAAGAAAGCCCAGGATGCCGCAAA
CGAGATGGCTGACCAAGTCGATCAACTCGGCAAGGCAAAACAAAAGGTTGAGAAAGAGAA
GATGCAGCTGAAGAGCGAGATTGACGATCTCCATGCGCAAATCGACCACGTTTCCAAGAA
CAGGGGTATGTCCGACAAGATGTCAAAGCAAGTTGAGGCCCAGATTGCTGACCTCACCTC
CCAGCTTGAGGAAAGCCAACGCAACATACAAGAACTCAACAGCTCTAAAACTCGTCTACA
GAACGAGAACGCTGATCTCGCGAGACAACTTGAGGACGCTGAGAGCCGAGTCAACCAGCT
GAATAGGGACAAACAGAATCTTGCTAGCCAGCTGGAGGAAGCCAGGCGCGCCCTGGAAGA
CGAAATGAGGGCTCGCCAGAAACTGGCAACAGACCTCAGAAATGCTCAGGCTGACCTTGA
CGCTCTCCGTGAACAGCTCGAAGAAGAAGCCGAGGCCAAGACTGATATGCAGAGGCAGTT
GTCCCGTGCTAATGCCGAGGCTCAGGCTTGGAGAGTCAAGTATGAGAGCGAGGGCATGGC
CCGCGCTGATGAGCTTGAGGAGGCTAAGCGAAAGCTTCAGGCTAAGGTCCAAGAAATCGA
AGCCGCTCTTGAAGCCGCCAACTCTAAGGTCAACCAACTTGAGAAGACCAAGACAAGACT
TCAGGGAGAACTCGAGGATTCCGTTATTAACTTGGATAGAGCCAACGCCACCGTTAACCA
ACTTGAGAAGAAAAATCGTTCCTTTGACAAGACAATTGAGGAATGGAAACTCAAGGTGCG
AGCCGTCCAGACGGAGTTTGAGAACTCGCAGAAGGAATCAAGAAGTTACGCTGCTGAGCT
GTACCGCGTTAAGATGTCGTATGAAGAGTCCAACGACACAATTGAGGGCCTTAAGAGAGA
GAACAAAAATCTAGCTGATGAAATCCACGACCTAACTGACCAGCTAACAGAGGGAGGCAG
ATCTATCCATGAAAACGACAAGCTTCGTCGTCGTCTCGAGGCAGAGAAAGAGGAGCTCCA
AGCCGCTCTTGAGGAAGCTGAATCTGCCCTTGAGCAGGAGGAAGCCAAGGTTTCTCGTGC
TCAGCTTGAGATAGCAAACTTTAGATCGGAAATCGACAAGCGCATCGCAGAGAAGGAAGA
GGAGTTTGAAAATACTAGACGCAACCATCAGAGAGCCCTCGATTCCATGCAAGCTTCTTT
GGAGGCTGAAAGCAAGGGCAAACAAGAAGCTCTTAAAATCCGCAAGAAACTTGAGACGGA
TATCAACGAACTCGAGGCAGCCCTTGATGTTAGCAACCGCACCCGAGTCGATAGTGAGAA
GAACGCAAAGCGATTCCAGGAGATGCTGCGAGAGATGCAGTCAGCTTTGGAAGATGAACA
GCGAAAAACAAACGAAGCTCAGGAGTCATACAACATTGCAGAACGCAGAACAGCCGCCGT
CCAAATTGAGTGTGAAGAGATTCGCGCCGCTCTTGAAAATGCCGAGAGAGCTCGCAAGGC
GGCTGAGAGTGAACTCTTAGAAACAGCTGACCGTGTGAATGAACTGACTGCTTCCCTGCA
ATCCGCTAGCAGTGGAAAGAGGAAGCTTGAAGGCGATATCGCTGCCATGCAAACCGATCT
CGATGAGATGGCAAATGAAGTCAGAAGTGCAGACGAGAAGGCAAAGAAAGCAATTCTCGA
TGCACAGCGACTGGCTGATGAGCTGAGAGCGGAGAAGGATCACTCCACACAGCTGGACAA
AGCACGTCAGGCATTTGAGGCTCAGATCAAGGATCTAACTCTTCGCCTGGATGAGGCTGA
AGCTTCCTCGATGAAGGGAGGAAAGAAACTCATTGCCAAACTGGAAGCAAGGATCCAGCA
GCTTGAGGCCGAGTACGACAACGAACAACGCCGTCATGCCGAAACCCAGAAGACAGCCCG
TAAGGCCGACCGCCGCCTCAAGGAGCTAGCCTTCCAGGTAGATGAGGACAGAAAGAACCA
GGAACGTCTACAAGAACTGATTGACAAACTCCAAGGCAAGATCAAGACATACAAACGCCA
GGTTGAAGAAGCGGAAGAGGTCGCTGCCATCAACTTGGCTAAGTACCGCAAGGTGCACGA
GGAGCTAGAGGATGCCGAGTCACGTGCTGACAGTGCTGAGAACCAGCTTCAGAAGGTCCG
TGTGCATAACAGGACCAGCATGTCTCAGAGTCGCACCTCTGTCTCTATAAAGAAGAGTAG
TGTATCGGCAAGCAGTGCTGAGATCTAAACTGAGACACAGATTTATATTTAGGTATTTGG
ATATTAGTCACCTTTGTGAATTTACCCACCACGAACACAAGTTAGTTAAACCGTCCATTG
GAGGTGATGTCAACAACTTGCTGGAGTAACCGACAACCGCCATTTTCTTCCGGTATCCCA
GGAGCCGCCATATTGGATTTATCCCAGGAAATCACAATTTCCTGGGATACGTATCATCGT
CTAATACAATACTGAAGAATGAGTCCTTTATTAAAACTAGACGATACATATAACGTGCCA
AGACTATGCCAAGACAACCATACAGCCAAAGGACACTTTATTCAGTATATTGATGATGAA
CTCAAAACTGATGATGAACTAAAAACAAACTAAACGGAATAAAAACGGAAAAACTGTGAC
AAGTTCAGTTGTGACTATTCTTTGGTATCATTTTGACTTTGTTGCTGTTTGTTAATGACA
TTTAATATATTCTATATACTCCAGTTGGTCCCTGATGAAGTATTATGTTATTATTAGGGA
TCATTCATGACCCTTCATTCGGATATAGTTGTTTTGTGGAAAAGTGTGTGACACTATTAA
AGAGTCCCGCTTTCACTTTGTTTGTTCTATCAAGTATAATAAATTGCAGCAATAAATTTG
TGGTTGTTTTATTTTGTACTATCAATAAGTGTTATATGTTGCTTAGCAACCTGAGTGAAT
ATTACATCCAGA
>TR14400_c0_g1
GAATGTTTATCAGGGAGTATTCCATTTGTTTATTAATACCATCATCCTTGTCCAGAGCAC
GAACAGTCAGAGCTACTGTTCCTATTGTTTGACCTTCCACTACAGAGGCTCTGTAAATGT
TGTTTTGGAAATACGGAGCATTGTCATTTAAATCATCAATTCTTATCCATAAGTTTGTAC
TGTTTGTTCTAGGGAATTCACCATTATCTGATGCCTTTATTTTTAGATTAAATTCTTTAT
TTGTTTCGTAATCCAGTGGTTTTTGAACTGAAACTTCACCAGTTCTTGGATCTATGTAAA
ATGTATCATCAATGTTGCCACTTGTTATACTGTAGGTGATTTCTTTATTGCGACCCTCGT
CAGCATCTGTGGCTTTTATCTGAGCAATAACCGGACAGTTTGTGACATCTATATTTTCGG
TCACATTCTGAGTGTAAGAGCTTTGACTAAACTGTGGAAAATTGTCATTTTCATCAAGAA
CTTTTATTTCTATGGTTGCAGTTGATGATTTTTGTTTTCCAATGCTTGCCTGATCAGTGG
CTTGTACAATCAACTGATAGTTGGCCTCTATTTCACGATCTAAAACTTTCAAGGTAGAAA
TACTGCCAGTCACAGGGTCAATCTTGAACGTGGGTGAGTTTTCAGGACTTATGATGCTGT
ATCGTATTTCCTGATTTTTGCCAGTGTCCTTATCAATAGCTCTTACAGTGGTGATTGTTG
TGGCTACAGGAAGGTTTTCAACTCTTTCTACTTTATATATTGCTTGATCAAAGGTTGGTG
CGTTGTCGTTGTCATCTTCAACCATGATCACCAAACTGGCGCTGGCCGATTTCTTGAAAA
GCACACTATTATCTGTGGCAACTACTATGAAATAATGTTGAGGAATTTCTTCACGGTCCA
GTGACTTAGTTGTGGTAACTTGGCCAGAAATAGGATTAATAGCAAACATGTCGGCACTCC
GG
>TR32188_c0_g1
CGGCTGATCTGTATCTAAACTGTTCGCCCTAGCAATAAAGATGTATCTGTACAGGAAAGG
GTTATACTCATAAATATCCATTTACTGCAATTGATTTGAGGTTACAGCTGCAAGGACTAC
TTGGGTCACAAATTCATATCCCATGAGGCAGGAACAAAGAAAAACAAAAAAAAAATCATT
TTATTTCATTCCTTTTCCTAGTTTGAGATCTGGTAACTCTATGGATGTTGCTTTCAACTG
GCTTTGAAGCAGAAACGTCTTGTTTATCACTATTGTCAACCTTCACTGGACTACAAATAT
CTGATGGTATATTTGTAACAATGTTTGAATTAATGCTTTCTTTCTCCTTGCTGTTTATAT
ATGGCACACCTGAATAATTGTCAAGGATTTCATACAGGATGTAACAATTGATGGAAAAGA
ACACCAGGCCTGCTAACCAGACGTAAACAAATGTGTTATATCCCTGGAACTCCAGTAGAT
AGGCTGGGTACAACCACACTCCTTGTCCAGTAAACCAAAGTAGGACTAGAATGACTGCTT
TTGTTGGTGAGATTCTTGTCAGCTGGGGTAGCACCAGTGGTAACAGACAAAGATACCACA
GGAAATACTGTGATGTACAGACTTTATTAAATGTAACAAATGCAAATGTATGCAGGAAGA
ACACAAAGGCTGGATCCAGGTAGAACTTGAAAGAAAACGCCAGCAGTAAAATCACCTGTG
GTATGAACGTAACAAGTCCGGTCAACACAGAGTTATCACCCCCTGTCTGTAGATATAACA
TATAGAAGTATACTGAGAAGTTGTGTCGTATATCCCTCCTTGTTACATGATACAAGTATG
TGTGTTCTAAAAACTCCCAACCATATAAGTAATAACATCCACCAGTCAGCAGAATAAAGA
TTGTCAGTGAAGATATCACAAACACTGCTCTTTCTTTTGATGGTAAAATAGCATGGTGAA
TACATTCCTTAAAGTTGACAGGATACTGTGCTTCATTCTTTTTATAACGATTACCTAGTA
ACAGGTATATTGGCAAGGCATAAGTCACTGGGTAGATCTTGAAATGTACAGCTGTACCAT
ACACTAGACTGGCGAATATAATTTGTTGCTTTATCAATAGCTGCACGCACAGTAGCACCA
AGCATGACATTAATGATTCTGCATTACCACGACTCGAGACTGCTGCTGGCAATGGATTGA
ATAGCCAAAATGCCGCACAAAGTTGTGCAGTTTTTGATGAGCCACTGTTTCTTGACAAAA
CTATTTGATAGATGAGAAATCCAGTGTAAATATCAAGTATGACAAAGAGAAGTTTGCCAA
ACATTGGAGAGATCCAGATATTGGGTTGAAGTATCCATGACAACAGGGGAGTGTAGCGGT
ATGTAGCTCTCAAGTAGGGTGATTTTCCCTCCGCCACATAGCCAGCAGCATCATGGAACA
CGAAGTAGTCAATATCTGTATATTTCACCACCATTGTCCTGTCCTGCCATTCTCCATATG
CAATTAGACCAATTCGAATCAACAACCCGATAGCTACATAAACAGTGATTGTCATTATTC
TTATGGAAGTCTAATGTCATTTTTCATAATAATCAACGATTAACTGACTTTTCAATTGCA
TGGGCGCATCCATT
>TR46162_c0_g1
TATGAAAAGAAGTAATACGGTGTTTTTCAGTTATACGATACATTGCAAGAGAGGAAAATT
TTTCACTCACTTATAATAGAGCTGTTGTGGGAACATTCTCGATATATAACAACATTCTTC
TAGTTTGATCCATCATTATCCACCGACTTACTTCGAAGATTTATTCGGAGTTTGGACAAC
TTGTAGCCTACTTTTGGTTATTAGTAGCCATTTCAAAGTAACAAAAAAATCTGCATTTAT
CTATGAGGCTTGTTAAAAATTATTGAGACAACACATGAAAAAGCATCAAATATTTTAATG
CATGCACAACACTTTACTATTACATAAATAATCATTTTTGCCACCAAGATAGGAAATTTT
AGAGACGTATCTTTAACAAAACCAATGTTTTCATAAATTACTCTGCATTTACGTCAGTCG
ACATGATTGAAAGTTTGTTTAAAATTCAAGCACTACCATCAAATTGGAACAGATCTGTTA
GTTTTCGGGCAAACATTATGAAATTTTAAGAATATAATGTCAAGATGACTTCATTGACAT
TATTTAAAATAAAATAATGTTTCCCGCAAATTAATATTCAAATAGTGTTAGACAAAGTGA
TTGTCAGTAGTATTTGTTTAAATTAATTTACAGCGTGC
>TR41467_c0_g1
ATTCGATAAGACTAGCAGAGATAACACCGGGCCAGAGCCATTGTCTGAATCCTTACTACT
CCAAGACCGGAATAAAAGAAGAAAGTATTCATCAGTTATTCGAGTGACGGCACAAAGGAA
AATCAAGAAAGTGAAAAAAGCCAGGGCTATCTTCTCAGTTGACAGCATGCGAAACAAAAC
ATACATGAAAAGTTCGACATCTAAATATTACCAGCTGTTCCATAAAGTTTTTCGGATACA
ATAACAATTTTATCTGAGATTCCAAGATATCGTTTCATGATGATAATCAGCAAAAATCCT
TTTCAATTATTATGTCGGTTTTCA
>TR8320_c1_g1
TACCAAAGAGTTCAAGCGATATGTCCAGATATAACGTCCTACATCATAAAGAACCTCATG
TTCTGGATAGCAGAGTCAGTGCCTGGAAAGTATTTCAAATTTGGGAACTTCCTACCGCTC
TTCAGATCAACCCTCCGTGTTTTAAAACGATGCGTTGAAAGAAAGTACCTGCCGAATTAT
ATGATACCAGAAAGAAACCTGTTTGATGGGAAACTTGAAGATTGTGATGAAAATCGTAAA
CTAAACGATTTGCTGTCATACTGGATAACCACGTGTCCAATATTTAATCAGGATAAGAAC
TCTTTTATTATAGCAGGCGCGTTAATTAAAGGTCAGAAATCGGAACCTGAATTTCTGGCT
TGGACAATAAGAGTAATGAGACTTTGTAAGAAATTTGTTGAAACATTTTTTAAAGAATGT
TTAGAAGAACCTACAGAAGAAAAACAAATACAATCAATGTTGAAGTTTAAG
>TR6953_c0_g1
GTCTGTTGCTATGCTTCATTGGATCCATTTTCCTTTCATATGACTGATTATTTGGTGACA
TCATCATCATGTATGGGTTATCTTCTCTTCTAGGGGTCAACAGATCTTCTCTTTTAGGGG
TCAACTGATGAGTATTTTTATCTCTGTACTCATGTGTTCTGTCATGAGGGTGGCTGTGAC
CTGGCGGCACCTTTGACAATTGATCTCCTCTTTGTTCCCTTGGCAACGAATTATAACCTT
GCCCTCTTGGAGGTCCTGCATTTCTGGTATCTAACTGATTAGGCCTTGCATTTTTTGGAA
ACGTATTGGAAGGTAACTGGCCTGACCTTTGACT
>TR58167_c0_g4
GAACAGGTCCATACTGTTTGCTTTATTATGTTATTTCTGACCAAGATGTGACAGCGCAGA
TCCAGATCAATCATTACATATTTGCCGGCTAATCTGGATCTACACTATAAAGGGTCAAGT
GCCAAATTACTGTAAAGTAATGAACTCGCCTTGCTATCAATCTTGACTATTCCATTTATT
GTTCATAGGGATGTTTTACAGGAACAGTATAGCTAATATGGTAGATCCTAACACTGCACA
TATGCGCAGGCTAACCTAGGGGTACACTGGATGCAATTGTGACTAAGGCTGTGCTTGGCA
CTAAATGGGTTAATAAGCTATGCATGAAAAGTAACTAATGAGAAATGACTAAAATTCTTC
CTGTTCTGTATGAAACTACCAGTAAACTGAAACCAGCTAAGTGACAAATCACTTTTTAAA
GAGTGAGAATCATTTATTTAATTCAATTAGCTAACAGTTAAATGAACTCTTACCACTAGA
CAATTTTAAGACATAACTGAGATAACCTAGTCCATGATGTATTGAATAGTGGTGATGTAG
TAACCCGTGACTCCATATTCACCTGTACGCCCTTACTGCATAGGCAAACAGTAGATCCAG
ATCGGCATGAATCCGCACAGTTCGCCTTTTTGGTCAG
>TR42586_c0_g1
GAATACAGATTCTATCTAATGATGATATAACAGCTTTTAGTCCAATACCACCTCCTACAA
GTTCATGTTTAGAGATGGATTTTATCAATCTAGAAAATAATATCATTTGATTCTGATAGA
CACAGAGGCCAATTTTATCTGTTAGTTTGTAAATAAATAATACCGTTTTCATCTGCTGTC
TGAGTGAATTGTACCTCATATACGTAGCACAACATCATGTGTATTGAAAATAATTGAACA
TTTGCCGAAATATCAGATGAAATTTATTTTTAATTTTTTAGTTTTCCGCAATGAGATTTC
CAGAGAAAAGCGACCAGTCATTACCATCTACTTTTTCTTCGTTAGAGCCAAAAAAGTGTT
GAACCCATACTTGGTCGCCCTTTTCCAGCTGTACATTGACTGCAATCGTCGAGGTTACAT
AGAGACCGTTTGTGCTATGCCCATGCGCAAGAACATGTGCCAGGTGTTGTCCGTTTCTCA
CTAACGCTGCAGTAGTTGATGTTGATATGGTACTGGTTAGCATCACGACAAAAGAGTATG
CACCACGTACAGGGGCAGTGAAGTGACCATGCAGCGAGCTATAGCCATTTCCAATATTTG
TTAGCACGTTGTCAAAGACGATTCTCTGGTCTGTGTCAAGCGTGACAGTGGCTGATAAAG
AGGCGGTGAAAGCAATCGGACCAATGTTATTCACTGCCGGTAGCTTTGTACAAGCTGTAG
CGCCTACTTCACTGTAGGTCCCACTGGGACACACTGTGACCGTCTTTGTATCAGGGCAGT
ATGATCCTGCTGGGCATATGGTACACACAGAGGCATTGGCAGCGCTGTAGTATCCACTAG
CGCAGACTGTCTCTGCAGTCGCTCCAGAGGGACAGTAGTTACCAGCAGAACATCCCACAC
ATGCACCACTTCCTGCTGCTGCATACTGACCAGCCCCACACTGAGTAGCAGTGCCACCGG
AACAGGAAAAGCCGGGCGGACACTGTGTGCAAGTCGTAGAACCGGCTGGTGAATACTCAT
CAGAAGCACAGGCCACAGGGCTGGCAGTTGTGGTCGGACACTTGCT
>TR45935_c0_g1
TTTTAAGATTGGTAATTTAGAACTGGATTTAATGTGAAATAAATGATTGCTTGTAAACTG
TTCATGTTAGACAGAATGTGAATTTTTGTCTTTCAGTCATTTATATTGTTTGGTTGTTAT
TGTTGATATACTAACTAATATTGCTAAGGTTATACGGTTATTGACTGTTGTACCATTATA
TTTCATGAGAATGATTTTGTGCCCAAAACACGGTAAATGACAAATTAATGGGGGCATAAA
GTAGTGCAACTGTTATTCTATTAAGTCACATTGTGAAAGGGTTTAATTTCCTGAGGTTAA
ATTTCACATGCAAGACCTAAAGTGAAATGTACAAAAATTACACTTGCGAAATAAAATGAT
GCCACAGTAATTTACAGCTGTGTTTTGTGAGATAATGTTTGCTGAAAACATGTACAATAT
ATACAATGTGTTCAATCTTACCATGACTAACATGTCAGATATTCTATATTTTATGTTTTT
TGTTTTTAAAACTTGTTTGATTTTGTTGTTTCACTCTCATTACGCCAAATGAATGGGTTT
TATCGCATGTGCAACCAGACTAGATATTGGTGCCATCTGATTAGAACCATTTGCTTCGTG
GTCAGCATAATCTGATGAATCTAAACGGAACAGTGTAGACCCTGATCAGATGGCACCAAT
GTGCTGGTTGATTTGGATCTATGCCCAAGGTTATAAAACTG
>TR26899_c1_g4
TATTTTCTGATATCCTGACTTGTGAAGGTTTCTGATATTCCATGTGTGACCAGTGTATAT
TTTATGATATCCTGACTTGTGCAGGTTTCTGATATCCCATGTGTGACCAGTGTATATTTT
CTGATATCCTGACCTGTGCAGGTTTCTGATATCACACATGTGACCAATGCAAATTTCTAA
TATCACATGATAGACCAGTGTATATTTCTGATATCCCATGAGTGAGCAGAGCAAATCTTC
AAAGCGATAAGGTTATTTTAGGCAAACAGCGTAGATTCTGACCAGATAGCAACAAATGTG
CTCGCTCATCTGTATCATCTACAATGGTTGCCCGAGAGATATCGGCCATATCCCATGGAG
TAAGGACTTAAATGGCAAATGTCTG
>TR2751_c2_g1
TGGAAACCAGTCTCAGACTGGTCGCCATTTCAGCCAATCAGATGCTTGAGATTTGAGACT
GGTTTCCAAACTCAGTTTTATAACCTTCAGGCCAGGTTGATCGATTCACAGTGGATGAGG
GGATCTGAAGCTAATCTCCACATTATTGCGTTTGAGGATTTCAGTCAAACAGAAAGCTTT
ATGTGAAAACATTGTATCTATGCCTTAAAATAACAACCAGTATGAGATATCTTATAAACA
GTATGGATATTTATTATTGAGAGATTTTTGAAGTAGGCTGTTATTATAAGATTGTTATAC
TTCCGAGGGATTTCGTTTTCAAGTTTATTTTTGAGCCATTTAATCTTTAGTGCAGGAAGT
TGAAGGTTTGTTTATACAAAAAGCAAATCATGATCAATGTATTAGAAACTTGTAAAGGTA
ATTATGGATAATAATTAAATTACTTCATGTGAATTCATGCTTTTAGGCTCTTGTTTTTTT
ACTGTTATTTAACTCTCTTAAGATCAATAGTAAAATCTTGGGTATTATTCAACAGGCATT
TGTTTTAAAATGCAGTTTTAGAAGCAGACAATCTGTCAAAGAATAACAAACAGCTTTATG
TTTTATTGTAGATCTATAACTTCCAAAAATAAAAGTTATATTTCTTGAGTTTCTTGAGAT
ATTTGTAATGTGGTGTGATTTGCATGCACATTATGGTCCAGTCCTTTGATGCTAGGTAAT
CACAGGTGAATCAGGCCACAAGATGATAAAACTGAGATTGGGGGCCAGTCTCGGGTCTTA
AAAGTCAGATTGGCTTAAATGGTGTCTGGTTGCCATTTCAGCCAATCAGATGCTTGAGAT
TTGGGACTGTTTTCGGATCTCAGTTTGATAATCTTCATCACAGATGTCTGAAGAGATAAC
CCTGTAATATACACTGCAGGTCATCAAATTTTACAAATATTTTATAAATGAAAGGAAATA
AAAGCCAATGGTTTCTACATGCTTGAATTTCTTAGTTTTATGTCTCAATACATGTATTCT
GTCATGTTTAAAGAGTAATGTTTTATCATTAAATGAATGAAAGAAAAGGGCATTACATTG
ATAAGACAAGTTTTCTTGTTCTGTAAAGCTGATATTTTTTGTTATTGTTGAGGCAAGGCT
TTCTGAATTATGAAGAGAACTATTGTGATATAATTGTAATGTAAAATTGTAATGTAAATT
TACATTTATAGCCTAGTTGTAAGTAAGTTCTACTAGGTCCTAAGACCAAATCAACATTCC
TGTAGCCTTTGACCTGGAGTTGTGACCTATAAAATTTGGTAATTTAAATACAGGTTCTTT
CGTGTTATTACTTTGTTTAGATCTGTTAGGTGTAAGACCTATAAATAGACTTCCCTTTAT
AAACTATAGTAAACATGGCATGTTTAAAAAGGCTGGCAATCGTAGCTGGTACCATTTGAT
AAAGGGCTAACTTACATGCTTTTGAAGCTAAGTGTTTCTACTGTCCATTTCCAG
>TR3382_c0_g1
ACTCTAGTGCATTGCCCATCACGCAATTGAGTTATAAGGTTCATTTAGGAGATATATAGT
AGAGCCTTCTTCCAAAGTTCATGTTCATTTAAAGGTTAATAAAGGCCTAGTTTCTGAAAA
TGTTTTATCTGGCTAAATATTAGAATAGGACTGGTGATGAAGTTCTTCGATATGTTAGTG
ATTTAGATTATTATATTCCAAAACTGTACTATTCAAATCAAGCATGTAATATTCCAACCC
CAAGATTAAGGACACAGTTTCTTTCGACCCCAAATAATACAAAACCATTCTCGAAACAGC
TGATCGACATGGTAGTTAACAAAATAAGAAGTACATTTGTATTATATATTTAGATAACAA
ATAATATCTCTA
>TR22719_c0_g1
GAAGTGACTTAACAAGCAACAGCATCTCTTTGCTTTATGTCATTTTGTTGATAGCAGACA
ATCACTCTTTGTCGTTTCTGCTTCTCTCTTCATTTTCCGTGTATTATACAGTTGACTGAT
ATCTGGTTCTTTGTCACCAAACACATTTCAGTGGTGTTGGAAGATGCAATGCCCGTTTTT
GGATGCGCAATTCCGGATGTACTCACTGTCAGTTGTCCACTCTGAAATATTGGAGATATC
CAGTTTATGTGCGTTTGTGCCAGATACTCGCACAGTTGTTTACCCTTACTTGTCTTGGTT
AGTGCATCTTTGTCTTACTCAGTATTCTGTGCTTTCCTCTTTGGTTGCACGACGGTGGCA
GGGGTTTAAGAGTTTATGAAAGTTTATGGGGAAATCTTTTCTAAAAAGA
>TR23026_c0_g1
TAACAATAAAATGGTATTTTTACTGCGAATTGCATAATAATTAATGTCGTCTGCTCAACT
TTATGACGAAGGTACCTTTTCCCGTGGCGTGCCTCCTTTATATTTGGATTAAAAGGTAAA
TACAGTAATTCCAGCAAGTTTAATTTTATTACATGCAATTATTTCTTTTGCCCAGCTGTG
TAAAAACAATAGTTTATAAACCCTGTTTGTCTGGTGAAATGAACATAAACTGTGTTGTCA
TCATTTTGATAATTTTGAGTTGCCATGAGAATTTAGTCATGGTTCAACTGCATAATGTTC
AACAGTTGCTGTGGACTAGAAATAGGTGTTTGTGAACATCTGATTTATGACCATACTTAA
CATTATGTTTAATTTTCATTAGTGTACACATACAAATTTTGTTGCTTAGCACAGCATTTG
TTGCATTTGTAAAAAAAATGTAGACCCAGATATGCCTGATCAGTTTATCAGGGTCTACGC
TGTTGGTTTTCTTTTCAGGGTCTACGCTGGTGGTTTTCTTTTCAGGGTCTACGCTGGTGG
TTTTCTTTTCAGGGTCTACACTGTTGGTTTTTTCTGTCAATAAATTCACCAAATACAG
>TR13642_c0_g1
TCTGAACAAGATCCTTGGCGGGTCTTTGAGAATGGTGGAAAGTGGGACCCTTCTTACGAA
CAAGAGTTAATCAGTCAGATAGAGAATCGGAAAATAGATCAGGATGTAAAGTTCCCAAAA
GTCCTCATTCTAGGAAAGGCACAAGCAGGAAAATCGTCTTTCATCAATTCGTCATCGGCC
ATAGATAACAACAAGCTAGGAGGCCAGGTCGTTGCTGAACCAGCCAAAACGCATGTCACA
AGAAAGCTGACGCATGTTTATCTCGAACGTAAACTGAAACTCTTGCTTTTGGATACAAAA
GGACTTGCAGACGTATCCGGTTTTCTCGACGAGGATATCGAATATTTGATCAAAGGTCAC
ATAAACTTGGATTACGAGTTTGATGAAAAGACAAAGATTACTGAAAAGAAAACAGACTGT
TTTAGAAGCAAACCGGAATTGAAAGACAGAATCCATTGTGCAGTATTTGTTGCTGAAGCA
AAGCTCGTCGAAAATGGTTCCTACTCAGATGCATATATGGAAAGAATTCGTACGGTGAAA
GATCACTTACGTAAAGAAAATATAAACTCCGTGTTATTGTTGACGAAACTGGATGAAATA
AAAGTTGATAAACTTCACAAAGACATTAGGAATGTACACAGCAGTGATGTGATGAAGAAA
ATTGTAACGAAAGCACAGCACGATTTTGAAATTCAGGAAATGAACATATTCCCTGTAAAG
AACTATTCTCGTGAGGTGGGTACGGATTCTAATATGAATATCCTTCTACTGTTGGCACTC
CGAAGAATAGCGTTTCTGGCAGATGACTGCATTACAGCCAGGAAAAATCGAGAATCAAAA
TTCTCATAATATGGCTTGATGAAAAATGATGACTATCTTGACTTTTATTAAATTTCACTA
ACTGCCTTGAACATATAAAATTGACAGCGAAAACCATTTAAATCTTAACTCACACTTATA
AATATTTAATATGTGCTTTATTTATGCAAGTTTAGATACTGATAAAAATGTCGTCATTGA
GAAACATCCAATAATTACCGAGGCTTGTTGTATCACTAATCTAGCATTGCTCTTCCAGTT
TGCTGTTCCTCATCCTGATATGATGCTATTGTTACTGCATTTTGCGCGCTCCCAGTTTCG
ATTGATAACATTATAATAATTGTTTTAGTTTGTGCTTTAAGTATTATCCATTTCTTAAAC
ACCAATCGCTTTATATATTGAATGCTTAAAATATAATGAAGAAAAGTTGAG
>TR6583_c7_g3
TGGTTGTGTTAGAGAAGAAAGAGAAAGAGAGCTTGCAGCAAGCATATAACAAACTAAAAA
CAGAGCTAGAAAAGGAACTTGACAAAACCAAGCAAATGGTTGTGTTAGAGAAGAAAGAGA
AAGAGAGCTTGCAGCAAGCACATAACAAACTAAAGACTGAGCTAGAGAAGGAACTTGACA
AAACCAGGCAGTTGGTTGTGTTAGAGAAGAAAGAGAAAGAGAGCTTGCAGCAGGCATATA
ACGAACTAAAAAAAGAACAGGAAACTCAAGAGGCTATGCTGTCGAGAGAACAAGAAACCG
CAATTGTCATGGTGAAAGAGAAATACCAGTTTCAGCTGGACAGTTGTAATAAGGAGTTTG
AGGTCTTGGAGTCCACGTACAACACCAGTCAGGAGCAGGACAATAACAAGATCAAATCTC
TGCAATCAGAACTAACGAAATTCAGTGAGAATCCCGGACAAGAGTGCAAACCACTGTCTA
GCCAGGATCTTCAGAGTCAAATGGAGTCTGCAGAGAAGACCTATAAATTACCTGAGTTTA
GGAAAAACAAGGAAATGGAGGTTTCAGGAAGGTTGATTACAAAAGAAAATGTCACTGAAC
TTTGTGAACCGTGCACTGTAGAAAATGTGTCAAACCTAGCTGATGGATTTTGTAAAGACT
GTGACGAATTTATGTGTAAAAAATGTTTTGGATATCATCTGAAGGGAAAGCACAGTAGGA
ATCATGTTTTGGACCCAATAAGCGGGGCACAGATCCAAAGAAAGTTACGAACGCAGGAAG
AAAAGTGCAAAACACATACAAGCGAGTCCGTAAAATATTACTGTTCTTTTCACGATTTTG
TTGGATGTGGCGACTGCATAGTATCTAAGCATCGAAAATGCGAACCTGAATTCATTAGAG
ATCTAGCCCTGAATTTGGAAGAAAGCTCAGAGTTTAAGTCCTTGAAAAGTCAGCTGCAGA
ATTCAGATTTTGAAAAGGCTGAAAGCGAAACACGCATTGCACGCTATCGGAAGGAGAATA
ATATGCTTGTGGCAAAAGCGCTTCGAAAGATAAGAGAATTTCGTAGAGATATCGACTGTT
GGCTAGACAAAATGGAAACAAATATTGAAGCAGACGTCAGAACAATTTCAGGTGCTAATG
AAACAAAATTTTCGGAGCTGCAGCAAATGATCGTGGAAGTAAGCGAGGACATCGATAGGA
CAAATCAACTACTGTACAGTAATATTCAGCATGTTGAAAACTTGTTTATACGTATGATAG
AATGTAAACCGGAAGTAGGAGACATCGATAAAACTCTAACTAAAATCAAATCGAAACTTG
TTTTTGAAAGATATACATTTGAACAAGGAGAGGATATGAAAGAAATGTTGAAGTCGTTGG
ACAAACTTGGGAGTATTAAAGTCGTCACTAAGACAGAGAACGAGCGATGTAATGAGCAAT
CAAGAGAAGATGTTAACATGCCACCTTTAGCAGAAGGAAGCTGTATTACAACTGAATCCG
AACCAAAGGATGTTTGGGCTGGTGCGATGATGAGTAATGTTAAGGAGTTCTGGTATCCTT
TACGTGCTGAGCTCGAAGAAGAACTAGAAAATATCAGACAGCAGGCTAACTTAGAGAAGG
AAGAGAAAGAAAGCTTGCAGCAGGCATATAACAAACTAAAGACTGAGCTAGAGAAGGAAC
TTGACAAAACCAGGCAGTTGGTTGTGTTAGAGAAGAAAGAG
>TR49314_c0_g1
TAGACGATGACGAAACTGAAGAACTGCGACTACTATCACGTGATGGCACGTGATCTTTCC
CGCGCTGCACTAACTTGTAGGCTCCGAAGGTAGCCGCTGCGAGAAAGGCGGTTCCGCCAA
TGACACATCCTACAACAATCCCTGTGATGACGTAGTTACTTGTTTCATCTTCCGGCTTGT
CTGTAACGTAAACTGTTATGTTAAAGCCTCTGTAGCTGAGCGTGTCATCTGTTGTAAACA
CCACCAGGGCGTATGCTCCTGTATCATGATAGAATATCGGCGTGTCCTCTCCGCAGAATT
TTCCTAGAACCGGATATGATGTGCAGGCACCTGTGTATATCTGTACCCTGTCAAACACAC
AGTCTACACTGCTCTCTATCCGAGAGTCCGTTACTTCAATAGCAAGCGCTTGTGTTTGGT
TTGGATCCTGTATCAACCAG
>TR20708_c0_g1
AACAGGGATATGTCACCCCAACAAAACAACAACAACAACAGCAACAACAACAACAGAGTT
TCCAAGAAAATTCAGCACAGAGACAAGTTCATTTGCATCACCTGATATCACCAGCTCAGA
AACAAGTGATGGCCTCATCTCTTCCAGCAGCAGGTGTACCGAACAGGACTCATGTTGTTA
TTGAAGATAAGCAGCTTAAATCATCAACAGACACTTCACTGCCCCAGCATCAGAATATCA
GTTCACCGAAATCGACTGTATCTCATTTACAACATCTCCAGAATATGTCAAATATGGTGT
CCAAACCTGTGCACAACACAACACCACAAGTTTCACAAGCGCAGTTCACACAATCAACTG
AAGCTAATCTCCCCGTCATATCAAATGTTACCAGTATTAAGCAGCAAAGTTCTTTAGACG
ATCCATCTAGTGTGAATAACGTGCCCACACAGCAGGGTCAGCAGATAGTTTATATTCCAA
TGCTTGTCAGTAACTCAGATATGCAAGTGATTCAGCAGGCTAATGAACAGACACCTGTTA
AGCGAGCCAGGGAACCAGAACCGTTTACATCCCCAACTCAGCAATTTTCAGAACCAGCAC
TGAAACGGCAGAACATATCAGTCAGTGACGGAAAATCACAGCTAAATCAGCAACTTGTTA
TTGAGACAGGGACACTCTGTAAATCTCCCCCACCTGATACAGTGAGTCCAGCTATTCAGA
TATCACCTAGCAAGCTGCCTCCTAAATTGGAGATAGATGTGGATGATGTAGCTATTTTGT
CTGAGCCATGTAGAGATCAGATGACTGCTTTAACAAGTCCAACAACTAACACTAGTTACG
AATCAACAATTAATTCCAATCTTACATCAAGCATTCCCTTAAGCACTGAAAAACCGGGAA
TTTTGCAATCTCAGCTGTTGGCAAGATCAGAGTTGAAGTCATTCTCACCGCCAATGAGTC
CGTCGACACGTCGTCTTCATGCAGGTCCCGGCAGGCGATCTCGAAACTCATCCTCAGAGG
GGTCATCTGCATCATCAACATCATCATCAACAGTGGCAACAAAAACAACAAAGTCAAAGA
ACTTTGGATGTGGGGATTGTGGGAAATCATTTGCGAGCAAGCAAGCTCTGAACGTACATT
TTAAGAAACATACACAAGACAGGCCATTTGAATGTGATGTGTGTGGTAAACATTTCTCAC
AGAAAGGATATCTCAAAAAACACATTCATTCCCATTTTCAGGAGAAACAACAGTAAAATA
ATGTTCTGATCTGAAGAAAAAGTGATCCGTATAATGGAAAATAGCAACATGCACCTTTGT
ATCAGTGCAGATCCTGATGAGCTGGAAAATCCTTGCCATTTTATCGGGTTCTACGCTGTT
AGGTTTTTTGAGTTATTATGTTATTTCTGACTAAGTAGTGAACATTTACTAGAGGGAGA
>TR15493_c1_g1
CGTTCGGAAATGGATTACGTCAGGATATCTGGCAGGAATTCAAAACCCGGTTTGCAATTC
CAAATATTATAGAGTTCTACGGAGCCACAGAATGTCCAATCGGGCTCACAAATCTTACGA
ACAAGGTCGGATCATGTGGAAGGTCATCACCATACCTGCGTCAGTTTACACCAGCAGCAT
TTGTTAAGTTTGACTTGGAGGCTCAAGCACCGCTGCGCAACAGACAAGGTTTCTGTGTAC
CCACAGCTCCAGATGAGGTAGGACTCATGGTAGTTCCACTGATCGAGGGGAAGACGGCAT
TCCAGGGTTACCGTGGCAAGAAAGAAGACACGGAGAAGAAACTTCTGACGGACGTCTTTG
TAAAGGGGGATAAATTCTTCAACACTGGCGACCTGATGAGAGTGGACAAGGATTACTATG
TCTATTTCAGTGACAGGGTCGGCGATACTTTCAGATGGAAAGGTGAGAATGTATCAACAA
CAGAAGTAGGCAACATTCTGACAGACCTTGACTTTGTTCATGATGCCAATGTCTACGGTG
TTCTTGTTCCTGGTACAGATGGAAGAGCGGGCATGGCAGCGTTACATTTGAACGACCCAA
GTTTGACAACACTGTCGCCACCTATGTTAACAAAACTATCGAGGCATGTTAAAGAAACCC
TACCGATATATGCGAGACCAAGATTCATTCGGATACAGAAAGAATTTAATATGACTTCAA
CTTTTAAACAGCAAAAAACTCATCTTGTACAAGAAGGCTTCGATGTTACCAAAGTAACAG
ACCCGCTGTTTTATTTAAATCCTTCCACTCAGAGTTATATGCCCTTGGATTATGTAGTGT
TTACACAGATAATGGCGGGTAAAG
>TR15751_c1_g1
GTTTTATGAAGGCACGAAGGGATTGGCTGTATCTTGATACCACAGTAGTGAAAAACATTG
TCAGCATCTGAAATAGTGAAGTAGTCTTCAAGAATGGCTAAGAGTCTGCGAAGTAAGCAT
AAACGGAAGATGCGTGCCATCAAGAGAGAAAAATTTGGGAAGAAGGAGCTGGAAAGATTG
AAGACAGTTGTAGAGAAGGCTCGAACTTCACAAGATGTTGAGATGAAAGAGATGTTTACA
GTTAAAAGTGCAGCAGAGTTGAAAGAAAAGAACGAAGGAGAGCAAATGGAAACATCTCAA
GCATCAAGGAATTACAACGAGAAGACCCTGAAAAATGAACATGGCAATTACCCCATATGG
TTGAGTCAAAGAAAAGTGAAAAAACTGAAAAAGAAAGAAAAAAAGAAGTTAAAGGGAAAG
AAGACTGCACAGAAGAAAAAGTGAATTATCCATGTGTTGATAGGTGAAACGAAGCATTGT
AAAATTTAGCGGGTACTGAAAATGCAGTACACCATTAATTAAATAAATGATGGAACTTGC
CTAACAAATGGAAAAATGTAAATAAATAACAAGGGACTTGCCAAAAACACTTTCTGCAAT
CCATCTTTAAGGATATTAAAGTAGAAGAAGTACATTGTATATGCTAAAAATATTATTTTA
ACAAAAATGGAACTGGTAATTGTTTCAGAATGCTTTAACAAGGACTGAAGGTTATAAAAC
TGAGTATGGGGGCCAGTCTCAAATTTCGGGCATCTGATCAGCTGAAATGGTGACTGGTTG
CCATTTCAGCCAATCAGATGCTTAAGATTCAGTTTCACTCTGTACATTTTTTTTCTGTAT
TACATTGTATACAAACG
>TR211_c0_g2
TTTTCGAACATACACACTGACACACAAAAGCCAGGGTGAACACTATATGCCCTTCCGCCA
TTACATGGCGGGGGCATAAAAATAAATATTTGATTGCAAGTTGGTATTTATGGTTTCAGT
TCTTTTTTAAGGAGCAAGACAAGTACAAACTAACCAATGGCACATCTGCTGATAACCAAA
CATACATATATCTTGCAATATCTCGACATTAACAATAAGTTGATAGCGTGGTCTAAATGG
CCCTTTCTGGCATTCACTTATTAACTCTGTGAAAACTTTTCATTTACAACCACTTTACTA
CTGTATAAAACAACAAAGCTCTTTGGTGATGAGCTTGTGTTGCAAGTTCTGAAGCACCAG
GACCCAAGATCATAAGACAAAGATTGGAGACCAGTCTCAAATCTCAAGCATCCGATCGGC
TGAAATGGTGACTGGTCTCCAATTCAGCAAATCAGATGCCTGAG
>TR31972_c1_g10
TGGGAGGAAGGCCAGGACATCGCCAGACCGCCATCTATCGCAAAACACAAGTACTAGATC
ACAATAACATGAAATTCATACAATAACCAACCCCTCCATGGTGCCCTCCCGATCTGGCGA
TCCACAACCACTCTCACAATCCACAACCATCCGCGATTCCCACCATCCGGGTACATACCG
TGAGTACGTGTTGCCTTGACTAATGTACACAGAATGACCAGAACAGAAGAACTGTGATTC
TGGTTCATTATTAAAACTCTTAACTCCAAATTATCAACAATTAACACAAGTGAATACAAA
TCCATTAAACAATCAAATTACGAAAATAAAATCCGCTCA
>TR36287_c0_g1
TGTGCTGGCTGATCTGGATCTACAGTGTGTTCCCCCATGCAATTAAAATGTATCTATGGA
GGAAAGGGTTAACCAAACTGTTACTTTCCAGTAACAATGACAAAGAATAGGGAAGAGCCC
CTGTGCTATTTGGTTTGGGCATAGATCAGGTGCTCTTTGTAGGCAATGTAATATGCACAG
AAAGGCACAAGGGTAATTGGGTTTACACATGGACTTTTCATAAGCTAGTTGATTCTCATT
TACACTTTGAATGTATTTTATCCATTTACTCCGTAAGATATCGCTTTTATCATATAGATT
ATATTTTATTCTTTAACTCCCTGGGAAATGGGTTTTATCCTTAAAACAACTATTGAAGAT
CCCCATCAGATTTCACAATGCAGTTTGTTTTGGATCAAAGTTAATTACTTCCTGATAAAA
AAAATCCAATAAATCTAAATCTGATTAGTGTAGATCCTGATCAGA
>TR28787_c0_g3
CGATTTTTCACTCACAGGGGATATCATTGGGTATATTCCGTACCTCCGTGTCCGTTCCAC
GAATACGGTAGCGGAAAGGACATGTAGGTTCGGAATATACCCAATGATGTCTTTGGTGGG
TGAGGGGTCGTGGACACGGAGGCGGACACGGACACGGATAGGGCATCACGGAACCCTGGA
ATACCGGCCTAAAGGTATATTGTCAAAAGTGCGTACATGTATGTTAATCTAAATATGAAC
CCCTATTCAGGTTGAAATAAAAATCTAGGGCCATCAGTTGATTAGTAAGCTTCAAAATAC
TGTATATTTAATGATTGGCATAATAATTCTGGAATGTGTAATTGTTGTGGTATTTGACAT
AGCTTGTCTGTTGTTGTTGTTGTTTACTGGAGCTTATCAGTGCCCAAGGTTATAGAGCTG
AGCATGGAAACCAGTCTCAAATCTCAGGCGTCTGATTGGCTGAAATGGCGACCAGT
>TR40536_c0_g1
TGACAACAGCCATATCATAGGAACTTAGAACTGTGCCTAAGGTTATAAAACTGAGCATGG
AAACCAGTCTCAAATCTCAAGCCCTATAACCTTCAGACCAGTTTGCTGGTATCATGGAAT
CACAGCTGCTCATAGTATTCAGCTATGGTAAAAAATTATACAAAATTAGCTGAATGTGTG
CTGAGTAGCCCTCACAACAGAATTTGCAAGCTATCACAAACTGTCTGAACAATATAGAAC
TATAGAAAACTTTAACATTCTATACCAACACTAACAAGACAACTAAGTGGTAATATGATA
TGTTGATTAAACAACCATGCATAAAACAGTAGTGTGGTTTTTAAATGAAAACTAGAATTT
GGTGTCCGCGAAACACATGTGTCGACTGCTTGCAAAAAGTTGAAATGACGGCCTATGTTT
AATCATTTATGAAAAAGTTATTTAAATTCAAGTTGATTGTAATACTACACCATGAAACAA
AAGTGTCAGCTTAATTGCGTTTGAAAGGTGCATAACTAAAAAATTATAACATCTGAGTGA
TAATTCTTCACCAATAGCTATGTGCATGCAAATTCCAAGTATCAAGTGAATTGGACAGGT
ACTTTCAAAGTTAAAGTCAACATTAGTTTCATGTTAAAATTGCATTTG
>TR37087_c0_g3
AGGGCCCCAAGATCATCAAATCAAATGCTTGAGATTCGAGACTGATCTCCAGTTTAAGTT
CTATGATCTTGGGCCCAGTTATGCCCAGATGAAGATACATACAGTGTTAAGTTTTTGTTT
CCAAATTAAACAGGCTGACTTCAAAGAAATTCATTGTAATTGTATATTTAGAGTTTATAA
TACAGGCCCATTACAAACTGATTTATTCCAGCGTTTAAAATCATTCAATCAAGTCAGGGA
ATTTTGTATTTTTTAATACTTTAAACATATAAGAAAAATTCTGGATCTCAAATCCAGCCT
TCCTGACCAACACAGGAACACACGGCAACCTAACAGGAATTACTTCTTGTCTTAATTATT
CTATGATTATTTAAGCAAGTTCTAAAATCTGTTTTCTTTAAAACTTTCCTCCATATAATA
CACATTTATACGCATGTGAGTCCGGTGCAGATCATGATCATCCGGCACATCCATGCCATC
TAATCAGGATCTGCACTGCAAACAATTTAGATCCTGATGTGCCAGATGATCTAAACTGTT
AGCCCATGCAGTAAAGGTGTGTCTA
>TR19812_c0_g1
GAACTTTTTGCCATGTTTCAACACATTACTCTACTGGCAGTAGTGGCTCAATTCTGAAAT
TCTTTTTTTTCATTGAATGCATAAAAATGTCCTCTTTCCATTGATAGGAAATTCATACCA
GTAGAGCAATGTGGAATATAGATTTCACGCTTTCAAAAATTATTATGAAAAACCATACCG
GACAAGTCTTTTGTCAATTACTAGTAGTATATGTAGTTAGATTTTGTTACAGTTGTGGCA
TAAACTCACGGAAACTATTGAACATGCTGAAATCATGTTGTATTTCCCCCATAGAAATGA
TGTCAAGTTTCATAAAGCTGTGTCGAACTCCCTAACACTATTGTTCGGAAATTACTTTAA
TAGCGTATACAATATATATCTTCGGTGGATATGAAATGAATTTTATTTGCTACTTCAAAA
CGTAAGGAATTTCACAACATTCGTATACTGTTAGATTTTTTTTTTAGAATTTTCATCAAT
CACATGATATCTTTAAATATGTACCAAGTTTGAGCTGTAAATGAATTCGGAATTATGATT
TTCTGACAACGCCTATTCAGAATATAATAATATTCTGGTGCATGCTGGTGGTCAAAGCGG
CTTGAAAACTATTTTTTGTACAAACTCCCTGAAAATGAAATCTCAAAAATAAGGTTATAA
ATAAGGTTATGAATACTATGTAAAAACCCCAATTATGAAGAATATGCTTTTTGGTATATT
GAATGCGGCATTTAAAGGCTAAGTTAGCGATGATTGATCTCATACCCACATTAAAATATC
GTTTAGCCACATGTAAACATTTGATTTTCGAAGATTTAACCAGGCCATAATTTTGACAGA
AATTGAAAAAGCATACAACAATGCTGCCCTCTCTTGTACTTATTTTAGGACAGTCTGAAC
TATTAAGTCTTAAGTAAACTTCAAAAGGCTTGCAACATTTGTTAAGGGGTTAACTTACAT
GCTTTTTAAGCGAACATTTTATACTGTCCACAGTTTAGGTCATATATCAGGCAATATAGA
TTTGCGTCTTAAAAGCTGTGCACTGTACGTTTTTTCCCTTCTGTGTGATAATCGGAACTG
TTTTACATATGCCGTCTTATAATCATTGCTCTTTATTTATTTCATTTTCAAGCATAAATT
TGGTATCAGTGTTAAAAGCATGTTATTAACATCAATGCCACTTAATTGGGGCCGATGTAT
TGTCAGCCATTGTCTAACCAGTATATGCATAAACTATTACAGTTTAAACATAAAGCCTCT
AAGATTTAGCGAAGAGGTAGGCTACAAGCGCTCACCACATAAGTAAGGCCTTCCGCAATT
TGCAAATGTTTCTAGGCATACATGTCAAACTCAATGGATATACAAGTCGTCCGTAAACAG
TCGGCGACGTAGGCAGCCACGGAACATTGGCTCATATTCCTCACAGGTACCCATGTATCC
CATATATACACCTGGATGGAGAGCAGCAATGAAGGCTTAATTTCTTGCTTAGGGAAAAA
>TR28453_c0_g1
GAAAAAAGCAAAAATGCCAAGGTTTACAGAATGTTACCGGGTTTATTTCATACAAATTGT
GTAAAATTAATGTCACAACAACAGAGGCTTATAGCAGTGTTATGACAAAATATACACATA
AGTCTTGAAAAAACAATATCAGAAACATGATTCTGGCTAGGCCGAATAATTAAAACCATA
AAACAGGTGTAAGGTCATTATCAATGAACTTAAAGAACTATTTTTGTAAAGAAAAGCTTT
TTCTACAACCAATGAGCCTTGGTATACTGACTGTCAATAAAAGGTTGAAACTTTTACAGT
AATGACATTTGAAACCTGTCGGTTTGACACAGTAGCAAGAAATTGTAATTTCAGATAATA
TACAATCTTATAAGGCCTTATCTGCTTACAAAAAAGCTGAATATTTGATAGAAATTATGG
AAAGATCCGGAAACAAGAAGAGTTATCTTTCTTTTGACCACGAGTAAACTATGTGTAATT
GTATAAGCTCCAATGGTATGTGCCACATATGCTTCAACATAACCCCAATATAAATATTGT
ATTGATCTTCAAAAATGTATCATTACATTGAGCTGGGTAGCACCACATTTACCAACTCTG
TTTTTTTCAAACATTATCTCAATTTGACATTATCCATCATTGTATGGTCATTCTTCACGA
ACAACCAACAGTTTTGACCCTGATTAATGTTGTGCTTACAAAAGTAAATAATCATGATTT
TACTGTCATTTGAATAAAATTTAATTACAGATTTTCAATAAAAATCAATAGATTATGATA
TTGAGTCATATTCAGTGTTCATGTGCAAGATCTCAGTAAGTTGTGTGAAAGCACGGCTTC
ACTTCACCTAAGCCCAAGACATAAAACTAAAACTAGAGACCAGTGTTTAATCTCAAGCAT
CTGTGGCTGGTGACTGGTCGCCTCTAATCTCAACCATCCGTGGCCGAAATGGTGACCGGT
CGCCTCTAATCTCAACCATCTGTGGCCGAAATGGTGACTGGTC
>TR25891_c0_g6
CATGGATAAAATTGAAAAAATAAGAGAGTCTCTGAAAGACTTTAGTAACTTTAGCCCATT
TGTGAGAGATGTACAATGTTTTGAAATTTTTGAAGAACTTTCAGAGAATGAAGTCAGAAA
TATTATCAGTAAATTACAAACAAAGTCGTCAGAGCTTGACATTATACCGACAAAGGTACT
GAAGTCATTTCTCAACGAGCTGTTGCCTTCAATCACCAGGCTGGTGAATCTTTCTCTTAC
TCAAGGTGTTTTTCCTACAAAATGGAAACAGGCCATCATCAGACCATTGCTGAAAAAGTC
CGGCCTTGAATTAAAATTAGCCAATTACCGTCCAGTCAGCAATCTGTCATTTCTGTCTAA
GGTAATAGAGAAAGCTGCTCTTTATAGACTTAATAAACATGTGAATGATCAAAATCTTCT
TCCAAAAAACCAATCCGCATATAGACAGTTTCACTCATGCGAGTCCGCTTTACTTAGACT
GGTTAACGATTTACTTGATGGGATGGAGCACCAAGAGGTAACAGCACTAATAGCTCTTGA
CCTAAGCGCTGCATTTGACACCGTTGATCATGACATTCTCATCGAAGTGTTAAACAAGCA
GTATGGTGTCTGTGGTACAGCGCTGGAATGGGTAGACTCATACCTGAGACCGCGCAGCTG
TTGTGTGAGGGTGGGTGAAACGGTATCAACTCCACGCAATCTGAAATGCAGCGTCCCACA
AGGAAGTTGTTTAGGGCCCTGGCTCTATCTCACCTATGCGGGAACTATTTTCGATATTGT
GCCACCGTCCATTTCTATTTTTGGATTTGCTGACGATCATACAGCGAACATACGTTTTCA
GCCAACTAAACGAAACGAAGAAAATGCAATTCAGGAACTTTCAAATTGTGCGCATGTAAT
AAATGACTGGATGAATGGTAATAAGCTCAAGATGAATTCATCTAAAACAGAGTATATAAT
GTTTGGTAGCCGCCAGCAACTAAGTAAATGTAAAACCAAAGAAATCGACATTTGTGGTGA
TAAAGTTAAAGTACAAAAGTGTATCAGATACCTAGGTGCCTTTCTCGACGAAACACTAAA
TTTCAAGGAGCATGTAAAACGGAAGTGTAAATCTGCAATGTTCAATTATTTTAAAATCAA
GAGCATCCGTAAATTTTTAACCAAAGAAGCAACGGAGATTTTAGTTCTGTCATTGGTGAT
TTCTCATTTAGATTATTGCAATGTCATTCTCTATGGTATAAGTCAGGCGGAAATCGGTAA
ATTGCAACGTATTCAGAATATGTGTGCCAAATTAGTACTGAACAGAAATATGCAAGATAG
TTCCAAGCAGGCTTTGTATGAACTACATTGGTTACCTATTAAGGCAAGAATAAATTTTAA
AATACTTACCTACATGTATAACTGTTCTGTCGGAAATGCCCCCCAATATTTAATTGAACT
TTTGTCTATTAAAGAGTTTAAACGCACCCTTCGTTCCTCAGATTCATCAGTAGGTTGCTA
TGCTATTCCATACAATAAGAAGAAGACATTCAGTGACAGGAGTTTTAGTACTGTAGGTCC
GAAACTGTGGAATCAACTACCAATAATCATAAGACAAAGTGAATCAGTGGTCACGTTTAA
AAAACAACTGAAAACGCATTTATTTAGAGATTTTTCTGAATTAGTCTGAATCAGTGTTGA
TAATCCTAAAATTGACTGTGTTGTGAATGTACTGTATAACACTTACTTCAATATATTGGT
AGAAATTTTGATTAAACTATGATTGTGATGTTGTTTCATATTATGTTTATGTTTTTACTG
TTTACTGTTTTCTGTAACTACATATAATTATGTGTTGCTTATATGTACTGTGTATAATTA
TGTGTGCCTATATGTACAACGCCATTGAATATGTTTATGTAGAAATAGGCGTTTCAGAAA
ATAAACAAGTTTCAAGTTTAATCAATTATGAAGAATTATTTATTAGTTTCAACTATGTTA
CCATAATGACTGTACTTTGGTACATCTCTCCGCATATTTTGTTTGATGAAAAACTTGCAC
ATAAAATAAAAAATAATTAATTGATGCCGAAACATGGCTTCATCCATGAATATTTTTTAC
AAGGTGAAGGGTGAAAACAGGTAAAAAAGTAAACTGTGATTAACTTTTTAATGTTCCATT
AGACTTGACCTATGTTAGTTGATAGGAAATCCCAAACTCACAGGAACCAAAATTTTGAAT
GAAATAGAATGCCATTGTGTGGCTAATGATTCGTTTTAGTGATTTATTTTCAATTTTTAT
GTGTGTGCTTTCAGTTAATGCATGTAATGGCTTAATTTGTGATATCTGTAAGAAATTCAG
CCCTCCCACTACATGTGTTGAAATTCAGAATAAAGTACTCACACCTTTGTTGACTTTGAC
AGCAACACATCAGATTTACGGTATGCATTTTAATTTATAAAACAAACCTATCTAAATTGT
ATGTGTTTTGTTATGCTTTTTATGTAATTTTATATTAAAAAGAATAAAGTACTCTACTGG
CAAGAGTTGTTTTAAGATTGTTTTGTTACATTCTTTTGAGCTTATATACTGACAATTGGG
TGCGTTCAG
>TR558_c0_g2
CCACACAATAAAGGCGTATATATGGAGGAAGGGAGAAATAGCCTCGTGAAAGGTATATCA
AACAATTCAAGTAAATCCTAATTGTAAAACTATCAGCCCCACAACTGGTTTGACATTGAA
AAATCAAGACAATTCTTGCTTTTATCACATTAACACATTGGTCTATGATGAAATGCTGTT
CTATTTTGATCACTTAAGTTTTTGCATTTCTTAAATATATATCAAAATTACAAATATTTT
ATCTAAACACATGATTAACAGGGGTCACATGATTTGGTACAAAATGGTGGACAATGCTGT
CAGCTGATTGGACGCCACAGATCACATGGCACTCACATGATGATGGTATTGTCTTGATAC
CAGGTGGTTGTTACATTCTTCTTCTTGAATTCTTGCTCAATGCTCACACCTGATGGATAG
GCCGACTTCACAAAACTATTCCTCAGCCATCATTGTCAAGTTCTTGTTGACGTCTGCTTC
AATACACATATCACAAGACCAACCAACTGGTCTACCGTCATAATGACACATTACCCAAAG
AATCACATGATCTTCTCGCTTGTCAAAAGACAAACTTCCCTCTATTTTATTACATGGAAG
GTCTTACATCTTCCATCATCCTATCATGTCACAGAAGGCCTTCCATCTTCCTATTATGTC
ACCGAAGGCCTTATTTCTTCCTATTGTCACAGGCCTTCCATCTTCAAGCATGTCACAGAA
GGCCTTCCATC
>TR17341_c2_g1
TTTGAGTGTATGGTCAAAGTGATACCTGCGTGTAGTTGCTTTTGAGTTGCTTTTGTTTAA
TTAACGTGTTTCTTCTAAACATGACCATGTATCGTACACCTTATGTTATACTTATGGTTA
TAGCAGGGTGTCTGGGTTATCACTTTCGTGGGGCTAGTATGACATGGAAACTAAATGGTG
ACGGACACACGATTGATATACTAAACAGACAATCGTGGAAGCGAATATCACAATACCCTG
AATGTAATGATACGTACATCGCTGAAGGTTACAATTACACCGGAGAGGGCTCTCTGGTGT
TGGTTTCGTCTTACCAAAGCATATATCCGTACATGTTTTTCAGCTATCCTTTCCTCTACC
AGTGTACCGACTACAGTATAAGCGAGGATTGGCAGTCGGGAAAGGGGCGAATACCGTTTA
CTCCCATTGATAATAGAACCTTCTACGAGTTTCAATTCCGTGGATGTTGTTGGGTCAGCA
CCTTGGTATATGGATCTGACTCCAGTTGGCTAGTTGTGGTAAAGGTGAATACAACCATAC
GGAAGGACACTGGGAAAATGAACACCTCTCCGGGTGTTGACTTAGCACCAATTCAGAGAG
TGCAGCATGGCTGCAACCTCACTATTCGGCTTCCCGTTTCCGACGAAGATGGCGATATAG
TAAAATGTCGTTGGGCAAATGAAAATGAGACTGCATTCCGCTCTATACAAACGTTTCCGA
ATGCTATCCTAGATGAGGACACGTGCATTATTAAATATTCAGCAATCTACCAGGAAGGTT
GGTTTGCCGCGGCAGTACAAATCGAGGATTTCAACTATGCAATTTCACCCGAACCACTTA
GTAGCGTACCTGTTCAATTTATTGTGTCTGTTGAAGAACAAAACGGAACAAATGGCAGTT
GTTCAACTTACCATCGTGAGCGACCAAAGTTTGTGAACCTTACTTTACCGGACAAAGCCT
GTGTTGGTGTAAAGAACGATACTGACTTTTCAACAACTATTACCATAGAAAGTGGTTCAC
ACAGCGGAATATCGGAACTGAACACTATATCCCCGGTTGGGTTGGTGAAATCATCGCTGG
AACGGTCTAACCTCACTGGAAACTGGCATATTAACATTAAATGGAACCCAAACAAGACAG
ACACTGTCAACAACGTCTTCTGTTTTACCGCCGTCGATGACGCAGGACTGTCAAGTGACC
AGAGGTGCATAACATTGCTTGCTGGAGTTCCACCGGCAAACATAATTCCAAGCTCAAAGT
CGCCATCTAATGCTGTGGTACCTACGAATCAGAAATGGTGGTCAATAGAGTTTGACCAAG
AGTCTAAAGCTCCTACCAAGTCGGCCTACATCTACTTGTACTACGCTAATGGTACCCTCG
CAGAGGAGATCGACGTGTACAACTCATCTGGCGTGAAGTATACATTTGGTGCTAACACTG
CAACACTTCAGTTTAGCATTTCAGGGAAACTGGAGCCAGGACAAGAATATTATTTTTTAT
TTGGTCAAGGTTTGGTACAAGGGAAGAGCTACTGTGGAGCTGAATCGGCAGCGTTGCTAG
ACCCTCTATTCTGGAGATTCCGAACTGAACCTAATCCTTCAACAGGCGGTTCTGTGCGTT
GTTATGAAGGTTTGAACCAAGTTCCTTGCACTGAAACTTTCTTTAACTGTACAGAAAACT
GGAAGTTTCAGAGCCCTTGTACTCGGGACAATATTTTAGCGGGTCACACGAAGTTTCCAT
ACCCCTCGTCCAATAACAAGTTCATCCTTTGTGATCTGAGCGGGAAAACGTATGTGGCAT
ACTGCCCACAAAACGAGGTGTTCCATGCAAGATGCTCAATGTGTACGCCAGTAGGTGCGA
TACTGTCTGCAACTTGTATCCAAGAAAGCATTACAAATCCATGCACAAGGCAGAATATAT
TAGCAGGCAACTTATTCTTTGCCTATCCTGGAAATGACACCAAATACATTCACTGCGATA
TTTGGGGACACCCCTGGGAACAGGAGTGCCAGCATGGCTATGTATGGGACCAAACTGACC
AAACCTGTATTGTACCCACGACCTACAACCCTTGCAGACAACACGGAGCTTTAAGCCAGT
CCATCTTCCCTCACCATTGTGACCCACATCTCTTTGTTCATTGTGATGGCAATGGGCAGT
CGTTTGTCCAAGCTTGTCAACAAGATTTCGTGTTTCTACCCAGCGGTCTGACATGTGTTC
CTCAGGGATTTCCCGGATCTGAGGCACTGGCTAATACTTGTCATTGATCCTGGTTGTTAA
CATTGACTAAGTATTTTCAACGAAACACTGAAATTGACAGATGATGACCATTGAGTCGGA
TTAAAACCAATAATAATACATATGTTACTATATATAGTAACAAATTTCAATAGGAAAAAA
AGATTTATTCGCTCTTGAAAGATTTTATCACAATTTTGCCCCCCGCGTGCAGGGCAATTA
TCAGATAAAATGCCCTTGGAAAGAGTGCACGTGCAAACGTTACGTCATTAACGTAACAAC
ATGGCCACCGTTGAACGTACGTTAGAGTCTTTGGCGAATAGATTGATTGATTTAGATGGC
ATAATATCAGAAGGAACCAGAAAAGTGCAACATTTTAGTGAGGA
>TR48908_c0_g2
ATTTTTCGTTAGCGATCAGACAGGACATTAATTAAATTTGAAATTTTAGCGAATACACAA
ACTATTTACATTGTTTCTTCAAATTCATTAATATTTTTAGGCAAGCCGTCAAATAATTTT
ATTTTTCGAGATCCAACTGTACATGGTTCGGCAAAGTCTGTTCTTGCACATATAATATTT
TGCAAAACCATGTTAAAACTAGAAAATGAAAGAACAACCCACTCGTATACGCTACATGAT
TCACTGCAGTGTGGAGAGGCTGTGTTTCATATTTTTCCATAACCGAATTGGGTCGATTGT
TTAAGTGAAATATAGATATCAGTAATCGCCATATTCAAAACAACACTGCCTCCCTTACAG
ACATTCATTTTTTTATGACTCATGGCAGGTTAGAAATGTTCGTTTGTTATATATGTATTA
CAAAATGCAATATTGATTATTCACAAAAAAGCAACGTCTGAAATGTCTGTTTATTAATGT
GTTAAACATCCTGTCTTGGTAGGTTTCTTTTGATAAGTCCCGTTTTCTTTAAGCTCGTCT
TTTACACATTGCATTGAAGCTTTTATTACACTCAACATCCGCCATTGTAAAGTTGTATGG
AGCATATAAAATAGCACAGTCTTCTACATCATGTTGGATTTGACCTTCGTCTGTGTTCCA
GTCTGTTTTGTGAAATACAAAAAAGTCCTGTGCTGCGAATTCCTGGATTTTTTTG
>TR1684_c0_g1
AAGTGATGTAAAATGTAATAATCAAAATGAAACACGTGTGAATGTTAATTTCAATCATTT
ACACGATATTCCTTGTGCAGACGGTATGCGCAGAAATGAAGATACAAACATAGTCCAGAG
TACATCAATGAATGACGATGCAGCCACAAATTTGAAATCCAACCAGGTTGCCGCCGAAAT
GTGTATTCTACCGCCAAAGAAAAAAGTATTGGATTCTGTCCTAGAATATAATAGCACTGC
AAAGATCGATTCGAAATCAACCGAATGTTTTAAGGATGGGAACATTGAAAAAGATGATTC
AAACACTAAGCCTGTCAAAGAAAAGTGTTTTAAGGATGATCGAAATGTTGCTATATGTAT
TGTCAAACCACTGAAGTCACCAGATCCAGAAATCTGTAAGAAGAACTCATCTGTTCAATG
CAAGGCAAAAGGGTTTGATGTCTGTCGTTTGGATTGGAACAAGATATTTACGTTTCTTGT
GCGCAAGGTGAAACCCGACGAATGGCGAATATTCGTAAACATTCTTTTAGGCGGAATATC
GTCAAAAATGCCAGATCAT
>TR33760_c0_g1
ATTTACTGATGCAAATGCAGGTGGACATGCTATTAATCAGATTGAAGAAAAACGTCGCAT
TCGGCACATGAAATTCCCATCTTTATGTGGCCGGCAAGATGTTGACTCATTTCAGGAAGA
TTTGAAAAATGTTGCTTTTAAAAGATGGAATGATACTGGCGATTACAGGGCAGAAGCCCC
ATTTCGTTCATATGATAACATTGTTGATCCTGTTTCTGGTTTTGTGAGTGCAGGAGGAGA
TGTTGATCGTAATACAGGCCATCAAAAGATTAAATCCCTTGTTCAGTTGAATACAACGCC
ACAGGCAGTTCCTCCACAGGTAAAAGATTCCGATCGAAAGACTGAAAAGGCTGCGCCACC
AGAGCTGAGGCGTTCAAGCACCTACGAACCTGGAGCACCATCTGCATGGAACAGCAGAAA
GACCTCTGACATATGGATTCGTTCACAGCTAGGAGGCTGGACAAGCGCTTACGATACAAG
>TR26315_c0_g1
AGACTTGATATTTAGGACGTGAACGAACATGTAGAAGATATTTTTCCATTAAAAGATAAA
ATGTATTTGCAAGTTTTTTTTGCACGTTATCTCTGTTTACACAAGGTTCAACGCGTACAC
CAATTACTTGAGACGAGTTGCTGTTTTTTGCTTCAAATATTTGTTAGTAATTTGGTTACA
TATGATATTTCCCCAGTTGGGAAGCGAACCCGTACGGCGGCAGAACCTAGCAACTTTGAA
TTCCGCTACCGATAAATCGGAACAAAAAAGGCGTTTAGTGAACGTGAACTTGTTGCTCAC
ACGCACAGACCTGCGCTTCTTAAATCTCCAAAATTACATAAGACAACAAATGTTGAGATT
AAAATGATTATTTGATATGTGCAGTTAGGTTCATGAGAAATGTTATTAGGGAAATCAGAA
TTCTATGTTTAGCATGTATCTTATAATAACTAAAGTCTTGAACATCCAACCGTTCATCTG
GCGAAGAAGTTTTCTTTCTTTAAAAGAAAAACAACTAATGCAGCGATAATGGTCCATAAA
GGTGATGCCAGTAATAATTTCGTTCCATTACCAGGTGGATTTGTAGGTGCGGGTCTCGGC
TTCGTTGACAGTTGAGCAGATAGATCTATCAAATTTGCAATGCATGCAAGACATGCGAGA
ATGATCAAGCTTTTCATATTTCTTGCAACACAGTCCTCAGAATATTGTAGTATATCACAG
GCTTTCTCGCATTAAGCTGTTATAAGTTTTTTTTGTACTATACCAACTCGCATTTAG
>TR48720_c6_g17
ATAAAAAAGTGAACAGTGTAGATCCTGATCGGATGTCGCGGATGTGCTGGTGGAGGGGGC
TAAGGGGATTTATTGTAAGTTGTGAGTGGCATCATCCATGGATGATCTGGATCTGGATCT
GGATCTACACTATTCGCTCATGCTATGAAGGGATGTATAGGGAGGAAAGGGTTAACTCCA
CTACGTTAGTTACGTTTTATGTTTTGTACTCGAAACATTGTGTTTATTGCATCCCGTTTA
GGCTTTGTGAAAGCTTGCTGTTGGTAATGAGTTTGAATCAAGATTATGAAGCACCCAGTT
AAATTGTTGAGGAAATAATAAAGAAAGAATAAATAAATTATTG
>TR45480_c0_g1
GTTGCTGCTGATCCCATCTCTCGCGCCTCGGATGCATCCGATGTCGCCAGATCCCTTATA
AACGTCTTCAAACGTTGGCGTTAACGGACACCTGGAAGATGCGACCGTCACTAAAGGAGC
GATCGTTGTCGAATCATCGCGCTTATCGCCGGAAACGTCCTCGCGCGTGCGCAAAGCGGT
AGCGCTGTATGTCGGCTGGTCATGGTTGTTTTCCAGGGATGCTTGTATCTCTTCTTCTTC
CTGCCACACTAATTCTTCAACTCTTGCCTGATCAATTTCGCTCTGTTGTTCGAGTATTTG
CATTTTCTCTGCTAAGCAACGTTGCTCTCTTTCAAGCTGCTGTTTTGTTTTGAGCGCCTT
CATTTTCTGTTCCGCAACAAGTCTCCTGGCTTTGGCGGAAAGCATCTGTGAACGTGACGA
TCGTGAAGAAGATGACGCATTTGACACGTGTGTGCGAACTGAAACACAATCTTCTTCCTG
TGTAGTTGCCGATCGTTTCCATTCATAGTAACGTTCATTGAATTCTGAAAAATTCTTAAC
CTGGCTTGCAAAGCTTGATTCCAGCGATTGAACTTTTTCACTGTCCTCACACAAATCTAC
ACAGTGTAGATGGGCTGACTTGAAGTGTTCGTATCGTTAACAAAATTTATTGCAGACTTC
ATCTACTTTCTCGTTATTTTCTCTTAGTAACATCAGACGTTCAAGTTCATTGAAAATCTT
TGTTAGCTGACTCAGGTGAATAGTCCGCGACTTCATCGCAACGCAAAACCCTTCAGGCTG
CTCCATATTCACTTTAGACGATCATCTAACGTACATGTATTACGTTCACGAGAGAAGAAT
AACGACAAGGTCCATCAACTTATATGAGAATAATACACGTCGTCGGGGATTGTACGAAAT
GAGAGATGCGTTGATAATTTATAATCTTTATTCTTTCCGCTACCAGTATGACAGCGAAA
>TR9616_c0_g1
AGCCAAACCTGTGTATTAGCCGCACCCCTAACTTTTTACCGCCGAATTCTGGGAAAAAAG
TGCGGCTTATATTCAGACAATGACATTAGGAAGAAGTGACAATTGTAGATCCAGATCAGA
TAAACGTGGGATATAAGACATATCCATCAAACAAAGGGTTAAATTCCTGTTTATAGTTAC
CCTGACTAATTTATATTTACGATCATCAATACACGACAAAGGTAGTTATAATAAAATGTT
GAAAATGTTCAAAGGTGGATATGTTCTGTTTTTATTCATCAGTGCTTTAAGAAAAACATT
TTAGTGTTTATAACTTTTAATTTTAGTGTTGATTTATAGTGCATAATTTATAGTTAATTT
TAACAATAAATGCAATGTTTTTCAAACAAGGACAACAAAAAACAACAACAAAATAGTCTG
TTGAACTTGGAAACCTGATAAAGAGAAAAGGTATTTAAATGTGGACATTCCAACTTGGAA
TAAAATTGTCCTGTTCATTTTTTTTAAAGTTCAACAGCGCTTACTTCCTTTTCTATTTTA
GTTGGATCTCTCGAACTCCCTTATGGACTATCAATTTGTTATTTTCATGGGGATTTTGCC
AAGGAAGTTGTAAAGTATTAATGAAAAGCCCCCTTCGGGGCTCCGGTGAGGTGAGCTGTA
TACTGTAAGGTATTTTAAGGGGAAGTAACTGCTGTGAAGAGTTTACAGACAGATCAGATC
TAGCAAAATCTCATGACAGAATTTTACAGGCAAAAACAGTTTACCCAATGTAACAACTCC
GAACATAAACAAAACAACAAATAAATTAAGAACAAGAGGTGTTTGTCAAACACAAATGCC
CCCCCTGACGTGCA
>TR57458_c3_g1
CATTGAGCGGCATATTGCCGTTATTGAGATTTTGCTGGGATATTGGCACCACTCATTTTA
AAACTGGCCGAAAAATTAAATATGTAATCTTTAGAAGTACAATCAACATACACATGTCAA
GTATCCTGCTCAATGACCTTCAAAGGACGTCAATTATAACAGGGAAGATCAGTGGTCTAG
GGGTAGAGCGTCGGACTCCAGATCCGGAGACTGTGGGTTCGAGTCCCACCAGGGATGAGG
TTCGTCTGCAGTTTCCTCAATCCACATTCGGCGCGAGTACTGGTTGGAAACCCAGAAAGC
AGTCATCGAGCGTGATTAATATAAGTTGGAATAACTTGTTTCACAATCGATGTAAAATAA
ATAAGTTTAAACTAAAATTAACCCTTTCCT
>TR7762_c0_g1
AGAAAGAGGTTTGATGTTGGAGATGTGGTTGTTGGAGACACTGGTCCAGGTCCTTGCCAT
GTGATGTTGCAGGGTGGATTACATTCCGGTTTCTTACAGGTTACCTGGTTAGTGTCACTT
TGTTCTCCCTCGATTATAGTCATGGATCCTGATGGAGTAATTGTCACGGAATCAGGACCA
TAGTAAACATCGAAAGATATGTCACTTTGCTTTGTGTCGTTATCAGAACTATCTGTTACA
TGACAGGTGAATTTTACATTCTGATGCCTCCTTTTCGCAATAAATGTCAAAGGGTTAGCA
GAAGACCCATCCGGTCCAGTCCACAGGTAGCTACAACTGTTGGCACAATTGGCTTTGCAT
GTTAATGTTAAGGTTTCGTTTTCTTTGACTGGCCGGGCACCAGAAAGGGTTAGTTCCGTG
ACAACTGCGCCAACCGTCGTCCATATCATCACAATTGTCGAAATAAAAATTAACATGTTA
ACACTCATTGTTCAGCACATTTGAGACAGTGCAATTAACCCTCTG
>TR24782_c0_g1
GGAATATCTATTCTAACCAACCTCGTTCACATCACAGCATTCTGCTTCTTTGAGCTTAAA
GTGGCAAGAGCGGTCCACAACTAGGCTTATGGCTTTTTATCTCTTAAGCAAACGCTTTTT
AGATGTTGAATATACGGCTAGGAAAAATAGTCGAATTTACGACCTATCCGAATAAACTTC
ACCTGTACATGGAATTCACGCGCCTCACAGCGCCACCTCGGCGGTCACTGTAGTCCATAT
CTACCCGTGGAGATAGTCCACCATCGTATTTTCCACTATGTCGCTCTATCCTCTTTGGTA
ACACAGCGTATCCATAGTCCATTTCTTTCCTTAGCATGTCGCTTGGCATGCTTTGTGTAA
GGTTTCTACTTGAATGATCACCCACTTTTGTGCGCAAAATCGGCGCATCACTATCTTCGT
AATCTGCGGGTGGAATGTCAGTGATGTGTGAGGGACCCGTGTAAATTACCGCGGAAGATC
GCAGGTCTGACAAATTCCCCGAAGATCGGTTGCTACGGATACCCGCGGAATTTGACGAAG
CTGGTCGGGATTTCCTTGGATACTGGTCGTAGCTGGAGCTGCTTGTTGGCGTCATCGGAC
TACGTGGCGGATATACGTCAAAGCTGGTACTCGGTGTTCTTGGAGGCGTCTTTACACCTA
TGGAGCCGGAGTGCAGGGAAGCAGAAATTTTGTCGTCAGATGTATTAATTGAATTTGCTT
G
>TR20790_c11_g1
GGTCATAAATCACCTATGAATCTAAAAGTAAACAGTGCAGATCCAGATCAGACTGCACAG
AAATGACAGCTGATCTGGATTAACACTGTTTGCCCTTGCAATTACTTATGTTAAGTAAAG
GTTTTAACCTTTTACCCGTTTTCTACAAAATTTCTGTGGGAACCTCTAAACATGCATGGG
TTTTAAAAGGAACCCATATTTTATTTTTAGACTGCTTGTCTGAAATAGTCCTAAAGAAAA
CTGAAATGGTGTACTCCCAGTGGGTATTTTCTGAGCCAAAGTAATAAAAAGGTCATTGGA
TTGTGCAACCAAGTTACAAAACAATGCTGGAAGTTGTTATTGACAAAAATAGTTTGAATT
TGTTGTAAATACCATTTTATCAATATCAATGTATAAACACACATAACTAGAGTTTAAAAT
TATTTAAGCCAAACATGTGAAACTGAAACAAGCAACCATCTTAAGCAATTTCCGCACCCC
ACCCATCCACTAATTCTGAGCAAATAAACATTAAACATGAAAGACTGACCTATATTTTGC
TAAACATCAGCAAGTTTCCACAAATACACTATGATAGGTTGTTTACAACATCTGGAGCAA
AAATGAAAGCAATAATCAATTATTTGGGTGATTGTATTGCATTAAAACATTCCACAGTAA
TTTTATCTTCACCAACATCTATTAATATTACAGCAAAATGCAATGTTTGTATTTAGCAAA
CTACATGCAATAAGTATTACATTTCAATGTTTTATAGAAATCAATTTTTCCAAAGTGAAA
AAATTGGAATATTTTGAAAACAAACATGGAATATTGTCATTTGTCTTCATTTAAGTGGGT
TTAATTATCATCAATTTCCTTCTTTTGCAAAAACAACAACACAACATTTAACACAAACCT
GCTCTTTAAAATTGCACTAATCATGCTTCATATAATATGTGTTTATCTGCTTTATCCCAT
GTATAACAGTGTGGAATCAGTGTCCAAGGTTACAAAGCT
>TR18422_c0_g1
ATCTGATGCCTAAACTTTGAAACATCTTTTTATAAAGGGAAACTAGATACTGTTTTTTGT
GTAACGACTTGAAAAACGAACAGAATGAACCAGTTAACAATCATATATTATTCAACAGGT
TGCCAGGTATAACTGAGGGAATATTTATTTCAAATCCTACATTACAAATCTTCAGGTTTA
TGTTGTTGTTGTTTTTTATAGTTAAACATATTTTGTGCTTGACACTAAAAAATAATTAAA
GGTCTTTGTCCGATAATCATTTTTTTAAATCGTGACATAAAATGTTGACAAGCTTCGTTA
AATAATCAGCGGCTGTCTCAAGGTTTTTA
>TR28769_c0_g1
ATTGAATATCTGTGGAGTGGGTCACTCCAGAGGCTTTAGCTGATTGAACATTGAATATCT
GTGGAGTGGGTCACTCCAGAGGCTTTAGCTGATTGAACATTGAATATCTGTGGAGTGGGT
CGGGGAGTTGATACAGAAATTACAGCCATTAAAATCTTATTCCAATAGCAGCAGTAACCC
TGCATGATTAAAACTAAGCTAGAACATTGAAGCTTAACATTGATTGCCTGAAAGGCACAG
AAGCCTGCTGCGAGCACCTCTAACTGTATAGGGCTTTTCATGTAGAAATCTTATGTGTTA
AATTTGTTCTGTCTGTATTGACAGAATTTGTATTTGTACGATTTTATAAAATTGATTTGC
CATCTACCTTTTTCCTGTCTTGTTCTGCTTTTCAAAATATTTCTAGTGCATAATCAGTAT
TTAACTTTTGTTGCCAGGCAGCTTCAGTTTTTATAAAATTTGTAAGGTGGCACTATTTAT
TGTTAAAATGCCCTTCTCATGTTGAAATACAAGTCACAAGTGATGACTGTTTCATTAACA
TTTACAAAACTGCAAGTTTCCAGACAATTACTGGAGTATTTACAATTGTTATAGTCTATA
AGGTACAAATTTTACCGGTAATTAAACTAGATCTATTTGATTGTTAAAAAGACATGTCTC
ACGGGTTGTGACTAAAATAAGTATTTAAACATCAACTTGATAGGGTGTTGTGCTCTTCAA
ATGCTACATTTCGTTTTTTTACAAACCAGTATATAAATTTTACTACCTCTTTAACATGCA
CTTGCCATATTTTTATTTCTATTGCCATATTTTTTTTCATGATTACTAGTGAAGATTTAT
TGCTTCTTTTTTCTTTTGTTGCAAGTTTTTGTATATATTATGAGGTTTTGTAAATACAAT
ATTTGAGGGGTTTATGTTTCATTTTTTGATCATACAGAAAACTGTTGATATATACCTTGT
TGGTTCCCCAAACTATCGGGAGCAAGGGGACTTATTTATCTTCAACCTTTATTCGAGATA
TCACTTTTATCACCTATGTGGCTAGTGTAGATCCAGATCAGTCGGTATTTCTTTGCTGTC
AGATCTGGTTTTACTCTAGTCAACCTCTTGG
>TR25351_c0_g1
AACTACAGTTGAATCTACCTGAGCCGCCACCTGCATTCAGCAACCACCTGTCTAAAACAG
CCTGTTGGAATATGTCCTGAACTGACATTTTGTTCCAATTTTTACCTGTCTTAACCAGTC
ACCTGTGTTAAGCAGCCACCTTTTGTCAATTCCTTGAATTGTTGCTAAATACAGGTTTGA
CTGTAAATATGCATTTTTAGTTCATCCAACTAGAAATATTTATAACTTTATATGTATTTT
TTGAGTATGTTTTTATTTCATTGACCATTTTTCACTGATATACATTGATTGGGAAGTACA
GTGAATAGGTTTACTGGTTCTGTTTGATTGTCTTTACAAATAGCAATAATCATTCATTTC
ATACTGCAAGGTGTAAATTATAAAGACTGCTGACAAATGTGATTGTGTGAGGGGATATAT
ACCTCAAACATACCGCCATGGCTTTTATCTCATCGGGGACCAGTAAAGAGATCCAGATCA
GTTGCCACATCCATGCCGTCTGATATAGATCTATAGTATTCACTTTTAGATTATTAGGTT
ATTTCTTAACAAGAAGGAAACCGTGTATAAATATCCAGATAAGAGTCTGATGGCACTGAT
CTGCTGGCTTATCTGGATCTACACTGATTACATAATGTGATAAAA
>TR9357_c2_g3
TCATTATCGGCGAAGGCTGTTTATTACATTTTGTATGCAGGTATTTAAGAGGCGATGTAG
ACGTTCACCAGCAGATAAAATTTCGCATCAAACATACGAAAATAGATGAAAGATTTTTTT
TACAACTCTGTTGCTTCTGATTCGACATGAAACCCCCCTTGTGACAAACAATAGGTGCGA
AAAACACCAAGCTAATAAGGTAATAGCAGAATTTCGTTCACGAGACAAACCGCAAATTAG
CGACAATTAATGCAAGTTGCTAACCATAATAGGCATGAGCAGGAAACGTCAAAACAGTTT
GTTGTTTTGACATTATCTGCTCATCGACATATCAAGCTGGTAAACGACGGACAACGACGA
ACTAATATCGCCGACCATGACCGACCAACAGATCGTCGAT
>TR48682_c0_g2
TTCAATAGATCTTGTGTTTCATTGTAAAGTGTCTTCAGTTGTGTCTCAAATTGTAGTCAT
AACAGAATTTTAAGGTAAGAGGGGCCTAAAAAATGTTATTATTAATACTTAAAAAAACAT
GTCCATATTGATAAACAACATATATCAAATGTAAAAATGAAATATGAAACAATTTCACCA
TCCCATTTTAGAAAAAATCGCATATAAATAGGGTGACCCTCTCGCCTAGTCACAGGTCCA
TTTTTTACAAGTGGTTTTTGCTAAAAAATCTTATTTTGGGATTCAAAACTATCATATATT
TTAGCAACAATGGTGTTAATTGTTAGGCATTCGCATAAACATTAAAAAGAAACCATTTGT
ATTACTTAA
>TR9305_c0_g1
AAAAGGGACCATTTATTTAGTTCACTTAGGAAAAACAATCTATATGTTAAATATGTATAT
ACATAACTTACTAATGTGTTAAATATATGTAAAAACAACTTGTTAATATGTTAAACATGT
GTAAACACAGCTTCCTAAAAGTGTACAAATATATTAAATCACCAGATGTGTTCATTTATG
TTGTGGTGCTTGTTACATTTTGTAGGAACGCGTTTTATTTATTTGTACAGGAAATATATC
TATTTTTTGCTTCTTGAACCTTTACACTTTGGATACGCCTTTTATCGCATGAACGAACAG
TGTAGATCCAGATCAGCTGGCACATCTGTGCCGCCTGTTCAGGATCTTCCCTGTCCACTT
TTAGATTCATCGGTAAATTT
>TR25899_c5_g1
GAAAAATAATCTTAAAATATCAAAACTAACCCTGTGTTTATTTTTCACAACAAGATTCAT
GTGCTACACATAATGCCCAGATACCAAACTCATTTAAGTAAACGAGTTATGACACATAGA
AACTAGTCAGATTGGCTTCTCTTATTTATTATTCTCTCTAACCATAGTAACACACTGATG
TTGCAGAGATATTTGTTCTCTCACAAGTAGAAAAAAGGTCCCATTTGTTTAATTCTACCA
ACTTTTGAGGTTAAATAGTCCATTTATCTGGTAAAATAACTGGAACTAAAAGTTAAGCAA
AACAATAAAACCAAAGAAGCATCAACAAGTCTTCACCTTGGTATACTGGTAGTATAAGAA
CCAGTACCACTGAAATAACCCTTCCTCCATATATACACAGTTTTATGCATGTGCAACCAG
TGTAAATCCAGATCAGCCAGCACATTCATGCCATTGGATTATGATCTGCCATGGTCTCAT
TTTGGTCAGAAATAACCAAACAAATAAAAAAGCAAACAGTTTAGATCCTGATCAG
>TR37735_c0_g1
AAAATATTAAAATCTTCTGCAGGAAAAGTTAAATCTATAAGCCTTTATCATGAGGATACA
CACAAAATGGGCGTCTTCAAAGACATAGACCCCACTGTCTACCAGTCTATGGAAGCTTTA
CATATTTCTTGTTTTAAACCGAAAATTATGGGTGCCATCCTTAAAGAATCAGCCAATGCA
TTAAAATACCTGTGCTTAGACTCTGTGAGATGTGGTTTATTTTCAGGGTTTGACGCTCTG
AACTGCTTAGAAGTATTGGACATTCGTAACGTTTGCTTACATTATGTGGGCTTGAGGCAA
CTATATGTTGTTTTAAAATCTAGGAGCACGCTTAAGTCTTTGACTATGAAAAACGTTCAA
TATTTCGAAAGGAACAGTTACAGTTGCTGGAATTTAACCCTCGATCTTTCACAGCTCAAC
A
>TR35830_c1_g1
AGTCACAGATGTGCCGGCTGATCTGGATCTACACTGGTCGCACGTGTATCTATGGAGGAA
AGGGTTAGACTGTTTTTGCACTAAAGTGGTGACTTGTTCTCTCTGGTATTTGCTAAATTG
GGAAGGAGGTAGTACCAGGCATGCTTAATTAAATACATTGTTAACTGTGCATTAAGGACA
GTTAAAGACCTTTTTAAATATCACATTCTTTCTGATTAACTCGAGTCATTTGTGACATTT
CTTGACTAAGGATCATATTTTTATACTATAGACATACATGCTGTTAATAATTAATTCTAT
CATTTAGTTCCATCTGTTTACTATTTTAATGAATGATTTTTTATTATTAAATTTCTATGC
CTGAA
>TR11705_c0_g1
GATTTGCTGAAATGGCGACTGGTCGCAATTTCAGCCAATCAGACGCCCGAGACCCGAGAC
CGGCCTCCAATCCCAGTTTTATAACCTCCAGCCTAAATCTTTGATTCTGTCATACTCATT
TATTTGCGTTAAAACTTCCTTTTTTTATATCTCACTTAAGTAGTTGTTGTAGAGACTAAC
GTGTCGAACATCAATTGTACCAGTGGCGCATAATCAGCATATTATCAGTGGTTTGAAATT
CAACTTCCGCTTCGGTGGAGGTGACATGACTGGAGTGAAGTTTTGATCCAAACGTTAGGC
CACTTTGTTGTATTCAACCCAAACATTAGGAAAGTTGTTAAATATGCACACCAGTGCCCA
AGGTTACAAAACTGAGCATGGAAACCAGTCTCAACCAGTCTCAAATCTCAAGCATCTGAT
TAGCCGAAATGA
>TR29283_c1_g1
ATTTCAGCCGGTCAGATGCTTGAGATTTGGGACTGGTTTCCAAACTCAGCTTTATAACCT
TCAACCCAGTTAGAGAACATGCGAGTGCAGTTCTGCCCAGCCTTGATTTAAACATAGGAT
TGGAGGCCAAGCTTTGTTCTTGAAATATTCACTCTCTGTGTCAAAAATCCAACAACTAAA
TACTATTTCTGAAATCAGAATGAGAGTCTAAATGTTTTTAGATTATGGCCTGAATGTCAC
GCATATCACGTCAGTTGAGGTGGCAAATAAGAAATCATGAACCCAAAAACGTTTCTTTAA
GTTTGTTATTCACCTTTTCGTAAGAGCTCTGTAAAACAGGCCTTGTGCAGTAGGGATTAA
AAAGCTGTCATGATTCAAGTAAATCAATGGAAATTGCTTGATGAGAGGGATTATTGCTTT
ATTTCATGGGATATGGTGGTTATCCATGGGGGAACAGTGTGGATTCAGATCAGCTTGCAC
ATCGGTGCAGTCTTTTCAGGATAATGTTAGCTTTTTAATTCATAAGGTTCTTTCTGACCT
AGACGTGATATGTTTGGATCCTGATCAGACATCACTAATGTCTTTAAACCAATAATGGAA
TGTGTTTAGAGCTGATAAGTAGCTCAGTGTTGACTGCCTTACCACAGTTCCCTATTCCGT
GTTGACTGCCTTACCACAGTTCCCTATTCCGTGTTGACTGCCTTACCACAGTTCCCTATT
CCGTGTTGACTGCCTTACCACAGTT
>TR15696_c0_g2
GGTAACAAAATCAGGATTTTCTGAAGCAGTTTCGTATATTTCAATGGTGGCTGTTGATGA
ATCAACAAAAGTAGCGTAAACAGATTCCTCTACTTTCGTCACGTCTGGTACAAACTTGCT
CCAGCTTTGATAAAGACTTTGAAAACGTCTTCACATTTATTCTGGCCACCTCGCAACACC
CTTTTTACCTCAGGATGTTTCTCGTCGTCAAATGGAACAGCAGTACTTATTCCATAAGTG
TATGGCATAATCCTTGATCTAATGGAGTTCGTATTGTGACCATACATAACAGCACCTGAA
ACCACTGCAATGTCTGGCTGCTCCGGAACATTTACCTTCAGGTCTGGAAGTGCGCTTTTT
ACTGCTGCTTTTATGACTTCTGATTCTGAAAACCCGCCGACCAACATAATTGTTTTGATG
TTCCTCAGCTGGGGTTTTTTCAACAGAATCCTCAAATGACTGAGTAGGCTTTGTATTGAC
AGATCAAAACATTTTAAA
>TR54931_c0_g2
AACAGTTTAGATCCTGATCAGACAGTGCGGATGTGCCAACTGATCTGGATCTAAACTGTT
CGCCCATGCAATAAATGTGTATCTATGGAGAAAAGGGTTATTTGACTGATACAGTGCACT
GTAACCCAGAGAGATCCTAGGCAGATTTTAATTATTTTTAATAACTTTTAATTACCATTC
ACAAGATAGAGCAAATAATGACACTCCAAATTTTGTTATACCTTGAGTATATGTTGTTAA
AATGAGATGTATCATGGGAAAATGGGCCTTAGGTGATCTTTGTCACAAGTTTTTATTGTT
GCTATATTGCACAGAGCTAACATTTCTCACCAACTTTCTCACAACTGTTGGGTGATTGTA
AACATTTTTGTACATTTAACCCTTTCCTCCATATATACGTCTTTGTGGCTAACCCTTTCC
TCCATA
>TR27810_c0_g1
ATGGCACATTCACATGGCATGGATGTGCAGTAATCTGGATCTATACCGTTCTCAGATGCA
ATAAAACATGGAGTACAGGGTTAAAGTCAATACAAAATGAATTTACAGTTTTTGCTTTGT
TTTTGTGCACTCAAACCATATTTTATTGTTTTTAAGCTTTACCTTTCAATGAAAAACTGC
ATTTTGATTATATAATGTGTCAGATAATATTAAATATTCTGTCTTGTTTGCACAATTTGG
GTTAAAAACACATTTTGGAAAACATTATTTCAGAATGATTACTTAACACCAGAATATTAC
ACTCATAACAATACCTGTATTCATCAAAACAAACCTTACAAATTTATTCCATAGATATGA
CTGATACATGGCACAGTGTAGATCCAGATCAACCAGTTCATTTATGCCATCTGATCAATC
CCTACACAGTTTGCTTTGATTCACTATGTTATTTCTTACCA
>TR47388_c0_g2
AAACAAGTAGAATCGCTAAGATCATAAAACTGTAACTAGACAGTTCTCCATTTCAGCCAA
TCAGATGCTTGAGATTTGAGACTGGTCTCATGTTTCAGTTTAATGACCTTGGGCCCTGGG
CTACAGACTAGTTTTAGGTGAGCATACAAATGGAATTAATATTAATGAATATGAATTAAT
GATAGGATGCAGTAAAGATATCATAAATTTACCTCAATGATAGATGAACCAACCCAGCAT
TAACTAGACTTTTTTGTTTCGGAAGTCTGTAGTACTGAATTATTTAGATAGAATGACATG
CTTGATACACATTCGCTCCACAGCCAAAAGGAGAACAGGGCAAATTTGCAGTTTAAGGTG
TAAAACTGTTATTAGCTCGACTATTCGAAGAATATGTCGAGCTATTGTACTCACTTGGGC
GTCGGCGTCGCCGTCGGCG
>TR8541_c0_g1
GTCACAAAATCACAAATACGCAAATAAAGAAACTAGCTGATTTTATGACAAAATCGCGAA
ATTTTGACCTTGCGAAATTAATGCGTTTTACAGTATTGCCGTATACCATTTGCTAAAACT
AGGTGCTTGGGGAGGCATTACCACAGGAAAATGGCAGACATATCTGCAAAATCATAATTT
ATGTTAGTAGAATACTTCCACTGTCAGTCTGGTGTCAGATGCCATCAACAGTGTAACAAC
CTTGTTGATTTGAGCATAATATGTTAGTGTGTATGCGTGTGTTATGTGTTATGAATGAAC
TTTTTTAGACTGTTATAAAATATGTGTATGACTATTTGCAGAAACTGATTCACAGATTGC
TTTTGTCTGTGCCGTCTGATCTGGATCGACACTGTTTGCTTCTTGGTCAGACAAAAACTA
ATGAATCTGAAAGTGAAAAAGTGATCCAGATCAGATGGTACATCCTTGCACTCTTATCAG
GATCTAGACTTTTCATCCCTAGGTGTATCTATGGAGTAA
>TR3269_c3_g8
TTTTTCCGGAGACTGTTGTAATTTAATGATTAGTAAATCAAACTAATACTGTTGGCTTTT
AATATACTGTACATGCAATTAAAAGCTAACTGCAGTAAAACACCTTATTAAGACCACCTT
GATAATAAGACAATATACCATTTCAGTTCCCCTCATTCGTAACATTTTTACAAAATTCTC
CACCCCGTAATTAGGGCCACATCGACATTACAACAACATCAGGGTCACAAGTTATAAAAC
TGATCCTGGAAACCAGTCTCAAATCTCAAGCATCTGATTGGCTGAAACGGCGATTGGTCG
TTTCAGCCAATCAGACTCCCGAGATCCGAGACTGGTTTTCATGC
>TR24529_c0_g2
GTCAAGATCTTTCATGTGAGGAAGCTTGCCAGCTAGCTTGCGGAACGTCGGTGGTTCTAC
CCAGGTGCCCGCTCTGGCCTGAAAATTGTCCGGAGGGGCACCTGGGGTCTTGTTCTGGTC
TCTAATATATACATGAAAAAGTATACATGAAATATATAAAAAACAATTTATAAACAAGAA
TATGAAACAAGAGCTGTCTGACTAGAAAGCATGCTCGACGAATCGAATCATATTTTGGAA
ATAAATGTTGTTTTGAAAATTATACTCTTTTGGGTTGATTAATTTAAAGAAAGTAGTTAA
TTTAGTTTGGAATAAATGAACTACAAGTATTGTCAAATATCCTGGTGAACACATGATTAA
TTTGTTTGAATCAAGGATGGAACAGACAATGATTTCAAGTATAGAGTCAGTCCCTTAATT
ACCTCGTATTCTAGGTCGAAATGAGAAAACAGTGTACAATAATTTCGGAACAGTTGGAAA
AGATGTTAGTTTTTCAGGACGGCGAATTATAATAAAAT
>TR10447_c1_g1
TAGAAGTTTGCAAAAAATATAAGTTGAAAGGGAAAGGTACAGCCGATTCAATTTATACTG
TATAATTTTACCCACTTTTTTGTGCCACTATACTTATAACAGTACATCTATTATACAGGC
ATGTTTAATGAGGCCCAATTGTTAAATTTGATTGGAAAATGGCATGGGTGTATATTTGCA
GAAAAATTATGTTTTCACCGTCATTGCTTATCAATTAAGAAGTAACCATAATAATACTCA
TTTTCATTGCTGTTTAAATGTTTCTAAATAAGTCTTACCATGAGCTTTTAGTGTTTTAAA
TATACAGCGTTGTGCCATAAGTGAACGTCCGTTTTCAAAATGGCTGACGTCAAAATTTTT
TAAACGTCTCAAAAACAACGTCATAACAACAAATCGTTAACTGCCACCAACCTTAATACT
TAGTAATGTATCCCCTTGACTTTATTACGTTCTGCAGTCTTCTTGGTATAGATGCATACA
GGTTCTGAATATATGAAACCGGAATCTTTTCCCAGATGGTCCGAATAGCGATCTCTAGCT
GGGTAGCGGAGGTCAGTCTTTCAGGTCGACGTTTAAGCTCACGCTTGATCCTGTACCATA
TATTTTCTATCATATTGATGTCAGGACTTTGGGCTGGCCACAACATAGAGTGAATAGCAT
TTCTGGCTTTGAATTCTGAAACAGTGCGGGCTCTATGTATGGGGGCGTTGTCGTCCTGGA
AAATATAGTCCCCGGTCGGAAAACGCTTGCAAATTACAGGCCAGAGTTGCTTTTCAAGTA
TGTCTATATATTGCTGGGCATTCACATTACCTGTTGTGACCGTCAGTGTTCCAACCCCAT
CATAAGTGACGCAACCCCATATCATCAAAGTGATCCTGGGGGTGGGTGGGGCGCCAAGAC
AACACGGAAGGTACGATTCGCCGACCTTTCTCCAGATGAAAACGCGCTGGTCAGTTCCGA
TCTCTACCTTGCATTCATCACTAAAGATCACTCTTTTCCAGTAATCATGAACAGTCTTTC
TTCTGTTCGTCCTACACCACAAAACTCGGGTTTTCCTGTTTGCCTCCCTAATGCGAATCC
GTTTCCGAACAACACGTTTGTGAAATCCTTCACTGTATAATCTCCGCTGCACAGTCCTGA
ATGATACAGTAGAACCCCTGTTCTGGTTAAAAATGTGAGTAATGTCCACCAAACATTTCG
CCCGATGATTTCTTACAACACGCAATAAACCGCCGCGAGTGTCCCGTCTGCCAAGTTTTG
GTGGTGCGCCGCTCCGATGATTATTTTCTACATTTCCCCGGATCCGAAATCTTTTTAGAA
AATCTGTAATTGTAGTCCTGGGCAGAGTATATGTAATCTTCTGGAAATTTCTGCTTGACT
AACTCCTGATTAATTTAATTTAATGATAACCTCTTTAGTGCTTACACTCAATTCTTTACG
GGGTTTCACCATGTTTGTTTACACAAAAAATACTATTTACTATACTATCACACTTTCTCA
GAATTTATTACATCACAATATGACGTCAACATATTTGCATAATTGATTATAAAGGTTAAG
GGGAGAAAAACTGTTCTAGAACAGTGTTATGCGCCTACGCGTTTTGCGCCCCTTTGAAAA
GTGAAGTCGATTTTCAGCAAACGGACGTTCACTTATGGAACAAGGCTGTACATTCAGTTG
TAAACTCACAATCTGTTACAGATTAAGAAGTCGGGCCTGAATTGCAACACCTTAGAGAAT
AACAGCTGTTTGTTACTCATGATAATTTCCAAATGTCTATTCCAGAGTACAGTCATGAAG
TACGTAAAGTACACTTTTTCACCGTAAAGAGGCTTAAAGTCGCCATTTCAGCCAATCAGA
TGCTTGAGATTTGAG
>TR45703_c0_g2
TGGGAAACCTGTCTTCAGTCCCAACCTTGATTTAGTAGTAGCATGACTAAATTTCCAGGA
GGTGATGGGGCTGGCCAGATTTTGCTGTAAGCTCAAGCCCAAAGTCACGAAACCAATCTC
AAAAAGAATGGTCTCCAGTCTTAAATTTTTTATCTTTGGCCTTGAACAATCACATGCTTT
CAATTCAAGACTTTTTCATATTTAAATTAAGTGATCTTATAGCCCTGTATTGAAATTAAT
GGAATGTTTAATAATGGACTAAGCATTTCTAGGATATTTATATTAAATTTATATTTATAT
TGTTGGAATTCTATCAATACAAAACAAATACAAAACACTGAAAACTTGTAATGTCGATGT
ATCATGTTGACAACAATTGTTTTCAAAATTTTGTCATTGTTACCATTTCAAAAAAAACCT
GCTATTGCACAAGCTTATTTACTAAATGTAACAAAACCCATCAAGCTTTTTTGAT
>TR57327_c0_g1
CCTCGATTCTGCAATATATCAGCATACTGGCCCCTAGAGAATGGCACAGTTGTGGGATAT
CTTGTCTTGATGGACCAGTTCATTGTCAATGTTAGCACCACCATCAACATGGACCAGTCC
AGTATCATGCTCGGCTTGGCTGACCCAAAACATCCAGACACAGTAGATCTGTTATTGTTA
GAGAAGGGAGGTATGACGAAGCGTCAGGTCAACACCACTGCCAACTTCTTTGTGAGATAT
GGAAACCAGATAAATGGTACAGTAACCATGGCACCAAAGGAACAAGCTCAGAGAATTATG
GGAGATTCCATGTCTGGTATGACACGACTGTCAGTACGGCGAGGACTGCAACCTGATAAT
GCATACCACTCTGTGAGCGCCACAGGCCATAGGGTGTTGTATGCTTCAATAGTGGACAGG
ATTACACTTGCTGAGCAGAGAATGTACACAACAGAGGCATATTTTAATCGCTCGTCTGAA
TTGGACTCCTACTTCGAGGGAGGTGTATGTAACAGCTGGTATGTGAATCGTCAGATACTC
CATTACTTCTGTCAAGACGAGATGAACATGTATGACAGAACAGCCATGAATGATACTGAC
TATAACTGCATGATAGAAAATAAGATAAGATTATGCGTGAACAAGATAACATCAGATAGT
GCTGGCTGCAGTGTAGATGATACCATCACAGCATTCAGGGATATACGTCTACGAAAAGGC
TTGCTGACTGGAACTGGCAAATGTGGAATGTGTGAGCCAGCATGTGAGTGGTACGAGACC
TGCTCGGCTGGTACTTGTCAGTGTGGTGACATGTGTACAGAGCAGTACGAGCCCTTCTGT
GCATATAATGGTACCAGTTATCGAACATTTTCCAATAAATGTTACCTGCTCAATGATATC
TGCATGAAGATGAAAGATAATCAAGTACCGTTTGAAATGAAATACTATGGAGAATGCAAA
GATGGTGGGGAGACATTCTCAGCATGCAGTGTGGATTTCTTCGACGCTGCAACAACTGAC
CACTGCAGAGAACCTTGGGAAGCTTTCATGGCCACAGATGATTGCAGTGACTATGAAGGG
TTTATTGGCTGTATCAGATACATGGCATACACACAGAAGGAATACTGCACGTATGAAGAT
ATCCACAACACATTCAGGGAAAAAGTGCTATACAATGCACATGTACCTCGATTCTGCAAT
ATATCAGCATACTGGCCCCTAGAGAATGGCACAGTTGTGGGATATCTTGTCTTGACAGAC
CAGTTTATTGTCAACGTTAGCACCACAATCAACATGGATCAGTCCAGTATCATGCTCGGC
TTGGCTGACCCAAAACATCCAGACACAGTAGATCTGTTATTGTTAGAGAAGGGAGGTATG
ATGAAGCGTCAGGTCAACACCACTGCCAACTTCTTTGTGAGATATGGAAACAAGACAAAT
GGTACAGTAACCATGGCACCAAAGGAACAAGCTCAGAGAATTATGGGAGATTCCATGTCT
GGTATGACACGACTGTCAGTACGGCGAGGACTGCAACCTGATAATGCATACCACTCTGTG
AG
>TR36763_c0_g1
CCAAAATGTGACCAGTGCAGATACTAATCAGATGGCACAGATGTGCCGGCTGATCTAGAT
CTACACTAGTCGCACATGCATAAAAATGCATATATATGGCGGAAAGGGTTAATGAACAAA
AGTTAATGATGACAATAAAAAAGCAACAACAAATATACCGGTAACAATAACAGTATCATA
AAATCAGAAATGTTCATAAAAAATCATATTGATCTCTACAACAGATTAGAATTTGAATTA
GTAAAAAAATAACAACTAACAAAAACTCTGCCATAAGTGATTTGGTGTTAATTGCAAAAA
GAAAACAGTATCTCTATCTGATTTTAAATGTAACTGCAATAGTTGAATAAATAAAGAATA
AGCAAAAAAAAAGCTCCACCATTACTTATTTGGTGGTTATAACAGAAGAAAGAATGAATC
TGATTTTAAATGTAATTGCAATAGAAAAAATAAGACATAAATACACTAAAGAGCTTAAGC
CTTATTCCAGGGATACTAATTATATCCCATGCATAAATAGCTTTGATCCAGAACCAGGTT
AGTATGTGCTGCCTGTTTAAAATCTACACTGGTAGCGTCTTTGTCAGAAGAAACCTTTGC
CCAAGATCAGTCTCAAATCTCAAGGATCCGATTGGCCGAAATGGCGACTGGTCGCCATTT
CA
>TR18607_c0_g1
CGGGCGAGTACACTCAATATGCCTCCAACCTCACGGGGACATAAAAACAAGCTGGCGTTT
TAAAGCAGACATATAGACAATAATTGATAATTATCTAATGTCGTCTTATAAATGAATTGC
CTATTGAGAGTCGCGCAATACTAAATCTGCTAGTGTTGCATCAAACCATAGATTGTGAAG
TGATTTATGGGCATCATGTTTGTTTTAAATCATCATTGTGCTTCAATTTATGTTTTATTG
TGTCATTAACAATTTTTTTTAATTAATTTAACGTTGACTTATTTGTTTGATCGGAAAAAT
GTGTGTCTTTTTGGAGTGCTTGTATGTTTTCATTGCTTTATGGCGATTGCGTCATTGATT
CTTG
>TR51376_c0_g2
AGTAACTAGATATTCTAAACTGTGATTTACTTTTTGTTGGTAATTTACTCTTGACAAAAG
CACTGGTGGTAATATTCAATGTTGTAGAAGAGTTTTTTTTCAATTCTTATTTGTTGAGGA
TATTTTTAAAGATACAAAAAAGTAGTTCCACTAAAGTTCATAGAAAGTAATTCCTCAAGA
AATACATGTATAATGAGTTTACAGTGTTGAAGCTCAAGAATAATATTCAGATAGTTAATT
TGTCAGATACACAATAAAACATTAAAATGAAAGTCATTGTTATTGGAAGAAAACATTTCT
ATATATATAGGGTCTGATATACAGTGTGTATTTATTTGTGTTTTAACTCTTCCCTGCATT
ACCGTCATTATCTGAGTATAAGCCGCACTTTTTTCCAGAATTTGGCAGTAAAACGTTGGG
GGTGCGGCTAATACACAGGTTTGGCTGCTTATACATTGCGTTAAACCATTTTCATCTGTT
CCAT
>TR30895_c1_g1
AAAGTTATACGTTTAGTCACGTTTGGCAGGCTTCAAACTCCACAATATATGTAGTTCTAC
ACATGTATATTTAATTCCTTATCTTGATTCATGTTCTTAACATGAACATACGAAATTTAG
CTTGCTCCTGGATAAGGGGGTATTCGTATGGAATAAAGAATTTCAGTTCCCTTTATTCAT
GTACATGTACGCACATAGGATATACATGTTTCAACTAGATAAGGATAAGTCATATGAATT
AAAAGATGTATTTCTCTTTATTTATGTTATACATACAAAATACAGATTTCTCCTGGACAT
GGCGGTACATGTGCAATGGATTAAAGAATTACCCAGCAATTCCGACGACGCAACCGATTT
TACTAACCGGGACAATCCCCAACAAGGTTGATCGGATATCCCTGAAATACACATTACTGT
CCAGAGGGAGTAAGCATTTCCCTATGACGATGACACATTTCTGAATT
>TR29170_c0_g1
GATAACTTTTAAATGTGCTTAACTTATTAATGCCATTTGAAAGTCAAAATAAAATATCAT
AAGAGCATATCCTAAATGCATATTTCATTAGATAATTAAATATTAATTTGCATAAAATGT
TAGATTGTCAATGACAGGGTGAACATAGTCCTGATGGTGCAACTATTAAATGATTGTTTA
CAAAGCTGCTGTTGTGCATTAGACTAGATAATATTTAATAATCTACATCAGCATCAGACT
GGTTATTTCCAGCTTGTGGTTTTCATGTACACACCTGTAACTTTACAGTATTCTTCAGTC
CATAATGTTAAAGTATAAATCTGGAACAAATTCTTCATTTGACAACTAGAAAATCAAAAG
GCTATGTTTG
>TR52286_c0_g2
GTAAAACATGGTATGATCAGAACAAACTCATTTCTTCGCAAAACTGAAGCGTTTTAAAGA
AATGCTGTTGTCCTTGTTGTTGATAATGATCATTATCATCAGAAGCTGTAGCAACTGCAA
CTGTTATTATGGCTCTGCTAAATAGCTTTGCCAAAACCATCAAAACTGTATTTCCAGCTG
GAACCTAGGACATAACATGTTTAGTTTGCATACCATACATGCAATATTCCCTTTCATTTT
GTTTACAGTTAATGTTATTTGCTTCTTGTATCTGTTTAGAAGGTGAGTAACATCCGGTGG
AATTATTTATTCATTCTAGACTAAC
>TR39300_c1_g2
GTAGACTGTGATGAAAATATCTGTGGAAAATGCGAATCAGATCACAAAAGGTTTGCCGTA
ATGAGAGGGCACCAGATTGAGGACAAGCCAAGGACACAGACTGGTCAGAACAGACTCGAT
CTGCCGACAACAAGATGTGACAAACATGGAGGGAAGTTGGTGGATGTATACTGTCCTTCC
CATGACAAAGTTGGATGTTCCACCTGTGTAGCGGTACAGCATAGCACTTGCCAAGGTATA
CAATACATTCCAAATGTTGCAAAGGAAATAGGAAAGAGTAAGGAACTTCAAGATCTCGAG
ACCAGAATGAAAAGTCTGCAGCAACAACTGGACTCACTTAAACTGCGAAAACTCGGCCAC
ATAAAACACCTCCAACAAAAAAAAGAAAAGATACTCAAGGACATTAAGGATCTTAGGAAG
GCCATCAACGACCACTTAGATAAAATGGAAGAAATGCTACTGAATGAAGTTGACATTTTG
TTTGATCAAAAGTTATATGATGCCAATAAAAGAATTAATACAATTGATAACATTACATCG
GCCATGAACAAGAGAAAGAAACACATCAAAGATGGACGAAATGCAAATGAGGCAGAGTTA
TTCGTTCAGCTGAAATCTGGTCTTAATGACGTCAAAGAAAATGAAAGCTTAATGCAAGAA
GAATTAAAAGATACGATAGACGAAAGGCCGATGGAGCTTTACACCTGCGAGGAAATCGAA
AAGTTCTTGACGAATAAAGAAATGTCGCTAGCAAGTATTGTACAATCATCTGAATCAAAA
TCGGTTTTGCATGTCAAAGACGTTGACGTATTGCTAGTTTCAGACCGAGAAATGTGCTAT
A
>TR48051_c1_g1
GAAGCGACCGCCTACAAACCAAAACACATGTGGAAATTACAGTGATTATGTTCAACATGT
CAGACGGATTCAGAATCAACAAAGCATATGCTGAAAAGTACAATACTTGGAGACAAAAAG
AAGAACTCCAAAAATTAAAAGACAAATACGAAGGTGAGGAAGACAGTGCAGACTCTACAT
CATCTGAATCAGAAGACGAGGATGCTGAGGCTCTGACCGACCAGTTGGAGAAGGATTGGC
TCAGGACATTGTCAGCACTGAAAAGTAAAGATCCGAAAATATATCAGAAAGATGTCAAGT
TTTATAAAGAAGAAGACACCTCTGATGATTCCGAGCCAACCAAGAAGAAACAACCAAGCA
AAGATAAACCTATGTACCTCAAGGACTATGAAAGAAAAGTTATATTGGAGAAAGGAGGTG
TGGTAAGTGATGATGAGGACTCGGAGGAAGAGAGACCGTCGGCCTCACTGGCCTACCATC
AGGAACAGGAACAGCTGAGAAAAAGCATTGTGGCAGCAGCTCATGCAGACAGTGACAGTG
AGGACTCGGATACTGAACACATCGGTTTGTTAAAGAAACGAGTGAAAACTGCTGCAGAGA
AAGAAAAGGAGGAGTTTGAGTATCTGGAATGGCTGAAAGGACAGAAAGACAGTCTAGAGA
CAGAGAAAGAGATCGGAACAGAACTGGAACCATTAAAGAAGTACTGGCAGAATAAAAACC
TGGACGAAGGAGAAAAGTTCCTGAAGAACTACATACTAAACAGACAATATATAGATAAAG
ATGACGAAAGTATGCCAACATATGATGAGATTGTACAGGATGAGGATGAAGATTTCTCCG
AAGATGAGGAACTGCTCACCAAACAGGAGAACTTTGAGAGGAAATATAACTTCAGATTCG
AGGAGCCTGATGCTGATGAGGTGAAAACATTCCCACGAAACTTTGAAGACACCTTAAGAA
GAAAAGACACAAAAAGAGCAGAAAAACGAAAGGAGGTAGAAGAACGCAAGAAACAGGAAA
AAGAAAAAAAGAAAGATGAGTTGAAACAGTTGAAGAAGTTAAAACGCCAAGAAATCATGG
ATAAGATAGAAAAGCTGAAGGAGATCACAGGCAACAAAAAACTAGCATTTGAAGAACTGG
ACCTGTTGGATGATTTTGATCCCGCTAAACATGATCAGATAATGCAGAAATATTTTGATG
AGGAATATTATGGAGAGGGAGAGAATGAAGATATGAAACCAGTATTTGAGATGTCAGATG
ATGAAATAGAGAACTGGGACAACTGGACTGGAGCAGGAGAAGACAATCAACAAGGGGAAG
ATTACTATGAGGAAGGGGCAGATAACTATGGAGATGGTGACTGGAATGAGGGACCAAGTG
CAGAGGATCCAGACTTTATTATGGATGCTGATTATGATCCTGTAGCGGACATGGAGAGAA
AGAAGAGCAAAAAAGAGAAGAAAAGGAAGAATAAACTCACTCAAGCATTGGCAACAAAGA
AACCTGTGTTTGATCCAAATGAGAAGACGTTTGAGCAATACTTTGATGAGTATTACAAGC
TGGACTATGAAGATATCATAGATGATATGCCTTGTAGATTTAAGTACAGAAAAGTCACAC
CCAACAGTTACGGACTTACTGTTGATGAGATCTTGAAAAGTCGAGACAAAGAGTTGAATG
CTTGGGCTTCTATTAAGAAAATGAGCCAATATAGGACACAAGAAGAGGAGCAGAGAGACA
TTCAAGCCTACCAGGCCAAGGGGAGAAATGAGAGAAAGAAAAAGAATATCCTTACCAGTC
TTTATGAAAGTGAAGAAAAGGATGATGAGGCAGTTAAAGCTACTCCCAAAACTGCTACAA
CAGGAGAAAGCCAAAGCAAAAAGAAGAGAAAGAAGAAAAGAGGGAAAAAGAAACAGAAAA
GTGATAACAGTGGTGGTACCAGCACTATCAACTCCAATTTTGAAGAGCATGAAGGTGATA
AGCTAGGAACCAAAAGAACAGCTGGTGAAGTAAAAACCACAGAAAACAAAAAGAATGCAG
AGGGCGAATTTGTAAAGATAAAGAAAAGAAAAATAGATGACAGTTCTGCTGATAGTGGCA
TGAACACTGATACCAGCCAAGAAGACACTCCAAGTCAGGAATTAACCCCAAGAGAGGAAA
GATCCCCTAAGAAGAAAAAGAAGAAACACAAGCAAGATCATGGTACAGATAATAAGTTGG
ACACTTCTCAAATGTCTGAAAGTGAGAGAATAACAACAAACAATTCTAGTTTAGAAAGTT
GTCAGAATAAAGAAATGAAAACTGCTGTTCATACAAACATGAACAGTAGTAAAGAAGCAA
ATGTCTGCAAAACAAATAAAGAAAAACAAGTTGGTGAAATAAAAAAGAAAAAGAAGAAGA
AGAAAAACAAAAATAAAAAAGATGGCCAGAAGCTACAGTTGTCAGAGGAGAGACTGAAGG
CTTACGGAATCAATCCTAAAAAATATAAATATATGAAAAAAGAAGACATGTTCCAGATGA
AACCAAGGAATCAGGACAAGAGTACAAAGACTTGATGTGCCAGGGTTGACGAGAAAACAC
AAATTAAAACACAGAGATTTTGAAACATCAGTGCTTGATATGTTGTGTTTCTCCAGCACA
GTTATATACTTAGGTTGTTATAAGCACAGCTCTCAAACCACCACAAGTTAGGGTCAAATC
AGAGTGAGAAAAACCTCTCCAGATAGTTTGTGATATGTTGTTGTTTTTGCCAAGGGTTAG
CCTTAACCCTTTCCTCCATAGGCACACCTTTATTGCATGGGCGAACAGTTTGATCTGGAT
CATAACTGTTCGTATTTTATTCATTAGGTTATTTCTGACCTAAATGTGACCAGTGCAGAT
CCTGA
>TR54759_c0_g1
TACAAAAATATATAATTTAAAAATGTACCAAGTGTTCATGCTTATAATTGTAGATGATTG
CCTTTCTGCAAAAGTCCAAGTCATCCGGATTTGTAATCAAACTGATTCCAAATAAATGCG
GTGATGGTTACGTATATCAGAGCTATCTGATCTTTCGTCTCCAGGTTTTAGTATCAAATA
AAAAAAGTACCATTTAAGACTCGGCGAAAAAAAATTCAGGTTGCGCCGATTTTTTTGTGT
CGGTCGTGAAGGGGGAAACAAACAATATTTTTTGGCCTAAGTAACCATGGTTAATATCAT
AATGTTTCTGATTCAGATTTATTATGGTATAAACCAGGTTACAAATAATCAATCAAATTG
AATGCTTTTCTGGTATATCAATACTATTTTAGCATAATACTGCATGCATTAGTCCCTTAT
CTCCAATACTATTATATAATATTCTACATAGTTATGCATATTTTTAACATTTTGGTTTTA
CCATATGCATATTTATTTTACTGTTTTCTCTTAATCATATTTGATCAAGTTTGTCCACTT
AAGCATGCCACTGCATATCAAATAGAAAGCACTTTCAAAATGGTAGTTCTCAATATCTTA
AATATTCTATATTCTCTCATACAAGATAATAGCTGTATTTCATTCTGCCTTTATTTACCT
GAAAATCATCTGAAATGTGACCAATTTATAGAGTTTTACAGTATCTCTG
>TR31997_c2_g2
AAGGAAGTAAAATGTATAATCTGGCTATTTTATATATTAGCCGTGCGTGAATGGCTTCTC
AAGAAACTAAGAAATTCCAGTTAATAAAATTGTTGTTATGATATCGGTACAAAGTATGTC
GTTAAAATTTATAAATGCATTGTCCTTTACAAATAAGACCATATTTAACCCAGTAGTATA
TTTAAGGTCGATCAATCCGGCACTGTCTACATTATACATCTACCACCATATTTATTTCCA
ACGTGTACATAATTATGCAATAACAACATTTTAAAGGCCAACATTCGGTTTCATTTCAAA
ATGTACGTACCCATGCAATCGGTTTAGTCTTCCAGGCTCATTTAATATTTGCACCAATAA
GAATACAACAAATGCTTATATAAAGTTATTAATAATTCAAATAAAGTGCTCTATGTACAA
CGAGTGGTAATAACAAACACATGAAATAAGCGTGATCATCACGTGTGTTGAAAACGATAT
GTTTTCATAAATAACATATTGTTCATCACAATTTTACTCAATATTTAGCATTAAAACAAT
ACGTCAATTTTATCCTGAACCTGGGCATAATTTTCTTCATCTGGCCATTGATCGTCTTCA
ACTTTTGGTATCTCTAATTGAAAAGTCGCTCCGTGCTCTTCTTCGTTTTCATTTTCACTT
TCTTTCGGACTCTCGCTTTCCTTATCGCTATCTGATTCATCCCTTACGTCATTTACTTTT
GCATACATGTCATCATCATTTTGTTCAGTATCTTCTGCGTGGACATCAACATTTCGTCTT
GATGGTGCTGGCGATTCGGCTTCCAATACGTCTTGGAGAGCTTTTCTTGCATCATCTGCC
TTTTTCTTAGCTAGTATAGCATCCGTGATATTAGTCATTGATGTTTTCTTTGTTGGTTTT
CCATCAACGCCTTCTGCTCCAACTTGACTTATAAGTGCCTGAAAACCCATTTCTCTCCAT
TTTGTTTTAACCGCATCTTGCTTCTTGTTCTTGATAATCTGTTTTTTAGATATATTTTCC
TTCATCTTGGGATCTTTTGCCATCATCGCAATGACATGTATTGACTTATTTCGCATTCGA
TTAAAGTGAGTTTTCTTCTTCCACGCCTTAATTTCATCCTCCTCTGTTGCTTCATGTTCT
TTATCGCCGTCTGGTGAGGTACTTTCCCTCATCACGGACTGGATTCTCTCGAGATTTCTC
ATGAAATTCGCTCCAAGAGTTCTGTTGTTGATACGTCTTCGTTGTCGGGCAAGTTTCTTC
CATCTCTCTCTTTGTGTCTTTCGTCTGTTTGCAGCTTCTTCGTCTTCATCAGCTTCAGAC
TGAGCACCAACACTGGACTCTGATGTTACAGAGGCTGTATCCGCATCCTGGTCTTTCTGC
ATGTCTCGCACAAGTTCGTAGACCTGATCATAAGACATTTCAGTATTGACAGCTGGTTCC
CCTTCTGCAACTCCCTCTTCTGAACTCATGCCAGGCATTGTGATCTTTCGCTTTTTCTTA
AATATTTCGGTTGAAGCACAAATGTGAAGAAGTGTAGCCATTCTGTGCATCAACATACAG
ATGAACTGAACAAACAGCAGAATCCCAAACACCAAAGTAAAAGCCACGCTGATTGGTTCA
ATGTTGTCTCCTTTGTTGCCAATGTTTTTCTCCGAATCTGGACATGGTAATTTTATAGAC
AGACTTCCATCTGACGAGACTACTTGCTGTAAGCTGAATACAATTATGATGAACAAAGAA
TTGATCAAGATGAAGATCAGGCACACTTTATTTCTCAGTTCTATTAGCTGTGCTTGCACT
TCTTTCTCCTTGTTTTTGTCTGCATCTAGTGGCTTTAGGTACTCTTCAATGAGTTCTCTC
CAAAACTGGGTCTCGTCCGTACTAATACTATCTTGTTGTAGTACGCGAATGTCTGGATCT
TCTTCACACCAATACGGATTGACCATACGATCACGATGTTGTTGTTTTTCCTCAGAGAAT
ATTGGATTGGCTTTGTTACTGGCGCCTGAAAACATGTGTTCAATATCAGTGAATGGAATT
GCTGGCTCCTCTTTACCCATCAAGACTGGGGAACCAGACCTCACACTAAGAGAATTTCCA
AACGATCGATTGCCAAACGATCGATTGCTTCCAAGAGTGCTCAAATCTCTCAGGCCACTC
TCTACCCCGTCAAGACGATCAAGGATTGCACGAAGTTTGTCATCTTCCCGTTGAGTGACG
ATGTTTCCCCACGGACAACATCCGCTGAACATTGATAAAAAGCCGGAAACCTTGCTATCC
TTTTTATTTGCTTGCTGTTCGGCAGCTGTTTTGTTTTCTCTGGTGCCCCATGATACAACA
TGAAGATTGCCCAAAGCATATATCATCAGTATCATCGACATCGATGGAATAGCAAGGAAG
TATAAAAATCCATGAATAATACACCAAAACTCCTGTGGGTGCAGGAAAGCTGCTAGAACA
AACACTCCTGCGACAAAAAGAAGGAAGACAGTGGTCACTGAGCACATGCCGTACATTGCA
GCCTGTCTAAGCAATCCCACTATCACTATCATCATTATTAGGCTGTATGCTGTTGACAAT
ATGGCCGCATACGTCAGCTGCGTGTCGGATTTGGCTTTGAAACACAAAAACACCATGATA
GCGACTGGTAAAGCGTTGATTACCAGGGCAACCCAAAGTTTTACTTCAGGATATGCGAGG
TTAATTGCTCCCAGGATCATCAGAAAAATAGTTCCTGGCGTAAGGATCGACGAAACCATC
AGGAGGCCCTGGTATAGTACGTAGGCAAAGGTTATCTCTGCGTTTTTCTTTGTGACATTC
TTCCAATCTGTTAAAAGATCCAGAATGTTGGCCATTGTCGACGGCGTCCATCTCCTCCTC
TGATTGAAGAACTCGTAGAAACCTTCTGGTGCATAGGTTAGGGCGTCTGAAGCAGCACAG
TATTCCACGCGATGACCCTGCTGCAGAAGCAGAGTGCAGAGCCACCGATCTTCACCTTGA
TCGTACTGTACGTAATGTCTGGGTTCAGTCGGAGGCGTAGTATACTTCGCCATTACGTTT
TCGTCCATTAAAGATGATCCGCGAAACAGACTGAAGCATCCAGGGCTACATAACACACAG
CCAAACTTGTCCTCTGCGGCTTTCTGCAGCCAGTGACTGACGGCGTACTCAAACTTTTGG
TACCATACCATTGCGCCGTTTCCAATGGGATGAATTCTCCCACAAGCCGCGCCCACATCT
GGGTTTTTCCTCATTCGATCTACCAACAGCTGCACAGCTTGCGGGTGAAAGTCGACATCT
CCATCCAAGGCCAAAAGAAACGTGTTCTCCGCCCTCTTCTGTAACTGCCTTCGCTTTAAG
TTCTTGTTAAACAGTTCATAGCCCAGAAAATAGTACATGTACATCACCTGACTCCATCGT
TTTCTGTGTCTGATGAATGCTTTGTCTTTTAGATGTGCAATCAGTTTGTTTCCTCCAGGC
AATGTCCACACAAGCCGTCCTCCATATGGCGTGGCAATTTTCACGGGAGGGTTGATATTG
TAGCTAACACCGTGCACGGAGCTTGCTGACACTTTGACCGTCTTCAGCAGTAACTTCACA
TACTCGTTCACTGTAAAGTTATATTCGTCATCTTTGTGGCCTTCAAATGCGTCATCGAAA
AATATATGAGCTTCGAATTCATAGTAATCAGGATCTCGCCTGCCGACCAGGAACTGTGCA
TACTTTCTGGTACATTGGTCCTCGTCCATTCGGAAGATTGATTTGAGCAGCTGCGTCATT
TCATTCTCGGATTCATGCCACATTGTTGCGCACATGTAAATCATTGGAGTCTCCGTGGTT
CTAAAAATAGATCGTTCTCCCTTGTCGTCATCTTTCATCTCGTCCGGTAGTGGAATCTTC
GTTACTTTGTTTTTCACAGTATCGGCACTCTTCGCTTTTTCAATTCTTCGTCGATTCAGC
ATCATAGATTGGTCAAAGAAAATCCCACAGTATAACGGCTGCACAAACAATCTGTCCGTT
GTCTGCAGACGTTCTTTTCCAGGGGTCCAGATATGGTTGGTCACCAGCAGCAATGAGAAA
AATCCACAAATACCAGCTATGAAGTTAAACCTCTGAAAAATGTTATCACTATCCAGGCTA
ATAAGCTTCTGAAAATCAGAACCATCTGCCCAAGTTGGAAACGGTATGGAACACTCCGTT
GATATGAACTTATAGTAAAAGCCGATTATAATCCCAAATGTTGCCGGAGTTGATAACATC
AGTGGTAGAGAGTAATCAACAATTTGAGTCATTATCTTGCAGGCAACCTTGGCAACTTTG
AAGCAAACACCGCTACACAAAATACCAATAGCGGCTATTACCAAGGGAAGGTTATTGTTA
CATTCATTAAAGTTCTTTGTTGAAGTTAGCTCGACATGTTCAATAGGGGAATTCAGCGTG
GCTTTTTCCGTCTTAAAGAATAATGTATTAATACAATCAGTCGTCTGATCCTTACATTTC
AATCCGAACACAGCGAAGGGAATAATAATGGTTATAATTGTCTTCCATACACTTGCGTAC
AGTGTAAGTTTAGTTCTACACTTTCGCATGTGCCTTGCCAGTAATGGTACACCAGAAGAG
TCCTTCTTTCCTTCGTAGATATAGTTTTCCCACCAGTAAACGCTCGTGAAAATGGGTGCT
ACTATCAAACAGACTATATATGGAAGTTCGAACTCGCTGTGCGACAAATATACGTGGTAG
ACCCAAAGACCTATGGCCCCCAGCTGACCACAAGCTCCTATGACACTGACTACGGTTATC
ATTGTTGACCTCAATAGAGTTGGTTTGTTTCTGTCGTCTTCGGATAGTTTGGAAGTAGGC
CCGACGGTTGGATAAAATATCTTTAACCAAGCCGGAACAACGCCTACACAGAGGGTCATC
ATCAAGCCGGAAAGGGGATCCAAGTTTGGAATGATGATAAACATCATTATGTTCAAGCCA
ACAGAATGTATCGTCTCTATTCCCAGAACCGCTAATATAACTGTGAACGATGGAGTCCCT
CTTCCTGCCATCTGGAATAACAGACGCCACAAGCACTTAAGTGAAGTGAAGAAATATGGC
GCACCAGCCATCATGATGAGCGCCCAAATCCATTGTACATTAGTATTTGTGGGTGTGTAT
TCGAGAAGTCCGTGTTGAGTTTTCAGGTTTTTATTTTCTTTTCCAGATGGGTAAATGTTT
GCGGTTATGATAAGAAAGCAAAGTTTGGTGATGACAGCTGTGCCAAGAGTCAGCACGAAC
AGGATAAAACACATAACCAGCTTTGTGACAACAAACACTTTGTCCCAGAACTTTATATCT
GAATTGGAGACGTTATCTTTCGATGTGACTGTAAATTTGTCCCATGATTTTGGTTTTTTT
ATTTTCGAGCGGCGTTGATGAATCTCAGATTCTGGGGGTGGACGGGATTTTTCTTCAATA
TCTCCAAAGCCAACTTTGAAATCTTTCCCATCGTGTGGTATATGTCCATTTCCTACTGGT
TCTTTCTCTGTCGAATAATCTTCCGAAATCCTCTGCGAACTGTCGTCATGTGTCGTTTCC
CCCTCAGTGTCGGAGTTTTGAGTTGAACTCTGACATTCTGGGTCAGAGAGGTTGTCATCC
GTGTCGTTTTCATCATCCTGTTGGAAAGCCGGATTTACATGACCTTGAGAACTCCTTTGG
AATGCATTAAACATAGTCGGTCCTTTTGCACCGAAAAATTTCTTAACCCCACTTTCTTCC
GTTGGGGTATCATCGTTCATGCTTGTGTAGACGGTCGAGAGCCTGTCTGATTCAGCATCA
AGGAGAGGTGTTTTGCCAATATTGTATCGCTGTCCTCGAAAGTTCATTTCCGTTGACGCA
AGCGTCTCCCTAACAGACATAATATTTTTCTTTGCGATAGATACGGCTTTGATTGATTAT
CCAGAGTTGTTTCTCAGTTGATTCTATGCTGTAAATATATTTTTGAAAAGTTATTGCCTC
TTCCTGTGATGGAACACGCATCGTCACGGCGACAGCGCCTGGACTTAAA
>TR40252_c1_g2
CGCGGCTTCTTCAAACGTCGCGAGTTTTATTAGAAGTTAAAATTTACTCATTAGCATGAA
ACAAGCACTACTCTTATACAAATTATGGCAACTTTTTGAAAGTTTGTTTATTGATTTCAG
AATGATCACCAATTAAAGCAATATTAGCAATTTGCAGCTAAAATGGCATTGTGTAATGTA
TGAATTGTTTTAAATAAACTATTGAATTCCAAATCATAGCGCTTTTTGACGTGTGCCGGC
GATAGCTATCACGGTTTAATAAAAATTTGATGTATGTAATGTCTTTATTTTAGAAGATTT
TTCTTTGAAATTCAGCATACGTGTTACCAAATGATGTCTTAACTAACTTTGA
>TR25026_c0_g1
GTAAGATCAATGATGGCTATTAATATAACTGCGCTTGCTGGTCTACATATTTTAACGCAT
GAACATTAACAATTTATCAGTTTGAATGATTTTCTTGGATTTCCGAAACAGAATCATAAA
CCAACAGACAATCCAATTAAAAATGTAATATAGAGAAGGAATCGAAAACCAGTACTTTAA
AAATTGAAATGACACCTATTTTAGTTACTTCCCTGATTGAATTTGTTTGCACACATTCGA
GACCTTTCCAAATTTGTAAAACAATAGTTGATCAAATTCAGACTAAAATTGGGATTTCTA
AAAGAAACACTGATGGAAAATCAGTCAAAGAACTGTATGACTTAATAGTAGACACACCAA
TTATCAACTTCAGCAAATAACATTACGAATAAATTGAAATCCTAGGTAAATTGTTTTTGT
TGTTGGTGTTGTTCTGAAACATACTACAAACATTGTTCAAGTGTCTTGTGTGAAGATTTC
GACATTAATACAATCCTATGATCAGAATTTT
>TR22326_c0_g1
GGGAAGTCTGAGACAGCAGTGATCTCCTGGCTAATCTGGATCTACACTGTTCGCAAATGC
TGTAAAGGATTATATATAATGAAGGAAAGGTTAGCAGGGAGCATCTGAAGGCGATTTCTT
GTTCTAATTCAAGGATTTTTACTGTTGTTTATGTTTGTTAATTTTCCCTGAGAAGATCTT
AATGATTTTTTATAAAAAATGTTCATCTATTAATTTTAAAAAAACGTTCTTAACCAGAGA
ATTCTAAGAAGCTATTTAACCATCTAAAATGATAAATAGAACAAATGTGTGAAATAAGGA
AATGGAAATTTGCTCAGTAAAAGCATTTGTGAAAAACCAAGAGAGCTACAGTTATATTAT
TTTAAAGTTAGATGCTACCATTAAATTAGTTAGAGGCATGGATTATTCTAAATACACTTG
TAAATGCTTAACACCATAAATATCTACATATTCTTGGACATTATAATTACATTTATCTGT
TTTCAAAAATGGAAAAACTGTTTCATGTGGATAACTAAACAGAAAATTCATGACAGCTTC
ATGTTAATTACAATTTACAGTCACAGCTAACTGACAACACAGTTTTCTTTTACATAATGT
GGTTAAGCTATAAACATGTAATCTAGACCATGATGCACAAAAAAAGTGAACTATTATCAA
ATGAATAATTTGCTGTTCCTTTCGAGTTTTTGTTGCACAATGTTCATTATTGTCGCTCTT
GATATTCTGAGTGGGGCAAGTGTATATGGAACAAACTGAAGATAAGCTAATGTACAAAAA
TAATATACATGACTAGTTCTTTCCAAACTTTAACATGACTATTAGCTATCTTAATACTGG
TTCCAAGGTTATAAAGCTGAGCATGGAAACCAGTCTCAAATCTCAAGCATCTGATTGGCT
GAAATGGCGACTGG
>TR6617_c2_g1
GCGACCAGTGCAGATTCTGATCAGACTGCACGGATGTGCCGGCTGATATGGATCTACTCT
GGTCGCACATGCATAAAAATGTGTATATCAAGGAAAGGGTTAATATCAAAGGTACTTAAA
CCTTTACTTCATTGATACTTATTACATGCAATGTGTGAACAGACATCTGTGCAGTGTGAT
TCGGATCTACCTTAAGTTTTTTTTAGATTCGTGTTTCTGACCAAGAAACAAACTGAAGAT
CCAGATCTTACTGCATGCATGTGCTGGTAGATCTAGATCTATCCCGGTGTCACATACTTT
GATGCACTTAAGCTTTTAATCCAAAACTACTTTTTAAATTGAATGTTCATTT
>TR57817_c1_g1
AACATGGTCTCTCCCTCTCTTTTCTCCTGACTGTGTGGGGAGGCTGTTTTTTCTGAATGT
GGCAATTGCTGATATGAATATTTCACCTTCACATTTATATAAATGTCTACATTTTATGTA
CATTATATATAATTACGTCAGAAATTGATTAGTGATGTATCGAGAAGGTCACCAGTGTTC
ACATGTACAACATAAGTGAAAGTCATTAACCCTTTTATGGTGTTAAATTTACACTGCGAT
ACAAGAACTCAACGTTTGTAAACTTTGTAGGGTACTCAATCATTACTTATACTTAAAAAA
GTAATATATGCATATCAGGAATCGCCACACTCACAAAACACAGCCTCTCCACGCAGCGAA
AAAGAAGAGAGGACGAGAGAGCATGTATGTTATAAGTATGTCAA
>TR33553_c0_g1
CGATGGGAACCACCAGATTCATCCTCGCAGGCGCTGCGGTCCTCAGCGTGCTCGCATCCA
GCGCTTTTGCTGACGACATGACCGGAATGGTCACCAGGATCGACCGTCTCAACGGCACGA
TCTCGATCCAGCAGACGCAGAAGGGAACGGTCGGCGGGAGCGCAGGCGGCGCCGGCATGC
TCCAGGAGTACAAGGCCAAGGATGCCGCGATGCTGGATGCCGTCCATGCCGGCGACAGGG
TGAACTACTCTGCGACCGACAATAACGGCACGGGGACGCTGACCAAGCTGCAGAAGCAGT
AGGCCTCCACGGCGTCATGGCCGGGCTAGTCCCGGCCATCCACGCCTCGCCCACAGCGCG
AAGAACGTGGATGCCCGGG
>TR1798_c0_g2
GATTTCTCAGTTTTCGTTTTCAAATTTTACAAAATTTAAGATAGGAAAGTGGATACTTTT
TATTTTTGTTGAGTATATAAAGTTATATATCTCAAGCATGTCAAGTTTCGTCATTTTTAC
TTATTAGCTCTATTGACAGTATTTTGCTTTAAATTTCTCTCCAATATATTTAATAATAGT
CTGTACCATGTTATAACTATAGAATTTTTGTGCCATATTGCAACCCTGCTTGTGCATTTC
ATAGTTATTTAAATATCTAGCTTGAACTTCAGCTGTTCAGATGTTAGAATGCCATTGCTA
TTTGGAACAAAAACAAATATCTCTGATTTTTTTTAATTTGTGAAGATTCAAGCATTTCAT
AGTCCTTTCGACGTTTCATTTGTTACTTTACTGAGTGCCTTAATAAGTAGTATAATCAAT
ACGTTTGTTGTTGTTGTCGTTGTGAATTTAAATCCAAAAGCTTCCTGAGATGGAGTTAAA
CATGTTAGGTTGAATAGATTGAATTTTACTTAACAACTGATTTGCCATCATATGAATATA
ACATTGATACACTTGTGCTAGCATTTTACAATGTTACACAGTTGTTAACTTGTTAACCAT
TCAATATTATGTTATAATCAATGCCTAACTAGTCAACAAGTCTTTGTTATGTCATTCTAA
TGCCAGCTTAAGTTTTAGAACTTCTGCTGATAAACATCGGATATTTAAAGCTGCATATTC
GTAGTGTAGGCGAGTACTAAAATGTTTAAGTTGTGGTTAATATTATACTACTATGTTATG
CATACAAGTGATTGAAACAAAAAGAGAATATTGTCGAATTTTTAGAGTGACTAAGTCACT
TATCAATACTTTGGGTGAATATGTCACTTATCAATACTTTGAGTGAATATTAATGCGTTA
ATACCTCTATAACAACGTTTACTTTAAATATTTATTCCCTGTTACGTTGACCGCGACAGA
ATATTACATCGCATTCTTGAAAAAATATATATATTAAGATGTGTAATAAAATTACATGAC
TGTGCTAAATGGTACTTTGTACGTTACTTGTACGTGGAAGTGTCGAAATACATTGCGACT
GGTGCTTGTTCAATCAAATGTGCCTTACAAACATTTTATTCATGTTGACATAGATTTGAA
TAATTATAGTGTTAATTGTTTACTTGGTTACTTTTGCTAGAATGTTTTATATAATAATAT
GTGCAATAAAAGCTTACGACTCGC
>TR47393_c1_g1
TGGTCACTTTTTGATCAATTAAGTTACTTCTGACTGAACAGCAAACAGTGAGATCCTGAT
CAAATGGCACAGCTGTGCTAGGTGTTCTGGATCAACACTGTCTGCCCATGGGATATCAGT
CATATTCCATGGACGTCAAGATATCATAGCTTCTACTACATTGATCATAACTATTCAAGG
AACATTACAGTAACAAACACAGCAAGTTTGACCACCCAGAGTAACTTTTACCTTTGATGG
AACCATCCTTACACGACTACTGTGGAATATAGTGGCACCTCCTGCTTCGACGTCACTAAG
ATAAAACATGAATGTAGCAATTCTTTCATTGTATAGTGGATTTTCATGATTCTCACTCCA
GTCATGATGCAGATAGTAATATCCCCCTACTCCATAATTGGCAACTTGGAGTTGTTCATA
GGAGTCCCACTTGAGCCCAGTTATTGCCACGATTCGTCTCTGAAGTTTCAACACCACAGG
GATATCGAATGGAAGAAAATACCCTTTACTGACTCGTTGCGTCGTCTTCTGCATGTCGG
>TR6833_c0_g1
GAACAGTGTAGATCCTGATCAGATGGCACAAATGTGATGATTGAATATTGATCAACTCTG
ATCTCGCGTGTGATAAAACCCATGTTTATGGAGTATGGGATTAAACAGTATGCATGATGC
ATATCGTTGCATGACAACAAGTTGTGACTGTTCATGATTTTATGAAGTGCACATGTGATG
CAAAATGCGATTTTGAAAACTGAAGCCATTCTGCTATCAAAACCATTAACTTGACTTAAC
TTATCATAAACAGTAAGTGTTTTCATTTACGGACCATTTTTTACAATGTTTATTTATTTA
TTTGTGCTAAGAATTTATCAGATAAAGAAAACCGGGCCCAAAGTATCACTGTATGCCAGT
GTCATACCGCAGTCAAAAAGTCTGATCCGTTTAACCCTTTCCTCCAGCATTATTGCATGT
GCGACCAATGAGATCCAGATCAGCTGGAACATCGATGACATCTGGGTTGAAGGTTTAAAG
CTGAGATTTGAGACTGGTTTCCGTGCTCGGTTTT
>TR52611_c0_g1
AAATGCTATTAAAAACAATGACTCTAAAGGTATAAAAGCAACCAGGCCAATGTGTTTTTG
TTTTAAGTAATACTAAACATAAGCAAGTTAATTTGAACATGAACTTTTGTAAGTTTTATT
TTCTTAGGCTTGTTTCAGGTTTAAATGAAATTTTTTATGAAAAAGATATACAAGAACTAC
TCACTTCATCAAATGTTTTCCAGAACTTCCTGCTAATTTTTCTAAAAACTTATTTGATTT
CTGTTTCTTGCGACTTTTATCATATGATATGGGTGGCCAGTGTAGATCAAAAACCGTCTA
TAAGATCTCATGTGGATCCATAATGATAACCTTATGAATCTGTGCCCAAGGTTATAAAAC
TGAGCATGGAAACCAGTCTCAAATCCCAAGCATCCGATTGGCTGA
>TR48264_c0_g1
GTCAACTCTTGACTCCATAAGATATGTGCACAAGGTTATAAAGATGAGTTTGAGACTGGT
TTCCATGCTCAGTTTTATAACCTTGGGCAATGGTGTCTATTATGGACAAACTGTGTCTAC
TAGATTTGGATCCAGTGTATCCACGTGGTTTGTGATGTCATTTTTTAGTATTATGGCAAA
AAAGAATCAATTTCAGTATTTCCCCCAAATTACAGACAAAAGGAGACACAAGGTGACAAA
TGTATTGGCAACCATGGGTAGTGTTCTACTCTGAATGGGTGCCTTCTTGCTGTAATACCA
AAATAAGACATTAAAAGACTTGTGGTATGACCACACTGAGATAGTGGGGACAACCAGGTC
ATCTGATCTGGATAATTATACACTGTTAGCTTAAAGATTCATTAGATTATTTCTGATCGA
GAAGCAAACAGTGTACATCAAGTCCTGTGCCCAAGGTTATAAAACTGAG
>TR17492_c0_g1
ATTGTTGGCGGAAATAACTTTAGAACGTGCCAGGCAGATGGTTCCTGGTCAGGAAATGCT
CCGAGTTGTGTATATATCATCTGTCCGCGACCGGAACCAAACCTCAACGTTATTGTACAA
GGAACTATCTATACATACGGAAGTAAACTTGAATATCTCTGCAACCAAGGATATCAACTT
GATGGTCCCAGTGTGAGAAATTGCACGCAGAGTGGTAACTGGAGCGGAGTGGAGCCACGG
TGCGTAAGGAACGAGTGCCCGAGACCAGCACCGCTTCAAAACGGGCGGTTTTCGGCAGAC
GGATATGGCCAAGGTAGCAGAATTACATACGAGTGCATTGAAGGTTACGAGTTAGTTGGG
TTTAACTTTAGATTGTGTTTGGCTAGT
>TR44736_c0_g1
GCTGAAATGGCAACTGGTCGCCATTTCAGCCAATCAGATGCTTGAGATTTGAGACTGGTT
TCCGATCTCAGTTTTATAACCTTCAACCCAGTATCTATGGAGTAAAAGGTTTAGATTCAC
TTGTGTTTGTTACCTAGTGATTCACATATTTAAAACACCATTAGGATTGAATATAAAATC
TAGTAGTGCTAGAATGAATGAAATGCATTGTCGAGTGAACTTGTTTTATAGCTTGTGTAT
TGGTGACGTTTTGTTGTTTAAACTGTCCGAGTAGACTTGTGTGCTTATTGTGTTTCTTAC
TTACTAATGATAAAGTTACAAACTAATCACAGTGCAATTTTCTTCACAACCTTAACCCAT
TCCTG
>TR44195_c0_g1
GGGGAATCAGGTATGTGTATTTCATATCACGGCTAATACGTAAATACATCAATTGCAAAT
ATCAATTATTATAATCAATCAAACTCAAGAAGAAAATGTTTTTGCAGTATAATAAGTGTC
TTATTTTAAAATACACATAGCCATCTTTTAGATAGGTTTGTCAAGAAATTAAAAGGTGAA
GATATTCACACATGTCGTTGAAGCCGAAATATTGAGAATAAATGATTCATATTTATTTCA
AACCAATGTTTTGAATGTTTCATAACATTTGGACTTGCATCCACATTAATAATAATACGT
ATGTTATAAAAACATTTATAAGCACACATCAGACTGATGTCAAACGAAGACACTAAGAAT
AAAAACAATCACTACTAAAACTGCCTTCCGATTTGCGAAAAGCCTGATGGTAGATCAACT
CTAATTGAAAAATGCAGGCAATGTTTCTTTGATGTCAGCACGACAAACGGCACATGTCTT
TAGTTTAGCAGCACACATGTTGCAAGCAACCACATGTGAACAGGGGAGAAACAAAACGTT
CAACTCATGTATGTAACAAATCTTGCACATCAGTCTGTCATTTTCCGAACGATCTATACT
TTCAGCCTTAGAAGTTCCTCGCTTGTTTTGTTGTTGTTGAACTATTTTGTCAATTTTCTT
CAATTCCAGCAATCCATACTGGACTAAATGGAAATACTTGGCAAACTGGCCGGAGGTGAT
TCCAAAGAGCAACTTCATCGAGAACGTTTTTTTCACATCCATCTTCACTCTTCTCTGCAA
TTTATTTCCTTTCTTCTTTAGTCTTTTCTGCCCTTCATCAATTCTCGACAAGAAATTTCT
CTGATGCATCTTCAGTCTCGAAAATCCATCCAACCATTCATTCATCTGTTGCTGTCTTGC
ATTTACTTCCTTCAAGTGTTGCTCCCAGTCCAATTCTTCCATTAGCAGTCTTAAACACCT
CTGATCATTTTTACGAATTTCGTTCAAGCATGGATTCCTGTCTAATTCATCGAACGACAG
CGAAAAATCTATCTTCTTCATTTGCCAACTCCCGAAAAAGCAATTTTCATTGTTCCCGAA
TTTCAGTAAGTCGTCTATCAAAGAATCATTCTGTTCAAACTGTTGCTGTTGTCTTGCATT
AACTTCCTTCAAGTTTTGCTCCTTGTCAAATTCTTCAGTTGGCAGTCTTAAACACCCCGG
TGTCCTTTGGCGATCATCATGACGAATATCGAAGCGAAACATCTCCCTCGTAACTGCCGA
GAAACTAATCGATGGTAACAATAATCCGAACTGATGTTCTTTGCGTTCCATCTCCAGTTC
CATCTTCAATGTTCTATTCAATTGAATTGCTCTCAGTTCACTTATACGAATTTCCTTCAA
GAATTGTTTCCTGTCCAATTCCTCGAACGACAGCGCCAAATTTCCCTTCTTCATTTGCCG
ATTCCCGAAGAAGCAATTTTCAATGTTCTTCCCGAATTTCAGTAAGTCGTCTTGCTGTAT
ACTTTGGCGATCATCATGTCGCATATAGAAGGGAGACGAAATCATCACTTCATCCAACAC
TACAACCATAAACTGGCCCGCCATACATAAGTGGTGTTTTTTGCGTTTCATCGCCAGTTC
CGTTTTCAATGTTTTATTCACTTCAATTGCTCTCTGTTCACTTATACTGTCCAATTCCTC
GAACGACAATGCCAAACTTCCCTCCTTCATTTGCCGACTCCCGAAGACGAAATTTTCAAT
CTTCTTCTCGAATTTCAGTAAGTCGTCTTTCAAACGATTCGACTCTTCCAATGGACAACA
CGCGTTAAAGCACTCAGTCATCCTGTTGTGTTTAATGTCTCGTCCTTATGTTAACAAATA
ACAGCTTTTTCGAGGTAAAATAACAAAACTTATAAATCCGTCATGACTTTGATA
>TR55827_c0_g3
AAAAGAGATAAAATGAATGCCAAAACATTAAGATGGTATTTTTCATATCTAAAAGTAAAA
ATGTAGTAAAAAAATGTTTAAAATGATTGTTGTTGATTGGTTTTCGTTTTATTTGATGTA
AAAACAACAGACAGTATGTTTCATTTTGCATGAATAAAATAATTTCAATGCCAGCAATAT
GATGCACTGTAATTTCTTAACACTTTACTCAGCAGATCTAGATGAGCTGGCATGTTTGTG
TCAACTAATCAGGATCTGTGCCGGTCAGATGGCACAGATGTATCAGCTAGTCTGGATCTT
TAGCTTTCACCCCTTTAATACAGCCATATCTAATGGAGTAAAGGTTTTGTTTTTTGTTTT
TAATGAACAAGTGACAAATATGCAACAATGTCCCATAACTCTGAGGCAACAACCGCATTT
TATGTTATTCCACCCTATGGGTGATCTTCTCTTGATTTGTCTGTTTAAACCTTTGCTTGG
TGTATATGGGTTTTATCATGTGTGCAGCTAGTGTAGATCCAGATAGGATTCACACCTGTG
CAGTTTGATCAGAATCTCCACTAATTGCTTTTTG
>TR36507_c0_g1
ATATTTCAGGTTTTATACACAATCGCAGCTATTTCACTCTAGGGTTCAGTTATAAATGAA
CTTCAGCATTGTTGGTATTAAATATTAATCATCTGTGTTATAACAAAGTTTAAGTAAATT
GTTCACAACGAAAAAACAACAACCCCCGCCCCCAAGAAAAACACGATTTAGTTGAGAGTG
TCAGTTGTCGAAGATTACGTTAGGTTGATGGTAAAGCACCAGGGCGTGGTGTGGTCAGCT
GTTGCTGGTGTTGAGCATATGCTGGCGGTTGGTTTTCATCACCGGTACTAGAGTTTGATA
CTGTCTGCAAGGGACTGACGCTCGTTTTTGGACGATTCAGTTTGGAGCAAATCGCTGCTA
CCACAGTATAAATACCTCCAACTAATGCCGCTAATATAACAACGGCAATGGCTAATCCTA
CAAGACCGGCAATGATGAGTCCAAGAACAACCCAACCAGACAGACAGCATTTTGTGTTAT
CATCACAGCAGTACCAAAGACCTTCACAATAATACTCGAAACCGCGGTCCACTTTACATA
CTGTTTTAGCTCTTGTTATTGATACAAGCAAAAATAAAATTCCTATAGAGAACTGCAATA
CTCGGTTTAAATAAGACATCGTG
>TR45308_c0_g1
GGTTATTTCTCACCAAAATGCGACCAGTGCAGATCCTGATCAGATGGCACGGATCTGCCG
GCTGATCTGGATCTACACTGGTTGCACATGCGTAAAAATGTGTATCTGTATAGGAAAGTG
TTAAAACACACTACTGACAAGGAAACCATTGCAAATAGTGAATAGAACAGCAGAATTCAT
TGGAAGTCAAATTAAAGGCCTAAATTATTGAAGTCAGGTATTCTTTACAAGTATGACAAC
TGTAGCAAGGTCATAGTTCATCTAAAAAACAAGATCTTAAACGATACACATTTGCTTAAA
TCAAAGCAGGCATGTTTACAATGGTTGGCCTAATATTGTATTTTTGTCCATGATAAGCTA
TTGTTTCACATTGTTGAGAACTCCAATCAGGATATATAGCACATGAGCTGTCAGCCAACA
GTCATTTACTGGCTGCCAGATATCTTTAACCAGCCAGATATCAAAGGTAACTGGCAGGTC
TCCACTCTCCAGTCATTTGCCCATTCACACAACTTAGTCTACGTCCTAGCAGAAGATATG
TTCAGTAGGTAGTGTTAAACAAACACTAAAGGTTAGGCTTAGGTGGAGAAGTTGAGAAAA
ACTAGTTTACCATTTGTGGGTACATGGCCTATTGACTGTCTGTATTTGGACTACAGATAG
TGTTTCATTATACTTCACTTGTAAACCACCGTCAACATGGTCTGCTAATTATCTGTGTGA
CGGCTACCTCTGTACGTAGCTTTAAACTTTTCTGTTAGCTCCAGAAGGCTCATGTTTAAC
ATAGCTTCCTTCAGTTTTGATGAAGTGTTTATCCCATTTATAATGATGTAACATCCTGCT
GAGAAGGCTGACTAGTCTTGTACATCCAGTTTCTGATTGGTCAATTCATAGACTGTTTAA
AACCAGCATTTTCTGATAGGTTGATTTTATAGGAGGCTGCTTTTATAATGTCCATGGTCA
AGTTTGTAGACTTATTTATAAAACAGGAAAAAATTCAGATTTGTGATTGGTTTTGAAAAA
CGACAATAACAACACCATTATTGTATAGTTTTACACAATTACTTGTTTTGATGAATATTA
CTGTATTTTTGGCACAAGACTGTTATATATTTGTTTGTACTTTTTTTTGTCAAACACAAA
GATTGTGCATGGATATATCGGTCAGTCAGTGTGGTTGTGATTTCATGTTTTTGCATATTC
ATAACTTAAATATTCCAGGAACAACTATATATTTGTTACAATAAAGAAATTATGTATCAA
AAAAAACAAAAAAAC
>TR35283_c0_g4
TGCCAATCGACTTCTTAAGTTATATCTTTTCAGGACTCTTTTCACCTGCCGCAATGATGA
TATTCACCACAAACAAAAGTAATACTATTTCGGTATATGTAAATCCACAGCGAAAATATA
TTTCATTCAACTCTAATCTTGTACTTATACCTCTTACATTTATGTTGGCTGGTATAACAG
ATGTTACCGTGAACACCGGAAATCTGCAAATCCATACAATCAGCATGGACACATTCATTA
TACACAGCTTCTGAAAAAGACAAAAAAACAATTAAATATAATTCATATATATCATATCAG
GTTTAATGCCCTTTTTAGACAGCCAGTGTTGACTAGTTTTCGAGTCAGGTACTCGTTAGC
GTTCACCGTCATTCCTGGGTTCAGAGATCACACCCTGTACCCAACACTGCGTCGCTTCCC
GGCGCTACCAGTACTGGACATCACACTGTGATCCTACCAAGGCCTGTCCATCGAAGGAAA
AT
>TR10568_c0_g1
GAATTACAATAAATGGTTAACTACGAACAACAAAACACAGTTACACATTCGTACATTGAG
TTCACAAACTTTTGAAATCGGACAAATTCGCATTTTGGCAACTACCCGCTCTGTCTGAAA
ACAAATGATTGTTTCTCAGTTTGAAACATATACTGAAGATTTTAATGAGAAATTTTTTAA
TAATAAGGCGCCATTAATTAATCATGAGAAGTTTGAAGAATGTATTTCAAAACTGCTTCA
ACTTGTACAATGACAAGTGAAGTTTTATAACATTGGGCACAGTATCTGATCAATATCTAC
TATCACACAAGGTTTTAACTCGCCACCATTTTCACACGTTCACTTAGTATGTTTTGGAGT
CTTTTCAAGGTCAGAATTGATGTTGACATCACTCAAACGGGGTTTAGTCGAAAGGGAGGT
AACTATAACATGTGATACTTCAAAATGAATCGATTGCTTTTGTTTCACATCAATTCGTTT
ACACGGAGTTCATGTTAAAACAAAATAAATATTTTTGTCTGGAGGAGTCTGGTCTCTGCC
TTTTGTTTTGTGGCAGTACAAGCAAACTCTAATATAAATCGTGTCAAACTTTGTCCAAGT
CAACGTGGAACGTTAAAATGACAAAATCAAATGCTTTCGTTGACAACTGACAACAGACGA
AATTTTAAGTCATTGCGTATCTGAAAATGACCAGTAAGTTTATCTTCTAAAAGATGGCCA
TAACTGTTTTCAAACGCATGGGTTTAACTTTCATAGATACACAACTTTCTGTCAAACTCA
CTCATGCCTCACAGATTCTCTCACTTATGATTAAGATAGTTAGCATAAATGGATTGCGTA
TAATATATCTTTTTATCATTCTGTTACGATTTGTTCCGGGATAATCAAGTGCAACTGATT
CTTTCTGATCACTGCATAGTAAGTTAACAGTGTCATTCACATGTACTCCAGTTCTACTCT
CGCTCTTCGTTAATGAACAGGTGGCATTATTTTTCTCTTCCTTTTTATTTTTTCTTTCAG
AGACGGCGCTAACTTCACAGACTGCGGTCTATCAAATACACCATCCAAGTTTTCCGGAGA
AGATTTGAAAGTTTGGATGATTTCTAGCTGCAACAACTGACCAGATAACCCATTGACCTC
TTGTTCCAGTTTCTCTAAGTTGTCCGTAAAACTGTCCAAGTCTGTTTTCAGAGAACCGTA
TGATTTCTCACTCGTTTCAAGTTTTAGAGAGAGCATGTCTTTTTGTTGAGATTTTTCTTG
AATTTTACTTTGAACACCGCTAAGATCTCGTTCAAGTCCTTTAAGAAATTCCTCTAACTC
TGTTACTTGCTTTAACAGTCTCTGACGTTTCAGCTGTAGGTTGTAGTTCTTCTTCGTTTG
TGATAAAGTTATTTTTAGAAAGTCAACCATACTTTCCTTCTGAGATTTCTCTCCGTGTTT
TGATTCCATCTGTTGTTTGTAGATATTAAAAGTTTGCTCTAACTGGTTTAAATCTGCTTC
TAACTTTTCAAGTTTCTCTTTATTATTGTGTAATAAGATATTGGCAGATTTAACAGCCTT
TTCAAACTTCTTCATTTTCTCTTTCTGAATTTTCAGATCTTCGACTCTTTTCTTGGCCAT
GGTTCGAGTCTCTCTGATATAGTCATGGATCTCGTACATATACCGTTCGTCTCGGTCTAA
CCAGACGAACGCTGTGGCACACATCGCTTCGACTTTTTCCGTAAGATCCGGAAACAACCG
AAGAATTGGAAAAGCTTTGAGATCACAAGCTACAAGTATTCCTTCAGTGAATTTTGTATG
TGAAAATAGTTCCTGATGAATTCCATTGGCAAAACTTTGGATCAGAGCAAGTGTGTCATT
CAGAGTTCTTTCAATCTCCGCAAGGTAATTGGCAACTTCATCAGTATATCGCTGAGACAC
TTCCAGGTGAATTTCCGTGTTGTTGTAACTGATACAATTTCCACGGAGCCTGTCCACGAC
ACTGGTTTTGAACTTTGCCACCAGCACCTTTATACTTTCCATTGTACTTTTCATATTTTC
CCAGAACTCCGAAAGAAATGCAATTTCTCCACGGTCAACTTCACACTTGTCCCTGAGTTG
GTTCAGAAGCGACACCAGTTCGATTTCACTGTCTATCACTTTTAATTTAACATTCTTCCT
TCGCAGTTCGTTGTTGCCCTGCAGGAACTGTTCGTTACACTGTATCAGATACTCTTCATA
CTTCTCCTCCTCTGCTACCTCGCACTGGTAGAAGCCAAGTTTGATTTGTGTAAGTTCTTC
TTCCGTTTCTTTAACCTTTAATCTCATATACTCAATGCCTTCGAGATACGCCCTCTGTAG
TCCGGCTCTGACCTCGGCAGGCAAGATGACAGGCTGCTTTGCAAGGTCATCTCCGCTCGT
TGTGACAGATATTCGTGTAATTATTGAGGTTGTTGTTGTTGTTGTTTCTTCACCTATACT
CTCATCGACCCGTGTTACAAACACTTCCCCGTTACCATTCTCAGCGGCAGTGTTGGAAGT
CCCCTCCGAGTCTGCAGTTTTGGCAGTCCCTTCCAAGTTTGCTGTTTT
>TR40101_c0_g1
GGAGATACAAAGTTGTTCTCTACAAGTGTAAAAAAGAAAACACTCTCTCCTACCTGGAAT
GAAACAGTCACTTTACAAGTGGATGAAAACTGCAGTATGCTGGACATTGAGCTGTATGAC
AAGGATGTAATGTTCCACGACTTCCTGGGGAAGGTGTCACTGACTCTCGATCAACTCAAG
GAAATATCGCTCAGAGGCTGTGCAGACTGGTTCCCACTACAACATGTGAAATCAGGACAC
CTACAGATCACATGCACAGTCATTGCTGCTGAAAACATGAGACAGCACAAAAGAGGGAGT
ATAGCACAGCCACGGCCAGACAGTGTGATTAATGATATTAAACCACGGAGAGACACGACC
AGACCATCACCTGAGAGAATGACCTCCACCGAGAGTGAAGTGTTTGTAACACCTGCCAGT
AAACTGAATGAAACAGCAGTACTTGACCAGAACAATCACCATGTAGAAACCCAGCAGAAC
AACTTGAATGTAAACAGAATGGTACCCAGTACCTCTACCCCTTTCAAGAACAGCCCCATA
CCAGAGGAG
>TR10776_c0_g1
TGAGGGAGTTAAGCTGTGTCAGAAGCGGGGAGGGTGGGGACTCAAACTCTTTACCGTTCA
CAGACCCTGGGGTATAGGATGGGAAACCAGGAAAGCCGAAATTGAAGAAATATTCATTGT
CCACTCTGTTCCCAAGAACGGAAGTCGGGTCACGATAGGGGTCCGTATTCTGTACTTCAT
TGAAGTTAATACAGCTCCGACTGTCGAGTCCAGGGTTTCCGTACGGACAGTTAAACGTCA
AACACCGAGCGTCCCTAGAACAGCTCTCTACTTCGTCGTTTGGTGGATTGGGGTTCGGAT
ATGCGGTGCTATCTATAGCCTCGATCACCGCCTCAGCGACGTGGAAACCGCCATGACTCC
CTGGATCTTCTAGCGTTTCCGCTACAAGCAGATATTCTTTCCGATTATTTTGATTCTGAA
AGATTGCATTGAAATCATATCGCTCTCCGGGATGTATTATTATGGACTGAACTGGTTGAT
TTTTCAAGTTGTAGCAGTCGGAAGAACGCAAAGTAAGAACAGTTGGTCCTTGAATGTAAA
TTCGCATGGGATAAAGGGTCATTGCGCCAATTACCCGGAATCTGTAATATTGTCCAAACT
TTACCTTAAACCTCTCGAGTGGGGCTCCGTTGTTATATTTTCTGTTACTCCAGTAACGTC
CTTTTCCGTTTATAAGCCCAGACTGAAATTCAAAGCGGCTAAAATTTGCCCGGTCTACAG
AATAGGTTGTCGGTATTTTTTCTCCGGTCCCAAAATTGTATTGTTCAGTTAACATTCGCA
AGTAGGCTGTTTCCGAGTCCATCAGATGGTTCCAGTCTTGCAAAGCAATAACTATTTCAC
TAAATGGTTCCGTGTCACGTTTTCGTACAATAAAGGGTCCGTAAAGTCCCATGCTACGCT
GGTCCCCAATATGCGCGTGATACATACTGGTTCCCGGAGGATAGGCATTAAAACGGTAAG
TAAATTTCTGGCCGGGCAAGATCGGACA
>TR43427_c0_g1
GTTAACCCTTTCCTCCATACATACACAGTTATTGCATGTGTGAACTGTTTAGATCCAGAT
CAGCTGGCACATCTGGAGGAAAAGGGTTGAATCGTTTTGTTAATGATGCTATTGATGCTT
CTGTATAGCTTAACATTATTTTGGCTTTGTATTGTATTAACTTAATTAAGAGTTTTAGAT
GTTTATTGCATAACTAGATTGGTAATGACTACTCATTCTCAACAATAAAAGCTCTTATTT
TTTGTTGGATATAATTCACCTGCATTTTTTAATCAAATTATTTCATTTGTCAAATAATAG
AAATACCAAACAGTGTTATATAAACATAATATTTTTGGCACATGTGATGTTAAACATTGC
AGATCCAGATCAGCTGGCACATCACATTTAGACTCATTAAGAATAGATGTGCCATCTGAT
CTGGATCTACACTGGTTGCACTTGCAATAAAATAT
>TR32222_c0_g1
AGACAGGAGAGAGGCTCGGGCTGATCGGTAGATCCTGAACAGACAGCAGAGACGCTCGGG
CTGATCAGGATCCACACAGTTAGCCCACGAAATAAAGGTGTATATATGGTGTAAAGGGTT
TATTAGGATTGTTGTGTAACTATGTGTTGTAAGTTAGTATCCTACACTTTCTTGAACTTA
ATAATGGAAAGGAATAAATAAAACCAAACATAAATTACTTCAGAACACAACATTAAATTG
ACCACATTCACTTGAGTCTACATCAAGAATTTGCTATAGATTATCACACTCTGATGAGGA
CTTTTTATAAATCATCTGAAAAAAACAACTTCACACTTGGCATAAACATGAACTTTTCCT
TACTTTCCCATTGTTTACCAGTTGATTGTAGAGAACATTTCTTTTACTAAAACTGACCCG
ATTGTCCATTAAGCTGAACAACATCTCCGACCTAGTCTTAATATCACTGATAAATAATGA
CCAAGGTTCTATGAATATCTCTGAAAATCAGTTATGTTTAGAAAGCAGGAAATTGTTATG
AAAAAATGAAATCGTCATTATGTATTATGTGGAAATAATGTATTCATGATGAATTCCATT
AACCCAAAACAGAAAACAGACAATTATTTGCAACAGGCAAAATGCAGATCTACATGGCAG
TCAGTTTATAGCAAAACATCTCTCAAACATAACTGTTGGTGTCCGGCAAAAGACAGATGT
CACCTAATGGCACAATGTTTAACTATTTTTGTCATCATAAACACATTAGAAAAAATAGCC
ACTCTCTGACTAAGGCTACATTTAGTGAAAGGTTATCATTTATTTTCACTCCAGTGGTTT
AACGCTTTACTCCATAAAATTGTGTATGCCTTTGGTGAACAGTGTAGATCCAGATCAGCT
GGCAAATCTGTGCCATCCTCTCAGGATCTGAACTGTTAGCTTGATAATTTATTAGGTTAT
TTCTGACCA
>TR37510_c0_g2
GTTGCTGACTACACGCTGGCTAATACTGGAAGAGCACATAGTTACACAGTGCATGTTATA
ATTGGTCATTGTACCATTTTGAGACGCTGCGTTTACACAACCCCGTATTTTTTCTTATTC
TGTTGGCCGTTAGACAAGAGGTAGATCATGACAGTTATATATGTTTTGCTAGCAGACAAG
ATAACAGAAAACATATTTCATGACAATGAAGAATAAGCCCTTTATAACTGTGGAGCTTGG
ATTTCATTCCGTGAAACAAGATACCACTTTTGCATTGAGGAATACATTGTCTTTGATTTT
GACATTTTACTTGCAAATAACTTTAAGTTATTT
>TR47975_c0_g1
ATTCATTAGGTTATTTCTGACCAAAATGCGACCAGTGCAGATCCTGATCAGATGGTACGG
ATGTGCCGGCTGATCTGGAGCTACATTGGTCGCACACGCGTATATATGGGAAAGTTTATG
TTTTGAAATATGAATGTTTTCATAGGTGGGTACTGTACTGAGTATACTAGTAAGGTCACT
TGGTGTCCTAGTCTACAACCTTTGTTAGAAAAATGTGAAGTACAAAATACATTTATTTAG
TGCTTGAATATAATACAGTCCTTTTGGAAACAGAAAAAAATCACTCATATTTTGGTCATA
CACTAGAATTATATTTAAAGACAATACTACAAAAAAGCAAAAAGTCCTGTTGTTTTACGG
TTTGCATGATTTTCATGAGCACAAGTATATAATCTGATGGACCTGTTAAAGGCATATTTT
GGCTCAAACATATAAGTAGAAATATCAAAGAGCTGTGTAAAGATTGTATTCTGAGACTAT
ACTGGAATCATGAACGTTTACAAAAGAAATTTTTATTAATTATATTACTGGAGGAAGAAT
TCTGTATTGTCTTGTGAAAATTACTGTACAAGGTCTGTTCAATAAATACGCGGAAAAGTG
TCGCTATTTCCTTATTTTCCAAGTTAGATGAATAAAACTTATACAGTTATAGAGACAAAC
ATATTTTGAAAATATACA
>TR7309_c6_g2
CACTTATTGTCACTCCCTTGGGTGGCTGTATAAGACAGGTTTGACTGTATGGGTAAATCT
GACATCATCCATATGTTATGGAGTGGGCTGTTTTTTTTAAGGTTTTGGCTTAAAATAGCT
CATTAATTCCTAGAATACAAATTCTGAACCAGGAGTGATATTTTGTGTTTACATTATTAT
TAAAATTTATGATCTCATAGTTGCACATGTTGCCAAAATTACCATTAATAGTTTTCTCCA
TGGGATATGGTTGTTATACAAGGGCAAACGGTGTAGATCCTGATCAGAAAGTACAGATGT
GCCATCTGATAGAATCTACACAGTTTGCACTATAAATGAATGAAAGGGATAAAGTTATAC
TTTAGATAACACAAATGATTTT
>TR57497_c4_g12
TTTGATTCATTAGGTTATTTCTGACCAAAATGCGACCAGTGCAGATACTGATTAGACAGC
ACAGATGTGCCGGCTGATCTGGATTGACACTGGTAGCACATGTTTAACAAAGTGTATATA
TGGAGGAAAGGATATTATCTGTCTATGTGATATAAAATTGGTATTTTCACTGTTTAGAAA
CTGTCAAATACCGTTTCACATTTCCATGAAAGGCAGGTGTAGTAACACAAATAGGCGAAT
AAGTAGCATTCTGATCAGACAGCCTCGGCAGCTTAGTTGGTAGAGCATGAACACAGAGCC
GGAGGTCCAAGGTTCAAGTCATGGTGAGACTACCCATTCCAGTTT
>TR15604_c0_g1
GTTTTGTGAATGTTTAGGTAATTGTTTTATTAAGGATTTAGATCTGTTTTGACAAATATT
TATTGGATATATGTTACTAATTCAAGTTTGTATCAGCCTTTAAGACTTTATTTTTGTTCT
GGATATAAAAAACTTACCATTTTTTAAAATTGATAAATCTTTTGTGAATAGCCAACTAAT
TATTTCATATAAAGAATGTTTACCTAAAAATATTTATGTGAATCCACTGTAATATTTTTT
CCCCATAATGTTTGTTTAAGCTTTTTGTTTCAAAGAATACTTCTATTTGGCCAACTATAG
GGACAGACATAAATTTTCTAAGGATGTTTTATTCACATAATAAATAATAAAAATCAAAAT
CATGTCTTTATTTTGATAATATATTTTTTAATCTTCAATTTAATTAATTTAGTGATATCA
TGTTCGCAAGGAGTAAAATGTTGGTTAGTTACTCAACTTATCATCTTTTTTTATTTTATA
TTATATTTGTTAAGTAGAACATAGAAGTAGAATTTTG
>TR46875_c0_g1
CATTGTGTGGGCAAACAGTGTTGAGCTGTTAAAACAGGATCGACACTGTTCACTTTTTAG
TCAGAAATAACCAAATGAAGCTATAAGTGAACAGAGCAGATCCCGATCAGACGGGCATGT
TTGTTTGTCTATGAAATACAGGTGTATCTATAAAAAAGCGGGTTTAATATTTTTCCTGCC
AATATAATCTGTAAGTTTCGATTACAATTTATTAGAGAGTTGGCTTGAGTTATTGTACGA
GTTGGCTGAAATCAGGTTCTTTGTAAAAGTGGTTAAACCATTTACTCTGTATTCACATTT
TTTTCGCTTGTGCAACCAGTGGGGTTCCAGATGAGCTTACACATCTACACCACCTGATCA
GGATCTGCACTGTTTGTCCTCTGGTCAGAAAAAATGTTATAAATCAAAAAGCCAACTGTG
TAGATCATGATCATAATGAATGGCTGATCTGAA
>TR52573_c0_g1
GAAATACATGTAGTGTCAAAAACGATTTCTGTTAAGTATTTAAGATTGTTGAAAATAATT
ATTTCAACAAACTGAATAATAGGCAGTGTGTGACGCTCAACATCAAGAAATCTTTTTGAT
GCTGTCTTCCAAACATACATTTGCCAGTGGTACAGCTCAAATAAAAAAGTCAGATATTTA
TAAAAAGATTGCTTAGAGTTATCACTTATTTTCCATTACTTGTAAAATCTCAAATTATAG
TTAATATCTGATAGTAATTCCCCAACTTTGTTTTTCTTAGAATATCATAGAATTTTCTAA
TACTTTATGAGAGATATGGTTTGTGTATCGGGTGTTGGATGATATTAAAGCATAATACTA
GAACTTTGTGATACAGTGAAATCCATTATAACCTACCATACTAAGAGTATAACATTTAAT
TCTGAGACAACTCACAGATTTACAGAAACAAAACGTTTAAGTGATATTATCTTTATAACC
TTCAGCCTTTGTTTACACCCTTT
>TR22148_c0_g1
ATCTGATTGGCTGAAATGGCGACTGGTTGCCATTTCAGCCAATTAGATGCTCAAGATTTG
AGACTTGTTTCCATGCTCAGTTTTATAACCTTAGCCCAGATGTGTTTTATAACCGTCGTT
TAAATAAAAAATAAAACAGCATCATGGAACAAGATTTATCAACAATTTAACAATTGAACA
TAAATTATTGTTTCTTGTTATACCAAGTATAAACAAAATATGTTATACAACTGATCTGTA
GTAGGAACTAATGCACATGAAGGAGCTATTCAGAGAAACTGGGACCATACATGTCGTTGT
TTTTAAAATTCATGTTCACTTTTCATATTTATTTAATATGTTTTGTTAAAATACCTCTGT
TTGTAATTTCTTGTGATACTGGGTATCTCATTACTCAAATGCTTTATGGCATTTTTGCTT
TATTTGTGTCCGTCCAAGTGCACGTTAGCGTTATTAGATTTAAGCTGTCAATGTGAAGTG
TAGTGATGAATGTGCTCTGGGCCCAAGATCATAAAACTAAAACTGGAGATCTCAAACATC
TGATTGGCTGAATTGAAAAATATTCTCCATTTCATCTAATTTAATGCTTAAGATATGAGA
CCAG
>TR38566_c0_g1
GTTGAATAAAGCGGCTGACACCCGTTTTGGAAACAGATTCAAAATTCTCGACAGAACATC
TTTCTCTGTAGGTTTACGTTTGCACGGTTGGTTTAAACACTCCGCCTTTCCTTGTCGGCA
AATGCAGACTTTACAAGGATCCTGTTCTGGTACAATATCCCCCTCGGAGTAGTACTTTCC
GTCGGACTCGTCTGTGCACCCTGTGCAAGCCATCTTTGTGCAAGCTACGATTCCGCTTTC
ACAGAAGCATGTGTTACATGCATCTTCAAAAGGACCATCTGCATACCATTGGCCTTTGTG
ATAACATGACTGATTGCAAGCAATCTTTGTACATCCGACAATTCCATTGCTGCAGGAACA
TATGTTACAAACGTCTTTGAAAGTCTCGCCATCTGTATACGTATTTCCCTTGTAATCACA
CGACTTGCCCGTATTTATACAAGCCATCTTTGTGCATGCGACATTTCCATTGAAGCAGAA
ACAGGTATTGCA
>TR9368_c1_g1
CAGGACCCAAGATCATAAAACTATGTTCGCCATTTCAGCCAATCAGATGCTTGAGATTTG
AGACTGATCTCCAGATTTGGTTTTATGATCTTTGGCACTGTTGGTGCTGATGCAGATCCA
GATCAGACAGTTTGAATCATCAAGCTGATCTGGATCTATATTGGTTTTACATGTGTTAAA
ACAGGTATATACGGAGTAAAGCTTAAAACAAAACACTGTAAATATAAGATGATTATGGAA
TTTCCTGATCCTAGATGATAAACAATGTACACAAATACTAAACTCCTTTCTTAGGTCAGT
TTTCACACCACCTTGTATTTAGTTCACTATGCACAATGTAGTCAATTCACTACCTGATCA
CGTCTGCTACTAACTGTGGGTGCACTTTCATTATGAATTTATTAGACATAAAAATTCATG
GTTTTCCTTAAGACAACATTTTTGTGGATTTTTAATTTCGTCCAACTCTATTTTCTTCAA
CTACATCTATGGTCAAATCTTCATTTCGTGTAGGGTTTAAATTTTGTTGATCAATCTGCC
CACGAAATGCATACAAATTAGCACCGCACAAATTCAGGTATTAATGATTTCACTTATTTC
ATCCAGGGTTGGCTTATTGACCGGTCAATTGAGTATTAACCGGGCCGGTGGTCAATATTG
GTCAATAGTGGTCATTACTGGTCAATATTGGTCATTTCTGGTCAATACTGG
>TR58308_c1_g1
GCAGGTTAAAAAAAGCAAGGTTAAATTTCAAAGAGAAATAAGGACAGTTGCATGGAATAT
TTTGAATACTGATTTGTCAGTAGAAACTTGTTACTTTAATGTACAAATGCATACAACAAA
ACAGAAGAAATATGCTCTTAATTGTAAAAATTACATTTTATAATTGACCATAGATTATTT
TAACCTGCAGATTAAGTTTTAAACAGCTGCCCCCGGAGGTTACAGAATAAGCAAGTCGAG
GCATTGAACCTTTAAAACGCTGCAATAGAAATATCATTTACTCTTAATCCTATGTGCAAC
CACTGTAGTCGATGCAATCTGATGAGAAACTACACAATTCACTTCTTCATCGG
>TR2958_c2_g1
GGTCGCATTTTTTGTCATAATAACCTAACGAATGAAAAAGCGAACAGTGCAGATCCTGAT
CAGACAGCAAGGATGTTCCTGCTGATCTGGATCTAAACTGTTCACCCTCACAATAAAAGT
GTCTACAGAGGAAAGGGTTAAAACAATACGAAGGTTTCTAAGGACACAAACTTGAATACA
TCCTATACCAGTAACAAATGATAAATATACCAAAGGCTATGTATTTGCCAACATTATTTT
ACAGGAGATTGATTTTCATTAATTGTGAGGTGACTATGTGTAAAATAAATGAGATGATAT
CTTACAGCTGTATGTTTGGACAGATATGGTTTTTCCAGCATTCTTATTATTTTAAACAAA
AATTATGGGAAATAACTTGACATAGTCTTATTCGTGACCTTTTTTAATTTCTTGTGAAAA
GAAAACACAAGACTTTTCTCTTTTTTATTTAACCTTTTACTCCATTTATGCAGGCTTTAT
GGTGTGCGATTAGTGTAGATCAAGATCATCTGGCACATTTTTGTGGCATCTGATCTAGAT
CTTTACTGGTCCCAAGGTTGTAAAGCTGAGCATGGG
>TR16075_c0_g1
AAATAAATAAGTTTGTATACATACTCAGAAATGTTATAAACAATAAAAGGTCTTGTACGA
TGCAAACGGATTTCTGGAGCGCAATCGAGACAATTTAAATCAAGATCTCGTCTCGTGCCT
TATGAACAGCAACAACGAGTTTATCCGAGATTTATTTACTGCATCCGTATCAGCAACCGG
TACAATATCCGATTATGCTCGGCGGTGTACAAGCCGACCGAAGCTTCCGTCGGCATGGCC
CTCTTCACTGGACCTTCGCAAACAGCTCGACGAGTCTGTCTCCAGGAAGGCGTCATTGCG
TATTAAGACGAATAGGTTAGCAATGTAATGTATCGCCAGCCCCCGGGAAGGGTTTTATAT
TATCAGATTTTTTATTTGTTTTTGGTCCTGGTATTTGTTGGTGCTGCGATATTTAAAGCT
TAG
>TR46435_c0_g1
AAGGAGTGTTTACACCTATCGCAAGTGAAGCGGATGAGATGGGCGTATTCATGATTAAAG
ATGTGATTCACAAATTTCGATTGCCTTTAACTGTAAAACTTGTGCAAGGTGTATGGCCTA
AGGTTGATTCCAGCCGGTTCACAGGGTTAATTCGTCTTGACTGGGCGTACACGGACGAGG
TAGCGTTTGTGTGTCCTCTAGACCGTAATACTCCTCGGATATACCCCATCCCGACAGACG
TAAGTCTCAGACTCGTGACCGCTGTTAATAATGGAGAACTTAAAGATAATGAGGCGTATA
CAAACATTATGGTGAAATGTAACAGGCTAGTCGCGAACTATCACAACACTATACATCTGA
TAATATCAGTGCCGGAGGGGGTGGTTAAGGCCAAAAACCATACACTAGCGAACATATATT
CAG
>TR6041_c0_g2
GAAGCCCGTACTATCGGGCTGTTGACTGCTTCGCTGCATATGTTCTGATTTTTGTAGTAA
TAGAACGTAATAATCTCAGTCATTCAGATTTCTTCAGAGCAGTGTGATTACATTGTTGTA
ATTACATGAAAATCCTTCTCTCGCCGACTTTGATGCCTTGCATCAAAATTTTTCTTGTAT
TGTCTTTAATTGCCCATATCACAACCATGTATGAATTGTATATTGTGTCAAACAAACTTC
GGTCTACATTTTCTAAAGGCATTGATCTGCGCATGCTCCGAATCACTGAGAGCCGTGATT
CCATATCAGAATATTGCTGCGCCAACAGAAAATAGGCCATTACTCTTTCATCAACAAGCA
ACTGAAATCTTCCAGGGTTGTGCACACTTTGTTCAATTTTTTTCGTCAGAGTTGAAATAA
TGGATTTCAACCGAAAAACTGTTCCGTCTTGGAAACAATGGCTGTCTGCACAACGTTTAA
GAGATGCAAAATATTCGTTTACCGTTTCTGAATAAGGCAGCGGTTTCTTAGCAGGCCCGT
CTCTGATAACGCCATTGACTTGTAATGCTATCGCCTTCGAAAGAGCGTGGTAACCCGCGT
CACACATAATCCATTTAAACGTAGACAATGACGTCAACGGAACAATCTTAACCATCAATT
CGTAAAACTGACGTATCCGGTCTTCACGATTCTTTCCTGGTACTCTAAACTTTCGAAGAA
GATCATAGTATAATTTATCAGTTAATAATTCAAATCTTTTGCAACAAAGCACTATATCTA
ACACATTTACTTGTTCTGCAATAAAATCCTGAAACCGTTCGCAAACAGTTA
>TR42264_c0_g2
TATTCATGGACTTAAGACTCGATGTCCTAGAGTTAGATCACATACTCAGCTGGTATTGGA
CGACCCTCTTGGATACAATGAATGATAAACATGTCTTTAATGATCACTTTCCTGTCTGGC
TCTGCTAATGATGCTGAGTCACTTATGTCACTTGGGTTTGCTGCACCTTTCAGGCCATAC
ACTCGGCAGCCTGCAACCCACGTTTTCTTCAGCTTCTTTGCACGAACGAGCTGTCTGGCT
TCAAATGCTAACTGCTCACGAAATTGTGTAATATTTTCTTGTACAAAAATTCCATTGCCA
AAGTCCTTACGGGCTTGGTAGACACGTTGTCGGGCTTTTGAGTTCGTAAACTTAATTATG
ACTCTTCTGTCGGTACCTTGCTTCGGTTTCCCTAGTCTGTGGCACCTGTCAATGTCATCT
TTTGTCAGTTGGATTTTGACTTTAGCTGCGGCTGAGATGACCTTGGTCTGAACATCCTCT
GAGTTGTCCCCAGAATCACCTTTAATTCCGGAGATGTTAAGGCACATTCGTCTTCCGTAT
TGTTCTAGTTCATCAATTTCTAATTTCTGTTTGGTCAACTCATCCCTTAAATGATTATTT
TCTGACTTAAGTAGTGTAATTTCCTGGCTAAGTTCTTGAGTTTCACTTTTAACAAGTGCC
TTGACAAGTGTTTTTATTTCATTTGTAACTACCGATATCAGGTCCGCCTTAATCTCTTTA
ATAATCATGCTACCTAATGCATGGATATCCCCGCTTGTGAGCGTATGCTCACGAACCGGC
ATGTTGGATGGTTCTATAGTTGACTGCATCTCAACCTCTGCATCAGAGTTTATGGTATCA
AAATAAACACTGCCGTCACTATCGTGTTCACTAAGCAGGGGCTTGCACTTTTTGTTACTT
TCTGATTGAGGGGAGGATTTGCTACGTTTTCTCCGTCTCTGTTTACTGTTGGTACTTGGC
ATTTGGTTATGGTCAGAACAAAGAAACAATATGGCGCCAAACTATAATTTTTGCTTTTAT
GTCCTCATCAGACAAAGTTATTGTAGTTTTCAGACAAAAAAATAATCACCGATTCTAGAA
CATTTCTAGCGACATTTTAATAGTTACCACTGCAGGTATTAACTGTCCTAGACTACATCA
AACAATTATATCTCATGAGCACGAAAAATGTCGTCCATACTGTTTGCAACCGGAAACACC
CCGGGA
>TR51028_c0_g1
GTAGTCATGAAACTTTTCAGTCACAGACCACTTTAAAGCAAGATATTCAAGCTTATGTGC
TGGATAGTTCTTTTCAGCAGGCTTCAAGCTTCTGCTTGCATAAGCAATGACACGGTCTTT
GTTATCCTGTCGCTGATAGAGAACTGCTCCGAGTCCTAGTGCAGACGCGTCCGTGTGCAA
CTTGAACGGCAATGAGTAATCTGCATATCCAAGTATTGGAGGACTAACGAGTCTCTCTTT
CAGTGTTTCAAATGCATGTTGCTGTTCCTCTTTCCAAACAAAAGGTGTTCTTTTCAATTT
ATTCTTCTCTGTTTTGTCTCTTTTCAGGGGATGACCGATCAACAGATTGTTTAGAGGACG
AGCGATGGCAGCGAAACCTTTAATGAAGCGCCTATAGTAGCCAACGAATCCCAGGAATTT
TCTTGTTTCTTTTACAGATTTTGGAACAGGCCAACTTTGGACAGCATCCGTCTTTTTTGG
ATCAGTGTGGATTCCTTGTTGAGAAACAATATGCCCAAGGTAAGTTATTTCCTTCTTGAA
AAATTCACATTTTGATGGTTTTATTTTAAGATTATATGATGCCAAACGTTCAAAAACTTT
GTCCAATTTTTCGATGTGACCATCTATGTCTGGTGAATAAATGACAATGTCGTCGAGGTA
TATGAGACAATCTTTGAGGTTAAG
>TR29736_c0_g1
AATTCATAAACAAAAACATTTATACAACATAAAATATTATACATAATAAATAATATATAT
CTTAAGCACATAAAAAACAATAAAGCCCTTCAAAAAAAACATGCCATTTTGAATTTTTTT
ATCCCTACACTCATACATTTACACCCTGATTTCATTTGTTTTTTCAAGGCAACTACTTCC
ATAATTAATACCTTCAAAAATAATGCAGTTAGATATTAACTTATCCAAAGACAAAAAATG
TATCACTTGCATTTAATACCCAACTGAGACAAATATTATCCAGTTAACCAATAAATCAAT
ATTTTATCCCTGTACTCCATAGGATATGGCTAGCTGTTATCTATAGATGAACAGTGTAGA
TCCAGATCAGCCGGCACACTTGCCATCTGACACTGTTAGCGTTTTGATACTTTGGTTAAG
TATTACCAATAAGTGAACACTGCAGATGGCATGGATGTG
>TR58086_c2_g1
GATGAAGATGTTGGGGTCTGTGTTTAATTCCCTTACAACCATCATCCTCTTCTTACCAGA
AACACTGCCGTCAATTCTCCTATACTCATAACCTGTGCTCATCAAATGCTGTTCTATGAT
ATCCAGTACCTGGGTGGAGTAAGAGAATACAAGGACTTTATCATGCTCTTTATAAAACAC
CTTCAGCAGACCTTGCAACACCTTCATTTTCCCGCAGTACTTCGGATCTGAGAGTGTCTT
AAAAGAAGCCTCTTTGGTTTGCGCCACAAACTCTGGGTGTTCCTTCAACGCAGCCTCACA
GATCTCCTGAGCTGCTTTTGCTTGATTTCGACTTGTTTTCTCTGTAGGGATAAGCAGCGC
CACATGGTTGGCAGTCTTCAGCAGTAGATGCATGAAGGTAAACCTTAGTGACTTAACAGA
ATGCCCATTGGGAGTTTTCTGTTTACAGCAATGAGACTGAGGCTCCCCGCTGTCACA
>TR54421_c0_g1
GTGACCTTTGTAGATCCAGATCAGCCTGTATATATTGATCAGGGTCAATATTTAATATAT
TTCTGTAAAACACTCAAATGAACAATGAATGGACTTGGCTAATATGAATTGTAAGATGAA
TCCATTATATTAAATTTGGTGGGTAAAGGATTAAAGGCGGGGAGGGGAGTGGGGATATTT
CAAAATAACCACAGTGAGTTAATCATACCAACCAACACCACAATGGTACAATCAGTTAAT
AAGCTGTTACAAGTAACAGGTTTCTGACAAGTTTTCGGTATTTAAGTATACAAAATTTCG
GAACTAAGTACAATATATACTGTTAATGTTCAGACTCATATTTATCCAACAGATCAACCC
TTTCCTCCGTATATACGACTATATGGCAAGAGCGAACAGT
>TR33125_c0_g5
GTTAAATAAATAATGATGATGATGAAAACAGTATCAAACAACATAAAAAATTCTGACGAT
GAAACCACAATACTGTACAATTTGGTATTCAGTAACATTGTTAGACTTCATTATAACATT
TCATTGTCTTAACATGTTGCATAATGGACGAATATAAAACTATGAATATCTAAACATAGA
GGGGAAATCTTTCACTGTTCACAGTGTATTTAGTATAAAAAAATAGAGATCTTTGTTTGA
ACTTGATGATTTTTCATGATAAACTGAATGCATGTGTAAAAAAATGGTTTAACATAAGTT
TTTGCGAAATTACCAAAGGAATAACAGCAGCTGTATAAAAATATTAAATAGGAAATCCCT
AAACAGTTAATTGATTTTCCCTAAATCCAACTAATATATTAAAAAGTCCACAATTAATTT
AGTAAATAAAGTATTTTGCAATATGACACTTAATAATTCTAATTTCTGTAGAAATAATTT
ATTCAGTTTAAAAACTGTTAATCAAATTGAAGAAAAAAAATTAATTATCCTACAAAACGT
ATCTCATGAATAGTCTATTTTTGTTTAGGGCTAGCACAATAAATACAAAAAGTATGGCAG
GGAGTTTATACCTTACTGCCATTGAACATGTATATTACAATTTTACATATATATTTCTTG
CATAACAGGGCTAAGATCATAAAACTAAGACTTGACACTGGTCTCCAGATTTATTTTATG
ATCTTGGGCACAGTTCAATATTTCCCATGTTTTCACCGGTGCTATAAACAAAACAAAAAG
TTATCCAAAAGCACTCCCTTATAAAAAAAGTCCTGCACAGTGGTGTATTTGACATCTTGA
AATAGGCATCCTGGCAAATTTGAACTGTTATGAAGTAGAAAGAATGAGCTAATTACACCA
CATCTACAAATAATGAGTTTAGTTATAATAAAATGATATGACAAATAAGGTATATTACAA
ATGCTAGGTTCTGACGGGAAACTCGTCTTCTGGTATTTTTACTGTTACTGGGAAGAGCCT
TGTTATCACCGCACAACAGTTCTCTAAGTCCTAGACAGAAGGTTATAAAACTGAGTCTGG
AAACCAATCTCAAACCTCAAGCCTCTGATTGGCTGAAATGGCAATCAGTCACCATTTCAA
CCAATCAGACCCTTGAGATTTGAGACTGG
>TR40154_c0_g1
GATCGTGTTATGCCCAATCGTTCTTAATGGAGTACACTAAATATTATCATTCGAACAAAC
TATTTACAACAATTAGCACTGACACAAACGCTATTTTGGCATAACTGGTATTCGATAGAT
TCTCCGAAACAATGTTGTCCGCCATTGCTTGGTGTTGGACTTGAGCATGTCCGTTTTCGG
TGAGTCATCCCGATGTTACATGCAGCGGAACATTCTGTCCAAGAATCCCACATACTCCAA
CCGCCATCTTTGCCAAATTGACCACTTTCCTGACTTTTAGCAAATAGTATTGCTATAATC
ACTACCATGATTATGATAAATATCGTGTGTAAAGCCAACAATACGAGAATTGGAGCGTCT
CGCCAACAGTTTAAACTGGTCTCCTTTTCAACGCCTCCACTTGATCGCTCAACATTTTCA
TGTCGGTAGTTATCGTAAGTATGTGTCTCTGCAACGTTTTTTTGTAACACTTCGTAGTTA
TGTTCCTCCACAATGTTGGTTGGGGATGGTCGAAGAGATTTTTCTCCATCT
>TR13947_c0_g1
AACAACAGTACACATCCGGTTTCAATCTGATGATTTTATAACATCAAGTTAATTCACTTT
GCACATATTTTTTACCAAATTTATTCGTTCATTCGTAATCAGTACACCAAACAATGTCGT
CAAAGCGACAGGAGCAGGCAAAATTAATCGAGAAACTTAGCAAGAAAAAAGATAAAGATG
GGACATGCCACTTTCAGAAAGCAGAAATTGAGAAATTACTTTCAATGTACAACAAATATG
TAGAAGGTACAGCTAACAAAAAGCTTGACAGATTGAAGTTCAGGGATATACTCCATGACA
TGTTTGGCATGACAGACGATATGCTTATGGACAGGGTGTTTAGAGCATTTGACCGTGACA
GTGATAACTATATTAACCATGATGAGTGGGTCATGGGGCTGTCAGTGTTCCTGAAAGGGG
CTATTGAGGAGAAGACTAGATACTGTTTTATGGCTTATGATTTGAATCAGGATGGTTATA
TATCAAGAGAAGAAATGTACCAATTGTTGAAGAACAGTTTGGTAAAGCAACCAACAGAAG
AAGACCCAGAGGAAGGTATCAAGGATCTAGTGGAGATCAGCCTCAAGAAAATGGACCATG
ACCATGATAGTCGATTATCATACACAGATTTTGAGACAGCTATAAAAGAAGAGCCATTGT
TACTGGAAGCTTTTGGAACCTGCCTACCAACACCCGAGAAATGCCAGTGCTTCCTAAACC
TGATCAGCGATGAGTACAGTATTAAATACTAGACCTGCCAGCCAACATCTTCATTGTCTT
CACATTATCACATGTTTTTCATGAAATATTTTACCCAGTTTTTGTACGTAATATTTGACT
TCGGAGGTTTACAACAATGATTGTTACAAATATTTTGTGGTAGCTTGATGCTGAAGTTAC
CTCAGGATAATGCAAAATGTCTCAATTCACATTGAAATGCTTTTGATAAGTATTTTTTTT
AATTAGTATTTACATCGTGCTGCTAGTAGCTAAGTGTATCATGTCTAACTTAATTTAGGA
TTAAGTATTGAATTGATTTTTTATCTGTGATTGTTATTTCTTTACAATATTTTTGTACTT
TCTCTAAAACTGATATACGGTATTAACCCTTTACTCCATTCCATGTTGCTGATATCCATG
GGTGAACAGTTCCATCTTATCAGGATCTACATATGATTTTTGTGTCCCCCTTTCGAAGAA
ATGGCGATACATAGGGACCGCTTTGTCTGTCCATCCATCCGTCCGACCAGATAAATTGGT
ACTTAGGTGGCTGTAGGGACAAT
>TR15890_c0_g1
GAAACATTAGAGTTTATTTCATTCGAAGCCATTGGAAGTTCATGTATTCCTAATTTGTTG
AGAATTTTACGGCTCAACAGCAGCAGTGCGCAGAAGTACCTAGAGTATGTTTGGAAATAC
GTCAAAGAATTTTCGCATCTCAGTGACAGGCGTAAACAGTACATGTTACTATGTGGCTTT
GCAAACTATTTCTTCCCAGTTAGCGGTAAGACAGTTTGTCAGGATCTAAGGGCAGACAAC
TCTTTTTGGAAGATTTTACAAGAAGGTTTGTACAACAAGGACACGATAAACCGTAAGAGA
TCGCTGTATTTGTTGAAGAGAATAGTGGATATCTGTGACAGTACTAAGTCGGAAGTGAAC
GTCGGAGCAGGTCGGGCTGTGTTCTGGTGGAGAAATGAGAAATGTGGTCAGTTGTCCAAG
CTTTGGGAGGATTTCATTTTGCTGGCTGAGGTGTTTGAAGAAAAACAGGTACATGTAATC
AAGCCTTTACTGCCCAGGATGAAGACATTGGTGAATGCTTGTGCTTACACGGATAAGACA
GTGACTCCACTGTTGCACACGTCCTGGTTGACGACTATACTGTTACGATGTTCCATCCAT
GAAAGTCTGCTGGTGAACCGCTGGATGGCAGACACGGTGCTCTCCCTTGATTTCACTCGG
TGCCCAATGATGGAGCAAGGATCCGATCAGTACCTGGCTGGACCAATGTTATATTCCCTG
AGAGAAGCAAAGTTATATGTCAGAGAGCCTGGTAGTCCTGCAGGAACAATGCCAGTCATA
GCTGAGAAGTTGATTCAGTTCTTCTCCAACTGCAGTCAGGTCCTGGATGATAGTAAGAGA
GCATTATTCTTCAGCAGAACAGTAGAGAACATCTCAGCAGGGGAGTGGGGTCCGATCCCT
CTGCTCTGTATATGTAGGGGCCTAGCACAGGTCCCACCTTCCCCATGCCTGGGCAGAGAT
ACAGTTCTAGGATTGAGAAAGCTGTTGACGGGCTATCTAGTTGCCATGGATACATACTTC
AGAGGTGCAATACAGGGTTATATTGTACAAATTCTGATCAAACTTACAGATAAGTGCAAG
GTGCGATTGGAAGATTTCATGCAGATTCTGTCACTAGCTAACAGAGAGGAGAGCTTTCGG
AGAGGCACAGCCTTATGGGATCAGTGTGTGGTCTGGCT
>TR29950_c2_g1
CATGGGAAAACAATATAACAGTAGCAGTGACATGTGGGCAGCTGGCTGCCTCCTGTATCA
GATGTCCTCCCTCCATGTACCCTTCCAGGCGTCTCACTTTGATGAACTGGTAGAGAAGAT
TGTAAAAGCAGAGTACCCACCTCTTCCAAGGACCTGTAGTCCGATAATTTCACACATCAT
TTCACGACTGATCCTCAAAGATCCAAGTGAAAGACTGTCTGCAGTAATTATTTTGAACAA
ACAGGAACTTTTAGAGAGAGTTATGGTATTGAAAAAGCGCAATGCTTTCAGTACAGGTAG
AAAAGGTCAGGGTCACAGGACAAGGTCAAGAAGTCTGATGACAGAAAGGTCAAGGTTGAA
CAGTGACCAGAGGTCAAGGTCATGCAACAGGAATGAGGCTGAACCACATAACTTGATGGA
AATTAATCTTGAAGAGAATTCTGCAAAGAAACCACAGACACAAACACATGAGAGAAATGT
CAATTGTTCAAAATCTGACAATAGGGACATTCCACAGACAAATATGAGTGCCAGTAACAA
TTCTGATAATTTAAATGAGTTGCAGCCTAATTCAATTAATCAGGCAAGTCGTAAAACTGA
TAAGACAGACATTGGGCAACTTAATCTGAATGTTGCTAGTCAGAAGTCAGACAAAAGTGA
CATACAGAAAGCATGTGTGCGCATGGTAAGTAAGAAATCAGGAAAAAGTGACATTAGGAA
GGCATATGTGAATGACATTGTTGCAAGTCA
>TR31948_c5_g18
TACAATCCAGATCAGAAATGTACACACATTTACGGAACTGGACCAAACAGAGCGGCTGGT
GTTAGCTATGAGTGTAACAAAAATGACCCGAAGCAATGTCGGTGTGTACAAAATCTCTGT
GCACAGTCCGTGGATGACGAAATTCAACGGTTAGTCAGGGAAAGAGAACAACCAGCGCAG
AAACTTGTCAGGTATACGTGCAACCCAGAAAAGGCTAATTATGCTGTGGTAGTAACAATC
GAAGATACACGCTATGATCCTCTGACAGGGGATGCGACAGCAAGAGGAATAGTTGAGTCC
AGCATACATAATGGAATAAAGAAACAGGCTAAGGGCGACGAAATGACATTCTACTGGAAA
CTTCACTGCAACCAGGTTACAGTGGAGACAGGAAAGCAGTACTACATTATTGGGAAAGAC
GGTCATGAGTTCACCAATGAAGACAGAAAAGAGATGAGATACCCTCTGATGGGCACTACA
TTGGTTATAGAAGACAAGAACGATAATCAAGTTGTAGACCGAGTAATGAATGTTTACGAA
CAATTAATGAATAAAAGAGGATGTGCCTCTTAAATTTTCGTGTACCAAGCTTTTGCAAAA
CCTGCTGTGAAGATAACCTTTGAACTTATTGAACGAGACATATACGTGTAGTATATGTAG
TATAATGCGTTATTGATAAGTAGATATTCATGTGACAGACAAGTACATTTAAGTGGTCGC
AAACATTGCAAATTGCGAAGGCTGGCTGAAGTTTCGGGAATGAATTTTGGGGGAAGTACT
TGTTGCCACCTAGATTTTGTTTGCCGCTCAGTTT
>TR208_c0_g1
GTTTTGCTCGAAGACCAGAAAATCCTTTTCATCAATCATTATGAAACATTGCCTATTATT
ATTTATTTTTTTTCGAGACTGTTTCTTATATTTGTTCATATTTGTTCATACAAAAAAGAA
GGTGTGCATGTCTTTTAGGGATTTTTCTTTTTGTTTGGAATCTGATATGTTTTTTATTTA
CTGTGAAGTATTGACAAAATGACAATCATTTTCCTATCTTGTTACCGAAATTCTGTACGA
GCCATTTGGACAGCTCTCTCAAAATGAACCCAAGTTTGGTTTGTAGGCCGGGTTCAAGAG
TAAACTCCAAAGATACACGTTTATTGCATGGGGGAACAATGTCGATCCAGATCAGCTGGC
ACATATGTGCCCACTGATCAGGATCAGCACTTCTTGCTTTTTGATTCGTTAGATTATTTC
TGAC
>TR36278_c0_g1
GTCATGTTCCCAGTTTTTTTAATCACGCATTTGACAATTGCGGACAATAACACAGATGTG
GCTCCTAAATATTACGCCCCTGTATTTGGTTGCATTGTTTTCATCACTGAAGGATGGATA
TGCTGAAGTTTCTGTTGATCCTGAAGTTTTTATGAATACGTCGCAACTGATTCGATATCA
AGGTTATCCCTGCGAAGAATATGATGTCCACACAAAGGACGGATACATTCTCAGCATACA
GCGAATTCCTTACGGCAGAAAAGAAAACAGTACCTCTCAAAACCGCCCGGTTGTGCTACT
GCAACATGGTTTACTATCATGCTCGGCCTGTTGGGTCGAGAATCTAGCAAATGAAAGCCT
TGGATTCATTCTTGCGGACGCTGGGTTTGACGTATGGCTTGGAAACAGCAGGGGTAATAC
TTACGGCAGACGCCATCAAAATTACACTCCCAGTCAAAAGGAGTTTTGGCGCTTTAGCTG
GGATGAAATGGCAATGTATGATTTACCAGCAACAGTGGACGAGATTCTCGCCTTGTCTCA
AGCAAATCAGCTCTTTTACGTTGGACACTCGCAAGGAGGTGGAATCGGTTTCGCTCAACT
TTCTCGGGACCCGGAATTCGCACAAAAGATAAAGCTGTTTGTTCCTCTTGCTCCTGCTGT
CTACGTTGGTGATATGTTTGGTCCACTGAAACTTCTTGCGCCGTTCTCGCGAGATCTTGA
CTTTGTATATTCTCTGTTTGGCGATGGCGAGCTACTTCCATACGATTCAATCTTTCAGTG
GTTAGCAAAAGATGTGTGTGACAAAAAGATTCCCTCTTACCTGTGTAAAAACTTCTTATT
TGTCATATGTGGATTCGACGAAAAAGAGCTCAATCAGACACGTGTTCCTGTATACGTTGG
TCAACACCCGGCCGGAACGTCCGTTCAAAATCTTAACCACTTCGCCCAAATGGTCAACAG
TAAAAGGTTCCAGATGTACGATTTTGGCCCGGTAGAAAACATGAAGAAATATAACCAAAC
GACTCCTCCAGTGTATGATCCCAGCAAGGTCAACGTACCGATCGCCATGTTTTCCGGGAC
CAACGACTGGCTTGTTGTGCCAAAAGACGTCGCAAAGCTCGTCAGCCAATCTACGTCTCT
CGTTTTGAACAAGGTGATCAGCGGCTGGGAGCATCTTGATTTTATATGGGCGCTTGATGC
TCCTGATCAGTGTTACAACCAGATCGTTAAGCTTTTTAGAAATATGTTTTAAATGTTACT
GATTTATAGTTAGACGGAATAATGGCGATAATTAAGCTTAGGTCGGGTTGATCATTCATG
TTTCAAAGTGATATGAAAAAAAATCTTCTTCTGTGACTTTATTTTCATTGTTTTTT
>TR30152_c0_g1
GAAAGTACCATACCTGGCTGAAAAAGTACACATTCTACTCACAGGTAAATACAAGAAGCA
TGCTGTGCTCGACAACGGTAACCAATGGCTTCCCGAGAAAAAGATGGCCATTAATTTTAG
AAAACTTCTTGGAGATAAGGTTTGGTCAGAATTCGAGATGGAGTTGCGCTCATCTGTCCA
GATCCACGTGTACAGACAGTCGGACATACCAAATAGACACGGCCATTGTAACTCCAATCC
GTATATACCAAACGTTCTACGGGCTAAGCTGGGCATGGCTTTGATCCCCGAGAATGCAAA
CGGCAGGAGGACAAGAAAGGACAAGACTAAACGATAAAAGAAATTAACATATTACTTATG
GCGAAAGAATTATGATAGGGGTCTGA
>TR10173_c0_g2
TGTTTTAACTTTGAAGTGTCACAATTACGAATTACACTGAAAGGGGAATGGGGCCCATAT
TCGGCCCCAAAAATGGCCAAACAAGCGCCCTGATATATATTGTTTAGTGTTCATAGAAAG
GGTTTGTAATTGCTTCAGCTAGTATCAGGATAAAACTCCTGTGTAAAATTATTATTTTCA
ACATATATATGCACATTGAAAAATGAAGTAACTTATTAAATTAGAAAATATGGATTCACT
GGTGAATACTTTGTTACAAGTTCTGAAATATCATAATAATATCATTGAAGACAGCAGTAA
CCAAGGATACTAAGCAGATAGTAGCAATAATATTGATGCATGTCTGCAACATCATTGAGT
TTGTATTGCAGTACTGGAAAGTTTAAGAGGTGAGCACAAGTATATATACATTGATCTTAT
TGATACTAGATTTTATTGATTTGGAGAGTGGTATTGATTGTGAATGAACACAGATTTAAT
TAGATAAAATAGTAACCCTTTCCTTCATGG
>TR30851_c0_g2
CTCCTTCTTTATTTCAATGTAGTTACAATAGTTTTGCACTGACCCCTCGGTATGTTATAG
TCTGTTACACAACGATACTTTGCTTACACACACAGCACTAACTTATTGCACATAACAAGT
TTAATAATGTAACATATTTCACTGTATACATGTATTCATATATCACATTTATTTTCAAGA
AACCTCAAGGCCCAGCATCACAAACAATAATGTGCTCAGACTCAATTTTCAAATTCTAAG
TAATTGTTGCTTATTTATTTGGAATAATTTATACAAATGAAATAAAATAAATCTTTCAGG
TATATAAATATTTCATATAACACACAATCGTGCTTAGTGCCCAAGGTTATAAAACTGAGC
ATGGAAACCAGTCTCAAATCGCAAGCATCCGATTGGCTGAAATGGCGA
>TR33238_c0_g1
TGTAGCACTCGGCTCTTAATATTTAATCCATTACTCCCTAGGAACTGGAAGCTTCAGATC
AGCCTGCACATCCTTGCAGTCTATTCAGGATATACAGTTTAAGATTGATTAGAATATTTC
TGACAAAAGCTAAGTAGTGTTGATCCCGATCATACTGTAGGGATGTGATGGCTGATCCAT
AAATACAGGTCAAACATGAGATGAAAGTTGTATCAATGGACTAAACAGTTAATAAATTAA
TGATCTTTGATTTGTTTCTGTTAATTTATTTGATTTTATTATTTGATGATTATCAAGTTA
TATCATATTTTATGTCAGTATGTGAAAAGAAAGATATTTTGTATGAATGAGAGTTTGACA
TTTATTAAAGGAATATAGTCATATGATAGTGTAACTCTTATAAACAAATATGAATTAAAC
AGACCACCATAAACAAACAATTGAAATAATATGGACACAACTATTAGAAAAGTAATTCAC
ATAATTGAACAACCATGGACCATTTGGTCATTACATACAAGTAGATGACTTTTAGCTTTG
TTGATTATCCTTTACAAGATGTCTTTTTTCACTGCTTAACAATGACCAACGCCTCTTTAC
CATAGGAATATATTCCTTTATGTTAATGTTTGCTTTTACTTGTGATATTTAATTGTTCTG
TATTTGTCATTGTAGTTATGTGTATGTTTTAGGTTAAGACTGTTTTTGTGGAATTTTAGA
AACAAGGACATTAACACAACTTGTTCAAACACATCTTTATTTTGTGAAATGGGTATGACT
TTTCAAGTAGACAGAATTCATGTCTACAATAAAATTAAACTTATTCCCAACTAGAAATTA
AAAAAAAGAAGCAACCAGTAAAGACAGCTAACAAATTTAAAAAAATGAAGAATGAAG
>TR16981_c0_g1
CGGTCTCATGTCTTAGGCGTTTGATTGGCTGAAATGGCGATTGGTCACCATTTCAGCCAA
TCGGATGCTTGAGATTTGAGACTGTTTCCTATTCTCAGTTTTGTAGTCTTGAGGCTTTAA
TTAATTACTTTGTCCAGGTGACACAGGTTGTTTTTGTAAAACCAGACTTTGGAATGTATG
TGAGTGAATGTTAAGTGTGTATCGGAGAAAATGATGGGTGGGTGGAGTTTGATTTTTATA
TACAGATTTGTAAATGGCAACTTTTATGTTTTTAATAATCATTTTTATTGATTTACTTAA
ATACCTATTTTCCCGCAACACTGATAATGCTACTTTACCCTTTACTCCGTATATATGAGT
TTCCTGGTATGTGTGACTAATGTAGATCGAGATCCACTGACACATTTGTGCCATCAGATC
TGGATCTATACTGATAGCTTTTGGTCAGATATAACCTAACTTATTTACATGTACTTTAAG
>TR48722_c1_g3
AGAACTATGAAGACGAATATTCTAATTACAAAAAAAGAAAACAAGACGAATGAGCAAGAT
AAAGACAAGAAATATGAAGGTGAAGAGGCAGGTGTCAAGAAAGAAAATAAGATGGATCAG
AAAGATAAAGAGAAGAAATATGCGGACAAAGAGACTTTTGACATTGAAGAAAACGAGACA
AATAAGAAAGATAAAGATGAACACGAACAGGGTGGGAACAAAGGAGAAAATAAGGAGACC
GAGGACGAAGATGAGAGGGAGGACGTCGACAAGAAGAGAATGGACAGTGAAGAGGATGAG
GTAAATTATCAGTATTTCTGAAGAAAACAGTTTTATATCGCCCTTCGAAAGATAAG
>TR38747_c1_g1
TTTTCTGTTTATTATAGATCACTTTGAATGTTACAGTTTCACTATTTGAACTATCACAGT
TTTCTGATTGAGCATCATTGATTGTGTCTCCACCTGGTTCATCCACAGTCTCTGGTTGTT
CAGGATCACCGCTGTCCTCCTGCTTCTGGTTTGTGTCGTCTTCTGATGGGTTAGTGGAAT
TTTCTGTTTATTATAGATCACTTTGAATGTTACAGTTTCACTATTTGAACTATCACAGTT
TTCTGATTGAGCATCATTGATTGTGTCTCCACCTGGTTCATCCACAGTCTCTGGTTGTTC
AGGATCACCGCTGTCCTCCTGCTTCTGGTTTGTGTCGTCTTCTGATGGGTTAGTGGAATT
TTCTGT
>TR16091_c0_g1
GCCGAGGGTTTTATATAAAATATAATATTTAAATCATTATTTTAAAGCATCTGTTCTTAT
TTTAGTGCGGAAAACGCCAAAATTGAAGCCCATTTCAAGGATTTGTCTCGCATTAGTGGT
GGAAATAAAACTCGATTATATTCTTTAGTGATCTGTAGTCAAGTATGACAAATTGATAAT
TAATACATCTGAAGTTCGAAACGATTTTTATTGGTTATTAAACTATTTTTTTCTTAACGG
CGTTAATTTACGGCCTAGCGGCGTACAATTGCGGGATTGCGGCATGAAGTTGTTGGCCTA
GCGGACTAGTCTGCATAGCGGCGTAAAGTTGAGGGCCTTGATGATTGGCGTAATAGCGGC
GTAATTTAGAGGCCTAGCGGCCTATCCGACCAAGCGGCGTGAAGTTAGCGGTCTTGCAGC
CTGGAGGCATAATGGCGCGAAGTTGGTACACTTGCGGCCTGGCAAACTAGACATGAGGCC
GCTAGAGCGTTGAGTTCAGCCCTTTAGGCCGTCAAATTCACGCCGCTAAGCTCCAACTTC
ATGCCGCTAGGTCGCTGGGTCGTAAT
>TR50954_c0_g1
AGAAAATCTAGTTGAAACAGTGATACGCCATCTTATTAGTGAACACATGCCACATAATTG
AAGTCCCTCTTTCATGTGCACACAAAAATTCTATAGTTTTAATAACAGCTAAATGGTTTA
AATGCTAGTGCTGTAGAAGTTCACAAGATGCAAATTTCTAAGCAAATTTCTTACCATACA
GTAATCAGCAACACAGTTTTGTTGAACAAGATGTTTCTCACTCACAGCACAAGGTTTCAT
ACACTCAAAACATTTTGTATCATGTTTACAATGGTCAATCATAAATTTTCTGTGATTGTT
TCTGTCTGAAGTCTTTTTCAATCTGTCCTTATGTTCCGTTAAACACCTTGCAGCGCACCT
AGCACTTAGTAAACCATTTTGTCCTGCAATCACAGCTACTCCAAAACACAAAACAACCAC
AATTGTCACCAAAAAACTTTGAAAAACTTCCATTTTAATTGATCCTATATTTTTTACACA
CACTCATT
>TR22286_c0_g1
TTTTCATACTGACAATTTTATTTATGACACATACATGTACAACATCTAAACAATGAAAAT
ATACGTATTTAATTCAAAATAAATGTATATCTAATTGGGCACAAGACTGTGATCTGACCA
TCCTGTGGTTGTCCACATCTCTACTCAATCAACCCCTAGTGTTGACCGATATCTATGTCA
AATGGCATGTGACTGAAATTGGTAATGTGCATACAGAATCTCTATTTCCGGAATTCCAAA
ATTGATTCTTTTAACCCTTTCCTCCATATATACGCCTTTTTACGCATGTGCGACCAGTGC
AGATCCAGATCAGCCAGCACATCTGTGCCGTCTGATAAGGATTTGCACTGGTTGCTTTTT
G
>TR50117_c1_g1
TATTGTTTCATTGAAGTGTGAAAGTACTCAAATAGTTCTTGTAAAATACTCGTAAGTACT
GAACAATTTTCTTCAGTACTTGAGTTAGTACGAGTACTTGTACTCGTAATTTAAGATAAG
TACTGAGTCCTGCTGAGTACTTGAACATTGGTACTCGAGTAAGTACAAGTTCGATTAGCG
AAACTCTGTTAAAAAGTCTGTAATGATGTATAAATAATAAATAAAGTGACAAAACAAATG
TATTTCAGACTAGTTGCTAGTCTACGTCAGCGTCTCATATCACGTTTAACGTTAACGTCT
CATTAAACTGTTTAGCGTCTGATATCACTGGTTGGCGTACACGGTTTCTTTCTCCACGGA
CTGCTGTTCTGCTGTCTTATCGAAGTCAATACCCAGGTATTCGGTGGGAGAATCTCTTCT
TACTGTAGACGTGGATGTTTTCTGTTGACTAGGTGGCCCTACAGCGAGCTCGGCATACAC
CAGCTGTGGTTCTCCTGCAGGCTGAGAGTTCAATGTGACAAGATCATCGGACGCTTTCGG
TTTGTTAACTTGTGAATACAACACCTCTTGTTGCAAAGGTATGCTCTCGTCATTTCCCGG
TTGTGGTTTCGTCTTCCGCACTGCATCGAAAGGCTCGTAGGCTTCGTTCTCTGTCATGAC
AGCTTTATCGTTTTTCATTCGTCGCACAACAATTACAACTACAACGACGACAACTATAGC
CACCAAACTGACAGCAACAACCACAGGCGCTATCCACGACGGAGCACTGCCCTCAGGTTT
CTCCACAGTTCTTTTATGTCCCTCTCCCTCTGGAATACTGATGACAAACGATCCTTGAGC
TGTGACATTAAAATCTCTACAAAGAGCTCTGCAGACAACCCGCTGCCCGGAATGAACTGG
GCTGACATTAAAAGATGCCTCCCACAAAGAATCAGTGCCTCCATCTGGATCACCAGTAGA
CTTATTTATAATGAATTTTTCATCAAAAATCAAATTATTCGGCACGATCCAATGCGGTTT
GCATGCAGGATGTGCATTGTGTATTGTACAATTTGACCGGACTAGATAAAAGTCCTGGTC
CTCGATTCGGTATGTAGTCGGTGTAATTGTAATGGATTCTGGTGGAAATAGATGTTGAAC
TGGATTACTTTCTGAGCAGAGGGTTTTATTGGTGTAGTGTGGGTTAGATCTACAACAAGA
CACACGGTGATTGTTCCACTCCTTTCTAAACTTTGTCAACGTAGCAGAGGTCAAGGGCGA
TTCAGTATCAGTGTGGTTTCTATACATAACGTTTTTCAGTATCTCTACTCCACCAATACG
GAGAAAGACACGGGCGGAAGGACGTCCACCCACAAAGACACAGGCTATGTTTGTCAGCTC
ACCTTCTTTGGTTATGTTAGGCACGTTAAATGGCTTCATCACAGGAGGCTTGGTAACATA
AACAACAGCAGTGGCAGTCAGTGGCTTGTCTAGTGCATCATTTGTCACAGAGCAAACAGC
TTCATTCATGTGGTACTGGTTTCTCAAATAAAATGAATAATAATAAGCACCAGTGTCATC
TTTTTT
>TR376_c0_g2
GCTAATTAAGTGCTTCCTGGTCTCAGTGATGAATCTCGAGGATGACAAACCCACACTGGA
TAATTTGTTTAACCATCCAAGTTTTACTGAGAAGGAGATCCCTCAACAAACTAACCAGCT
GTACAAGAACCCTGACTCTCACTCCAGGAAGGTGCATGAACAGGCTCTCACTGGCATGTT
TGTTGCTGCAGCTATAAAAGAGCTGCGCCAGTCCGCGCTGAGGTTCATGGGATGTATGGT
GAGACACTACACGATGATCGCCATATCGCAGCAGTGCGGTCCCTTCCCAGTGGGTGAGAG
GCAGAACAAGCTACATGGTATGGATACACAGATCCTGGTCGACGCTCTGGCGGTGATCAT
GGGTCATGA
>TR40726_c0_g1
AAATTCAATGCTAATAGATATCACTTGCACGTCAGGGGGGGCATTTGTGTTTGACAAACA
CCTCTTGTTTTAATTAGCTTTTTGCAGGTTGCCAGCAACCCATACATACCTGACATACAA
AGCCAAATATAAGTCAATATCTGAATAATGCTGTAGGTACTGCTAGATGTAAAAGTACTT
GTATCTAGATAAATATGTTGAACATTAGCAATACTGATTTATAGGCGTTATGTGAAGTCT
GAATGTTGTAACTACACATAAAGAATAATAATAGGTACATTAAGAGTGTTTCCAGTGGTA
CCAGTCATTGATGTCATTGGCTGATACTGGCAGCATTGCTATTTGAAAAAACTGAAACAA
ATGGTAGACTGCCTGGCAACAATTTAATTGTTATATCTATCATTAGAAACTAGTCTGTCA
GTTTCATTTTGACTCCGAGAACTTCAACTTCTTAGCTGGCTTATGGATGCTGTATATTGA
TTAGATGAGTTGTGTTTTTCCCATAGCTGAAGTCTTAAGTCAGAAATGGCAGCTTATTAT
TGTAGCCATTGGTAAACAATGGTACCACTGCTGTACATATGTCACCGTCAGTCTCTAGTT
ATAAAACTTCTAAACCCTTTTACTCCATGTATATGCATTTTATTGCATGTGCGACCAGTG
AAGGTCCTGATCAGCTGGCACATCTGTGCATCAAATCAGGATCTGCACTGCTGGTGTTTG
GTCAGAA
>TR32002_c2_g1
GACAACACCGTAAAACATCGAAATAAAACAAGGGAGACTAATCTTACACATATTTCAATC
ATGTGATTCATCACATGATACTAATCGGATCTCCTCGTTTTTTACCGAAGCGTGTAATAT
TTTTTGAGCATGCGCACATCTTTGTCGTGGGAAAATGGCTGCCACCGATTGGCCAGAGTC
TTGTACAGGGAAGATAATATGGGCCGAACTACCAGGATTGCCAAAGAAAATGCGGTGGCC
AGTCCAAGTTGTTGATTTGCCACTGGTGTTCTGTAATGCTGACAGTGCCTGGTCCATTTT
GGTGCGGTCTAATATCCATTGCCTGTGGGGTTAATGCTGTCTATTATTGAGGGGTTCATA
AACTAATTGTAAATTGCACTTGAAAAGAAGTCTGCTACTTGTACAGACAGTCTTAGAGAT
GTGGAGTGGGCTGCCCATAAGCATAGATCCTATGAAATCTCCTCAACGAAGAAGTCTGCA
GTTAGGCCTGAAGAGAAGGCATCGGGCATCACTGCCTTACTTCAGGAGGCATCAGACATC
ACCTTACCTGCGGCAACAGACACTGCCTTACCTGAGGCATCAGACACCGCCTTACCTGAG
GCATCAGAAACGGCCTTACTTCAGGAGGCACCCAAGATCCTCTTAATTCAGGAGGTACCA
GACATCGTCTTACTTCATGTGGTATCAGTCATCACCTTACGTGTGGCATCAGGCAATGCC
TTTGTTCAAGAGGCACCAGACATTATTTTACCAGAGACATCAGACACTGCCTTATCTGAG
G
>TR23831_c0_g1
TTTTTACACAATCATAAAATCGCCTCTTTACTAATATAAAAGTGTTTTGATTTGTTGCCT
AATTAATAGCCTCGCCTGCTTGGGTTGAAAGAGGCCCATGTTGCATAAATTTTTATGTAG
TATTCTCTTCGCTTTTACTTTCTGCGCTGGTACGTAACAAATGAATTGTGTCATTTCGCG
TTAATTTTAGGGAATATTATTCATTACAGACAAGATAGTCTTGCCAGAATTTTAGTATAT
TCCACAATACTCTGTCTCGGCAGAATGTAAATGTGATGCGAAGTTTTAATGCTTTATTCT
ATTGTTCATTCCTTTTACGGCATTGTGCAATACTAGTATATTGTCATAATTTGTTTCATG
TTTTCATCCTTTTTTACAATTACTCAAACACAACAGTATGTTTTCCTTTGTTGAGCAAAG
ATACTTTTTATCACTTTTTTGTTTTTAACATAGTTCTTAAATAGATTTGTGTACATATCA
CATTATTATTTATTTTCACTTCATACCTTTTCTTAACGATGCATGTATTCCTGAACCTTT
TCTTCCAACTGAGATTACTTTACCGAAAACATATCTCCATAGCTTTAGACTGAAGTTCTA
AGCTTCGAGAAAAATAAGGAAAAAAGTAGCAGTTACAGAATTTTGCTGGTTTTATTTTGT
TAAGGACAAATGCGCTTTCATTTTTTGTTTCGTTATGCTAATATTGAAAAACAGG
>TR30226_c0_g1
ATAATATGCAACATATATAACTTGTTCATCAAAAGAAGTGCAAATGGCAAACGCTGCTGC
GACTATCAAAATGTGAACCAACCAAGAAAAACCTATTATTGGTTTCGTTAAATCTTTTTC
ACAAAACTAACAAGTATTTATGATTGTAGCGGTTGCAACATATTAACGTCAGTTATGGAT
CACTGCGCAAACAAAAACAGCATTATTCTTTAAATTTTACTTAGCAATTCTGTTGACATT
CTGAAAATGCATTGCACTTTGAAAGATTCAGTTAATTTAACATAAATTAAGGTGTGAGCC
AAATTCAGACCAAATAAAGACATGACAAACTTAAATTTAAACTAGAGTTATA
>TR18225_c0_g1
ATTTATTCATTTTTAATATTTTAAAAGAAGCCTTGATTTATGAGTAAAGCTGCTAAATAA
CATAAATTTGTTCCTTCTATCTTGAAGGCAAATGGTTCAAAGATTCTATTCGATTACATT
TAGATTTATTATAACCATTTTTATTTAAAAAAATTAAGATTACATTGATTTATTAACATA
CCACAAGAAAAGTAATAAGTGTTTTACATTAATAAGGTCGTGATAAAAACTGATTAACAT
CACACACTGCGACTGATGAAAAAATAATTAATTTCATCATTATATGATAACGATATAAAA
ACTTCAAAATCTAGATTATTTGTCAGTAAACATATTTGAAAATATTCTGTTACCTA
>TR36012_c4_g13
TATGTGTCTGATCAGGAACTACACTATTCACTTTTAAATTCATTAGGTTATTTCTGACCA
AGAACGGAACACATTAGATTCTGATCAGATGGCACAGATGTTCAGGCTGACATGGCTCTA
CACAGTTTGCCCATGCAATAATGGCCGCATCTCAGGAATAACAGGTTAAGAGTTCAAATT
ATACCGCAGCAGGGCTTATTTCCTTCTTTAGTAGGAGCTGTCTACAGGCGCCTTCCCTTC
AGACAATTTATTTGAAAATCATGCAGTTTTCCCCCAAGAAATAACTTTATACCAGGTTTT
TTTTTCTTTCCCCTATAGAGAAGAAATCATGTTATTTTCCCCAAAATTATAGGGCATGGG
CCCTTTCCTTGGCATTGAAAAAAGCACTGAGCAGCATACCGACTGAAAAACAAAAACCTT
CATCAAAGCACACAACTTATGGCAATCAAGAGACATAAAACATCAAACACAAGTAACAGT
GGAATGCATAAAATATACACAAACTAGAGCCAAACCAAACTAGCACTCTGCCATTTCTAT
GATAGCAATCTTTAGGAATACAAGGGGAAAAGCTTAATTAAATCAGGGAATTTACATGTT
ATTAGTCAAATTTTCTCAGAGAAAAACATAAGCATAGCAATATTGCACTCCACCCATTAC
ATATAGCCGATTAAAGAAAAAAAAATATTACATGTTTGATGCTCATTAAACTTTCCATTC
CAAACCATTTCTCTAAACAAGCTTCGTTCATAAGATGGCAAAGAACATGATTGCATTCAC
AATAATATATTTTATCAGTTACTTGCAATGCATTTATACTAGTGGGCAAGAATCAGAAAT
TTCATGTTTTTTTGGTAAAACTGCATCTTCATGAATTTTTTAATTCGTGGTTGTTAATGT
TGTTTATTTTAATCATATTAACTTGGTAATCTCTATTTTGTGGAGTTCAAAACTTGCTTA
AAATGCCCACAAAAATTAAGTACCACACAAACAACGGTTTTGCAGTCTTTAAAGTCACCA
AACTTACACTTTGTAAAAAAATATTTCCTGTGCCCTAACATTATAATTGTCTGACAGCTA
TTATGTTTCAATAAATTCAACTGTTTAGGGTTTTAGCATTCTAAATGACACTCTTATATA
TTTTTATTTCAGCACCTTTCTTCTTGTATATGTTTATTTTTTTATTTTGTCAAATATCCT
ATAAAAGTATATCACTTTATCATGAACTCCATATTTACAGTGCCCACGGTAATAAAACTG
AGCATGGAAACCAGTCTCAAATCTCAAGCATCTGATTTGCTGAAATGGCGACTGGCTGAC
TGGCTTGGATTTGAGACTGGTTTCAAATCT
>TR32763_c0_g1
ATTGCTAGCAAATCAGGTCTGTCTGATCAGGATCTACACTGTTTGCTTTTATATTGATTA
GGTTATTTCTAACCAAAAAGCGAACTGCAAATCCAGATTAGACAGTGCAGATGAGCCAAC
TGATTGGGATCTTATGACAAAATTCATAAGCCTTAAAGCGAGAGGTGAGCATGTTGAAAC
TGTACAACAGTTCTTAATCACAAAGAAATTTCATAACCAACAACCTTCATATAATATACT
ATAGTACTGGCCAGTGTAATAACACATTCACATTCCAAAAATATATATATACATGTAGCG
TTCAAAATTAGCAGAGGGTGTCACAGTTTATTATGATAAAGTTTGTCTGGGAAGGGGAAC
TGTAGAATTATCTTGTGTTTTTTTGTTTACATATCTATAATTTATCTGACCAAAATAATG
GCAGGTCTATTATCAGAAATTATGTAGGAGGCAAACCTAGGCCAATTTTAATATTCCAGT
AAACAAGTAAATATTCATAATTTTGAGATCCAAGAAAAAATGATGTCAATGGCTCGATAA
ACATATATATTTGTAACAAAAATCCATAATATGTGAACAAATCAACATTTAAAAATATGA
ACAATTAATGAAATGTCATATGAGCTTAACTAAATTCACTATTTTGCACAAATTCATCAC
AATGACGTAACAACAAAAGTATTGTTTCTCTGTAATGTAATGAACTTTTCCGATCTTGAT
TATCCACCTGAATTCACTCATTTGTATCAAGACTACACTACACCTCTTCGTACTTTGAGA
GTCTCTTGATCAACTCCTCATTTTCTTTCTGAATGCGTTCTAACTCTTCTCTCATGTCGT
CATTTTCTTGTTCAAGGAACGCAGCTCTCATGGCTATCTGATTTTCCTTCACCCGCCGGG
CGTCCCTCGAGCGTTTCGCTGCAATGTTGTTCTTCTTACGTCGCTGCCAGTATCGATCAT
CTTTGCTCGAATCTTCAACAAATACCTTTTTGGACTTTTTAATGATTGGCTGGGGTTTGA
GCTCATCCTCTGTAAACTTTCGGTTTTTAGGGTCGAAGTTCTCAGTTCCTGGTACCGAAT
TTTGTGTAACAAAGCTGTCATTGCTGTCAGAAGACTCGCTTTGATCGTTAACGACATTCG
AGTCTTTCCACACATCAGAGTGTGGTTGTGGTGAGTATTCAGAGGTGCGTATTGGTAGTG
GGGTCTCTCGCTGCATAAACACTGGTATAGTTGAAACCTGGACCTCACTTATCTTCTCTG
CAAATGATGCCTTGCGTTTAGTTACAAATTTGCTCGGGCTTCTTGTAATCTCCTCAATGC
TGATCTGTTTCGACAGCTTCACTCCAAAATTGTCATCAAGTAAATATCTTTCAATGGCGG
ATGGCTCCTGTTCTGTTCTAGGTGATACTGCAGGGCTCAGACTGAGTGGGGAAACGTTTT
GTTTTGTTACTGGACTCTCCGGCAGATACAAGCCCAGAGTTGATGACTCTTTCACATTCT
TTGACTCCAGTGCAGGCAGACGGGGACTTGGTGGTGATAAGGACACTCTGGGGCTGGGAG
GCCCTATAGGGAGCCCAGGTGGCTCTGGTGACCTAGAAGGCGATCTTGCAAGAGCATTGG
CCAATAAGCTAATTGTCTCAGCATCATCATGGTCCTCGAGGTTGACGGGTATACCATTCT
CTGACAGGAATTCATCCAGATCCATGAACTCAAGGTTAAACTCAGAACCATCTTCTCCAC
TTGGTTTTTTATCCCAGCGGGGACCAAGGAATGCCGAAGTAACATCTGGCATATAACCAC
CAGCTTTACCTGGCTTCTTCAGATTGCCATTACCTCCATTCAAAATCGGTGCTGTTTGAA
GGCTTGGATCTTCGAGAAGTGCCTTCAATGAAAATCCATGGCCTGCATAACCATAGTTCG
CCATTATTCCAGAATTTCTGTTTTCACAGTTCTTAGCCTA
>TR34609_c0_g1
AAGAACCAGACCAGTCAGGGTTGAAGGTTATAAAGCTGAGTTTGGAAACCAGTCTCAAAT
CTCAAGCATCTGATTGGCTGAAATGGCGACCAGTTCCAGCTGCTCATGATATAGCCTGGT
CCTCAATGTGATAAATGGTGTACCCTTGGAGTCAAGAGTTGAACGATGACAACAGAAGTT
TCAAAAGCAACTTGAAGAAATGTGAAACACCACTTAATTGTCTGTTGCTCTGATAAAACC
TGTTCTGTTGCCACAATATAAACATCTTTAACTCCAGTAATTTGAGGACATAGCACAACA
ATTTTGTCGCCCAATATACTCGTGAGCACAACTGTTTTGTCACCTAATTTACTCGTGGCC
CTTGATTTTTTTATGCCCCCGAAGGGAGGCATATAGTAATTGGACCGTCCTTCCGTCCGT
CCGAAATAATCTTGTCCTCGCTTCTCCTCTG
>TR35355_c0_g1
GAGATTAGAGACCAGTCTCAAATCCCAAGCATCTGATTGGCCAAAATGGCAACTGGTTGC
CAATTTAGCCAACCAGATGCCCGAAATTTGAAACTGGTCTCCGATCAGTTTTATGATATA
GGGCCCAGTACTTATCAAGCCTGTAGAGGGTACTAGGATATCAGTTTACCAATTTTATCA
GGATTCTGCCAGCTTTAATAACCCTTCCCAAGTCGCATCTATGCAGTGATGTTGACTTTC
TTTAAAACTGGTTCAAACTATTCACAATTTATGAATTTATTTTGCAGAAAATCTCTGGCC
GAACAGTAAACATTGTTGACTCTGATCAGACTGCAAGGAAATGTCATCTGGTATATTTCT
TCACCCATGACTAATGCAAGTGAATTAGTTTTTAGAAACAAAATAGTTACAGTTTGTATG
GTTTGTAGTTATTTTCTTAAAATGGTATATAGCATTTCCAAAGCACCTGTATTACATTTC
ACAGCCAGGCTACTGTATGGCACCTTATTGTCTACCTGAATCTGTGATACACCAAATAAA
ATGGGTCTTATGGTCGCTGTGCTAATTGTTGACCCTGATCAACTGTGGATGTGCAGGATC
ATCTGGGACTACACAGTATTGGTTCAGATAGGCAGACACATCTGTGCCTGCTGATCAGGA
TGTTACAGAAACCATACATTCCCTTTCTGATTGTT
>TR14325_c0_g1
AAAGATCTGAAAACTGTGTTTAACAGACCAGCATAACTGTTTTATCTTTAGCAAATTGCA
TAATAGATCATAATAGATCATTATAGATAATCAGCCGTGTAACTGACATTATCATTAGCC
GTGGTCCCGGTGAGACACGACCCGGTGTATATGATCCCGGTGTAATTGTTAGGTTTTCGT
CGATCGCATTTGTGTTATTCCACTCTTCCGCCTCTCGTTTGGTTCATATCATTTTGACTT
GGATGACGTTTTATCGGTCGACTCAACGTTTTTGTGACATTTTTTGACATTTACTCGACC
TATGTCGTTAACTTTGTCCGCGTTTTTTCAATTGAGTTTCATATTTTCCGGAAACAACTG
AAATACTCGAACGAAACTGTGTAG
>TR55130_c0_g1
TTGTCAATATGCCAGCCACTCGGACTCCAGCAATATCTGATGCAACAATCACAGAAACAT
TGCTGCACAGTTTCTCTGTCACAGACACACCCACAGCAACTATCACCTGCACATTTACAG
CGCCGGCTCCTTATGACAATGATTTTGATGTGAGAGGAGCACCTTCTCCAGCTTACGAGA
TATATTTGCTGGCTACTAATGACTTGAATTACGATGCTGCGGCTTCAATTGTTGTTACGG
TAACATGCACAGATGGATCAACGCCAATCACAGCAACTTTCACTGTGCCAGTGATTGATG
AGGACCCTGTATGGACTGGATTGCCGGCAGCCGCTTCTTATCAGTTCCTATCTGATACAG
AACCATTGGCCACTTCACTATACACATTTTCAGTAGCTGATTCTGATGACACTATTTCCT
GTGCAGTGGATCCTGGCTCTGCAGAGGCAACATCATTTGAAGTTATTGCTGGTACCCCTC
CAGTGTTTGAGATTTGGTACAAAGGAAGACCCCCAGCCACTTTGAATTATGACACAGCGG
CATCTCACAGTTTGTCCATTATATGTGATGATGGTGCAGTTTACACTCATACAGAAACTT
ATCAAGTGGATCTAGAGAATGCACCTCCAACGTTTGTCAATCTGCCAGATGCGGTTACTG
CAAGTATATCAGAGTCTGAGACATCTAAAGTCAGCTTGTTTACCGTGCAAGCCTCTGACA
GCACAGCATTGAACTGCTACCTGTCCAACACAGTGGTCGCTGCAGGCATTGAGCCTCTTG
TGAAGGGAACTGTTGCCCTACCAATCACAGAGTATGTCGTGTATGCCTGGAACACAGTGG
GCTTTGACTTCGAGAGCAGTTCAGGGGCAATAACTGTGGATATTTCTTGTGGGGACTCTG
TTACAACTATCACAGAAACACTGACTGTTAATATTATAAATGCAGCTCCTGTTATTATGA
ACCCATGAGGTTCGAGCACAGTAGCTGAAGATGTAA
>TR47197_c1_g1
GAACGCGAGGACAATCATGCCCTACCAGAAGATGTTCAGATGGAGCCCGGAAGAGAACCT
ACCAACGACGAGTCCAACACTGACGAACCAAAGCGCAGGGTTAACATAAGTGAAGAGAAT
AATGATGACGTTGAGCTTGTTGAAGACATCAGACAAGTTCGCCGCCACGGGGTACGTCAG
ATGAGTCCAAGCTATTATGATCGTCGAAGGAGTCAACCTAGAGATAGACATCGAGAGAGT
ACTTACCAAAGTGATGATGATCACCATAGAGGTGGAAGTACCGGGAGACGTAGACGTCGA
ACCAGTGGAAGAAGAGACTCACACGACGATTCAGATGATAGTTATGAGGGCAATGAACGG
TACTGGCGTCCCAGTGGTCCCTATGGTGGGAGAGGTGACAGACGCAAGGTAGTTACACAA
GATTCTGATAGAACCGGGCAAGGCGATTTCCTCAGAAATAGTATGAATGTTAAAAGGTCG
AACATTCCACTGATAAGACCAGAAAGCTTTGATGGTACTAGTGACTGGGAAAGTTATTTC
TCCCATTTTACTAATTGTGCAGACTTGGGTAGGTGGTCTGATGAAGAAAAAGCATTAACA
TTGG
>TR427_c1_g1
AATTAGTAAAGCAACAAATCACCGAAATGCTGGTCAAGATCTTACCAGATTTAGGTTTGA
AGAAAATATTAAAATGTTATTATCAAGATGTCACCTTATTGAGTATAGTGCTGGGTTGCA
TTGAGTATTGTGCTGGGGTAATATAAACTATGTCATATTGTTTATAGGAGCGTAGCTGGG
TCCTTTGCAAACACTTGTTATCAGCAAAAATTTCCACAATTCTTCAATAAAATCAAGAGC
TCGTAGCATTTTAAAAGAAGCATACATAAATCATTGATCGACAAAAATGTCCTACCCGTT
TGATTTTATAGCATATTAGAACTTTGCGATTTGATTTCGACATTATATGTACGGGCAGAT
ATCGTATTCGAAACTACGCCTAGCTACGCCTCTGTATCAAATTTCCTTTAACTACACCCT
TACAATTGTTAGCAATTATTTTGTTATAGAAAAGCATATGAGATGACTATTTCTTTTTTG
TTCTGACTTTATATTGAGACGGGCCCAGGAAAAAAAAGCATTAGTGACTGCATTAGTGAC
GTTAGAAAACGCTGGAAAAATGACATTTAAAGACATTAATAATAAATTTTATGATTTTGT
TTAAGTTATATGTCCATGGTTCTCAATCTTACAATAAGTGCACGTTAATATCGGTTCTAG
>TR9005_c2_g1
GGTCATGGCCCTCCGAGTCTTGATACTTCATATGAAGTAACCATCAAAGACAAGAAAGAT
GCCTTTCATGCTATCTGTATGATGAAGGCATATGAGAACTATTCATTTGAAGAGTTGCGT
TGGGCAGCTCCTGCAGTACCCCGCCCCAGTGAAAACATGCTGGTGAGGTCAGCTGACGAT
GGCACATACCATGCTAACTGGACGCCCAGTAACATTGGCCTCTATAACATCTTTGTTACC
ATTGATGGATTTGAAACTGGTGAAACATTCAAAGTAGAAGTAAAGGAACCCCCACAAGGA
GTCACCCCACCCACTCAGTCACTGAAAAGACAGCAAAGAAAACAGATGCGCAAGTTTGTT
GGAAAGAATAGTGCAGGTTTGAGAGTGAGGACTAAC
>TR33683_c1_g1
TAGGATTGAGATATCTATGTTCTCATTGTGTGTTAACAGTTGCCTTCTTATTTGAACTCT
TCTCATAGAAAAATTCCAGTGTTATCCCAAAACTCCCAGATAAAACGTATCTTAAAATCG
CGTCGTCTGATTGGAAAAGAATCTTTCTCTATATTTTGTCATAAATGATTATATCTGAAC
GAATGCTGAATAATTTTTAATATATGCGTATATTTTAGTATTTGCAAATATTTCAGATAT
GATTAATGGCGCACGCCAAAATTAAACGTTTCAAATCGAACTTCTTCGAAGTAATATTAT
ACTGTGGACACATCGAGGGCTTAGTGCGAAACTATTCCATCTGCTTCATATTTCTATACA
G
>TR58266_c0_g1
AATGGCTGGGGCTCAGACATCTATTTATCTGGCAGTAGACCCGGACGTAGCTAACATCAC
AGGAAAATACTTCAGCGACTGCAGACTTGATACGCCCTCGGAGGCAGCACAAGACAAGGA
GGCTGCGGCCCGGCTGTGGACGCTCTCTTCGCAAATGGTTGGGTTAAGCCAGTCATAGGA
ACCAGCACTGTCTTGGATCATCGTTTTAATGAATTTATGCTTCCATGCATTGACAAAAAC
CTGTATTATTTAGTCAGGATAAATGGAGACCGGAAACGCTACTGTATAGTATAAAGACAT
CACCCTCACATTTATGGTACAACGATAATAAAGGTTAATGTAGGTTGTTCTATCTTACTG
CGAAG
>TR28729_c0_g1
AATTAACAACAAAACGAATGACAGTAGACGATTTCACAGCCGCTAGTGGGTAATGATATC
TTGCTACCAAGCTACCTTGTCAACCAGAATTATATGTGTCTTTATTTCTAATACCATCAG
TCAGCCTTGCATTTTGATCACATCTTGGTGTTGTTTTACTAAGAATGAACCAGAAATGTT
CCAACTATCAAATGTCCTCTCCTCGATTTCCACTTAGAAGTACTAGAATCTGGTAGCTAT
TTAATATCGATGCAATTTTTGGGGGTATACACATGAAAAAATATTCAAAATATTATTACA
TTTTCTTATGAGACCCATGTAAAATAGGCACATTGGGCATCGTTTATTTATCCACATAAA
TGTTAATTCTTATACCTAAACTAATATACATTGATTGAGAAAATACATTCATGCATACAA
AATTCCACCGGCTAAATGTTGTAAAAGAACCAAGAAGACCTTATGCTAATGGTGTCTATT
TGAATGATACTTGTCTATTTGGTAATCATTCTTTATACGGTATTATCTTCAATGACATCG
TTCTGATCTGTAGGTTCAGTTTTGTCTGTGTCTTCTTTCCTCGTCTTTCTTTTTTTCTTC
TTTCGGTTGTTTTGGTTTAGTAGAATGTCTTCCGCTGCGCCTTCTTGTTCTTGTTTGTTT
AAGTTAGACACACTTTGTTCTGCAATGACCTGATCGTCAAGTACGTACTGATCTGAAGGT
TCCTGAGTGCCTCTCTCCTTTCGCTTTTTGCGCTTCTTCTTCCGATGTTTTCGTTTCGGT
TCTTCTTCCGACGATTTCACTTTCTGTGCATTTTCATCCAATTCATCAAGTTTAGAATCT
TCGTTTAGTTTTGTTAAAGCTGTTATAGGAGGAAGTGAAATACCTGTCACTTTAACGTCA
TCCATATTACTGGTCTTATCATTCACAATAACGTCAGTATCCTGTCTTTGGTTCGATAAA
ATTGACGACAGCTTGTCCGATGGAGTTTGTGTCTTTGAAAAGACAATGTTCTTAGGCATC
GAATTTGAAGTCGTGGGCGCTTTTGGACTAAATCCAGATTCGTTTGACGCAATTTTCCTA
TTCTTGTCCTTCTTTGCGCAACATATAAGTATTATTATCAGCAATATCAGGAAGAGTAAG
GCGGCGACTGTGATTCCAATGATAAGCGATTGGCGGATCCCTGGTTGAGTTGGAGATGTC
GTCGTTGGCGGTGTTGTTTGAGATGTTGTCGTTGGCGGTGGAATACTGTAATTAACACTG
CAGGATATACTCAGAGATCCATTGTCTTTAGCTTGAACTCCTATCCACAGGTACACATCA
CTAGCGGTTACACCTAACGTCGTATTCTGTGTATTGTTAAACGTAATCCAAGCATTCTGG
CTCATGTTGCTCTTTGTAATGTTGAATATGGTTGCTGAAGAACAATCATAGGTCGTATTT
GTATAACCTTCATCATCAATAACACCTAGACTCTGTTCGCAGTCCCTTGTGTCGTCTCCA
AGCCGAACATCTAATGTGTAGAAGTAAATACCAGTAAAATTCGTCAATGCTTGCACGTGG
CACGTGCAAGTGGAAATACCATAGTAGCTACTGTTAGGATAATTGTTGTCACTTTGCAAA
>TR48045_c1_g2
GCGTGATGATTCCAGAAGAACGCCTCTTGGGGGCGCGTTTAATGTGATTAACGTGACGTC
AGAGTAAAACAGACGTTGCTATGCAACTCGAGATGTCAAACTCTATCAACCTGTCTAATT
TCAAAATGATCGTACAACTTTTATGTTTAACCGTCAAAGGTAATCCACTAATTATTGTAA
AAAGTTTACCTAAAATACAGTAACTATAACTATTTGCGGACGTTTACGTTATTATTCTTC
ATTTACATTGAGTAACCAAGCAAGCTGAAATATCGTAATAAAATAGAATTTTATTTTAGC
TACCATGGTAACAGAGATGAATCATAACTTGAAGGAATGTGATCTTATTTCTTATAAAAA
CACATATTTGTTTATATTGAAAACTGTTTTACTTATTCTTTCACATGAAAAAGTATTATT
TTTGTTCATTTTTTTTCACGTTTCCATGGAAACAAAAACACCATGATTAATGAATCTGTA
CCTTTTTTAAGGAAAATGTTGATTTTTTAAATTTTTTTTTGTATTTTTGAACAGTATTTT
TGCGGTATTTGTCTTATAAAGGTCATTTTAAGCGTATACATGGTGAATTTTCCCATAATT
ATATGGAATGTTTTGGTTGCTATGGTAACGGTTGCCAAAATTAATTTTCTGAACTTAAAT
TTAAAACCAGCATAGCAGCTTTATTGAAAATAACATGTTTTTCAAAAAAACTGAAATGGT
GCCAAAAATGATCATTCATGAACCAAGCCCTTACTTGCCATGCACATGTTTATAAATACA
AAAAATCCTGCATGTCTTTTATTAAGTTAAACTAAACTTTTTCAATTCCTTATCTTAAAC
CTTCAGTTGGGCATACGTCTGTCAAATAAAACATTTTTCTAAAAAATTCTACCATTAAAA
ACACAGTCACACATACCCTCTCACATCCTTGTGGAATTAAGGAAACAAACTTATGGACTA
GTTAACCATGCACACATTTAAACTTATGTTAGCACACTACTGACAAAAACAGTCTGGATA
TCTGAGAACAAACAACAGCCAACTCTACACTGCTTTATGCATAAACAGTTTCCAGTATGA
AAATGCACGCAAACTACCTTGGTAATATCTGATTTATCCATCAGAAAGGTACTCCTTTTA
ACCCTTTCCTCCATATATACCCATTTTTACGCATGTGCGACCAGTGTAGATCTAGATCAG
CCAGCACATCTGTGG
>TR36783_c0_g1
ACTGTTCACTTTTTGGTCAGAAATAACGCAGGTAAATCAAACAGTGAACTGTGTAAATCT
TGATCAGATGGCAAAAGTGTGCCAGCTGATCTGGATCTACACTGTTTGCCCAGGCAATGA
AGGTGGGTCTACGGAGGAAAGGGTTAACCAAAATTTAATGACTACTATTCATTTTCAACT
ACTTTTTCATGCAAGTTTTTAATGATGCTAAAACATTCCATATATATTATACATTCTTAA
TTTTTGGAAAGTGTAATCTTGTTTTTATTGGTATGCATAAAAAACTCTTATAACTCTTTA
CCCCAAATAAAAGCATTTTACCAATTATGCGAGCAATGCAGATCCAAATCACCTGGCAAA
TCTGTACTGTCTGATTAGGATCTGCACTGCTTGCTTTTTGGTCAGAAATAAACTTATAAA
TCAAAAAGCAACCATTTTTTATCCTAATCAAATGGCACAGATGTGCCCGGTGGATCTGGG
TCTCTATTGTTTGCCCATGCAAGAAGGGTGGATTAATGATAAAGTAAAGGATTAATGCTA
TCTCTCAAACTCCCCTGTCATTTCTACAATAAGTTTAATTCTGGAAGACAAATGTTTTTC
ATGGCCTTGCTTAACTGATTTTGGCTTATTATAGAAAATTTATATGAGCTAAATTTGTGG
ATGAGCATTGGGCTGTTACACTATTATTTTCCAACCTTCTGGCTTAAGTCCCAATCAAAA
CTAGAATTATCACTGAAAGTGATTAAATACCCCCACATGTATGCTTGATAATTG
>TR19964_c0_g1
ATGGGGTCAAATGCAAGAGTGCCAGGTCAATATTGTTGGACTATAACAGTTTAGCTTGCA
TGCGTTTGCAAACCTAAACTTTTAAGTTAAAATGATCAAAATTCAATCCAAAGTGCAAAG
TACACCAAACAGGGTTTATATGATGGCGAAGCAGTGTACACAGCAAAAATTCAAAGTTTT
AGTAGCAAATCAGTTCGTATGCTAACTTACATGCAAATGGTCAATATTTGACAAAAATAA
CAGTTAAGAATAATCGTGCTTGGCATACACATCCGAGATAGTAGGCCTGTGAGTGAGAAC
ATATATTAAACCAAGTTTGAAAGCGTAGTTAAAGTAGTTCAAGTGAGTCTGCACTTAAAC
CTGAACCAGAAATGAAGTCATCAACAACGATGATAAACCTGAACCAGAAATGAAGT
>TR17326_c1_g1
TTTTATTTAAAACAACAAATGCATAAATCTGTACACTTAGATTACAAAATAACTTTTATT
CAAAGGTTTCAAATCCTATCTCTTTTTTCCCATGAACAACATTCATCCGTAATTTACAAA
GCTAAGTAATTAATAATTATTTCTATTAAACGACAATTCATGTAAATCCACCATAATAGT
GTAAACAAAGCTTAGTTTTCAAGGTCCAATACAGCAACATGTTGGTGTAACAGGAAGTTT
GAGTAAAATATATGTATTTTGGCATTATCTTGTTTTATTATTGTAAAGTTGCAATCATTT
AAACATTGAATTCCTTTTACATTTTTCCACTTTTATGATGCCATACTCCATTTTTAATTC
CAAAGTTCCTAAAATGTCAATCTTCTGTCAATTTAACATATTATCACTCTGTTTTTAACA
GATGATAACTGAAAACCAGAAAACTCTAAAAATAGTTTGTATCACGGAGGCTATATCAGT
GATCACGCAGTGGCAGATTTCTTATGGTACTGTGCCATTCTTGCTTCTATCTCAGGCCGG
AAGTGACGAATTAATCCCTGTACTGGCCATGCAGCACCGTCCCCTAGGGCACAGATAGTG
TGTCCCTCGATCTGTTTACTGATCTCCCATAACATATCAATCTCATCTCGCTTGGCGTTA
CCTTGCACGAATCTGTTCATAATTTTCATCATCCAGCCGCAGCCCTCTCTGCAGGGTGTA
CACTGTCCGCAACTCTCATGCTTGTAGAATTCAATCAGTCGAGCGATACAGTGGATTATG
TCAGCTTGTTTGTTCATAACAATCACTGCCGCTGTCCCGAGACCTGTCTGAGCTGCTATC
AGGGCATCAAAGTCCATTAATACATCGTTACATACTGATTGAGGAATAAGAGGGGTGGAG
GATCCGCCAGGGATGACGGCAAGCAGGTTATCCCAGCCACCGATGACACCTCCGGCGTGA
CGCTCTATAAGTTCTCGTAATGGTATAGACATCTCCTCTTCTACTGTGCATGGGTTGTTA
ACATGTCCCGAGATATTAAACAGCTTAGTTCCACGGTTACGATCTCTTCCGAAACTGGCA
AACCATGTTCCTCCACGACGGCATATTGTTGGTGCTACCGCTACAGTTTCCACATTGGCC
ACGGTGGTAGGACAACCAAACACGCCCACATCAGCCGGGAACGGAGGCTTCAGTCTTGGC
TTGCCTTGTTTACCCTCCAGAGATTCTATCAAAGCAGTTTCTTCTCCGCAGATGTAAGCT
CCGGCCCCTCTGTGTACATACACGTCAAAGTCATATCCCGATCCACAAGCATTCTTTCCA
ATAAGCCCCGCATCATATGCCTCCTGTATAGCAACTTGTAGATTAGAAGCTTCATTATAG
AACTCTCCTCGAATGTAGATATATGCTGCTCTAGCTCCCATGGCCCTACCAGCAACAAGA
CATCCCTCTACCAGCGTGTGTGGGTCATGTCTCATGATCTCACGATCTTTACATGTGCCA
GGCTCTCCTTCATCGGCATTTACCACAAGGTATTTGGGTCTTCCATCGCTTGGTTTGTTC
ATGAAGCCCCACTTCATGCCCGAAGGGAAGCCAGCCCCACCACGTCCTCGAAGTCCCGAA
GTGACAATCTCCTTTAGAATCCAGTCTGCTCCCTTTAGCACTATTTCTTTAGTCTTGTAC
CAGTCTCCCCTTTTCAAAGCTCCTTTAAGTCTGAAGTCATGTCTACCATAAATATTCTGA
AAGATTCTGTCATCATCATGTAACGGCCCAAACTTTGTCTTTTCTGGTTTCTTGGTTTCA
GTAGTATTGTTTCTAATGCTGATTAATGTTGGGCAGTAGTTATTTACAACAGCTGTTAAA
CGAATGGCAGGTTGCAGTCGTGCTAAGGTTGCCATTGTTGAATATTCTGTTACAAAACTT
TGAATGTTACATAAAGATTGGCAGGGTCACACACAACCGGTGCCCTTATGCAACTAGCAC
ACTGTGGAACAACCGATAACTCGGTATCTGATGGTTTCTGGTCAACTCGTACCTTA
>TR8149_c0_g1
TGCTGAAATGGCGACCAGCTTAAGTTTTATGATCTTGGTCCCAGAATGGCTGAAACTGCA
ACCAGTCTCCACTTTAACCAATCAGATGCTTGAGACCTGAGACCGGTCTCCAGCTTCAGT
TTGGTGATCTTGGGCCTTGAATGTAATGAGCTGGTTTGTGAGCTTGCATGCAGAACCATA
ATCTGATTGAAATGAAAACAGACTTATTGTACATGGCACAACAACTTGGGCTATAATGGT
GAACAAGTGTACAAACTTTCTAAACTGTAGTGTAAATGGAACATATAATAGTTTGAGGTA
TTATTTATGGCATATTAATCCATGGTATGATGTGCAAGTGTACTAAATTTAAAAACCTTA
GCTACAGCAATCTGTGAGACATAATGCAGTTACACATTTTTTAACTCTTTACTCCATATA
TACAAGTGTTTTTGTATGGCAGATCAAGCTCAGCCAGCACATCTATGCCATCTGATCTTA
ACACATACTGGTCGCTTCTTAGACAGAAATAACCTTATGAATCAAAAGCATATAGATATA
GTGCAGATCAGGATCAGGTGCCACAAGCGTGCTG
>TR17303_c2_g1
AATTGTTCAGTTGAGTGAAGAAGTGATCGGTCTAACGCCGTTTGATATGAAAGGATTAGA
TCAATGTAAGAATCACAAAGATACGTTGAAGTTCATTTGTGAAGATGATGACGAGCTCTG
CTGTAGCACATGCGCTTTTGTTAATCATCGAAAGTGTGAAAATGTGGTGGAGATAGAAAA
GGAAGCGAATACAAATGTAATAGATTTTACCAGTTTTAGACAAACCTTAATGGATATTGA
CACCAGTGTAAAAGCTTACGTTCAGCGGTTGGCGAGCACCAGGGAAAAGTTAACCAAAGA
TGGCACCGAGATAACAAACAAAATACAGGAGATGCACGACAAGGTAAACGCAATCTTTGA
AAATTTGAAAAGAACCGTCGTTAAAGAAATCCATTCTTTTCAACAG
>TR174_c0_g1
AACTGATCTAGATCTACAATTTTCACTTCTTGGTCAGAAAAACCCTAATGGAACTAAAAG
AAAACAGTTTAGATCCTGACCAGACAGATGTGCCAGCTGACCTGGATCTAAACTGTTCCC
CCATACTTCATAAGCATGCTCATGGAGTAAAAAATTAAATGTTAAACGCCTTTCTATGGA
TGTTACTTAACTGTTAATTTTACCCCCAAAAAAGCAACAGTTGTGCATCAATTTTTTAAT
GTATCTTCAGCATTAATTGTGGAATTATTTACTATGACTGAGCATATATAAAGTATCTAA
CACTTTTGAAAGATGGTCCTTACTACAAGGAACACTATGGTAAATGTAGGCATATTTCAA
TAAAAATATACAACAAAGTTTTTCTTTTAATTCTTTTTTGTTTTCAAATGTCTATTTCTG
TGTGTTTTTTTTTAAACAATTATTACAAGTAGTACTTTCACAACATAAATTAACAATCAC
TTACTTATAATGTAAGCTTTAAAATGAACAGTTCCATCAAAATCCGGTTTGAACCATTTA
CTCCATATATACATGTTTTATAGCATGTGTAATCAGTGCCCAAGGTTACAAAACTGAGCA
TGGAAACCAGTCCCAAATCTCCAGCATCTGACTGGCTCCCAT
>TR6914_c0_g1
TAAGACTAGCTTCAGAGACACATTTTCTCATTGTTATTACTGGTTTCCATGCTCAGTTTT
ATAACCTAGGGCACTGTTTTATTTAGGCCTTTATCCGAGGGCAATCAGTTCAGATAACTT
TGTTCAGAGCCTTGTATCTTATTATCTTTTGTGGCCATTCCATTCCATTCACAGTGATAA
GTGTATTCAGTTTAGTAAATACTACTTGTACTTTTTATAGGACAGGAAAGTCCTGACAAA
GAAGAGCTAATATAAGACTACATAGAAGAGCTCTGCAATTAAAAGTATTGCTGGTGTTGT
CGGCTAGTGTTTACCTTGCGCAGTCACTATTTATTCTTTTTCCAAGGATGCACTGTCTAA
AGTGAATTTTAATCACCTAATGTTAGACATTTTAACCCTTTCCTCCATATATATGCATTC
TACCGCAGGTGCAGTTAGTCTAGACTCAGATCAGCCAACATATTTTATGCTGTTTGGCCA
TGATCTGCACTA
>TR41786_c0_g1
TGTTTGATCTATAACTTAGCAAGCACTCTCATAACAGAATAAATGTTAAGACAACTACCA
TGATTGCAATCCGGTCCATAGTTTGTATTCTATCTTTGGTGTTCAGTGTTGTCAGGATGT
TCTCCCATTACCTAGACAGTTGCTCACTCAATGACTGTACATTATTGTACATGGGCTATG
AGTTTCTATGTTTGTACATGAGCTATGAGTTGCTATGTAAACCCTCCATGGCAAGTTCTT
TCGTTTTGTTGCCCGACAAGAAGTTTCCAAACTTTGCAAGATCCTCTCCTGCCCGCTGGA
TAATAGAATAAGCTAATTCACTAGCACTGGGTTGGTGTTCTGTGGTGGGAACATGTTTGC
TTCTTGTCTTAGACAGCTCTGTCTGCTGGACACTTCTGACTTTATGGAATATATCATTTT
CTCTAGGATACAATGTTTTGGCCATGGCAAGGGCCTGCCTAGCCCTGGATAACACTGCTT
CCTCCTCAGAATCTATCGAGTCTCCTTTCACATCTATATCCATCCTCCCTTGACTTGAGC
TAAAATCATCGTCTGGCAAAGCACTATCTTCAAAATTCTGTGTGGTCCCTACACTAATGC
TTCCTTTATTATTTTTAGGTGTATGTTCAAAATCTAATTCATCATCCATGAAGATTAATC
TTTGTTTAGGAAACTTTGGTACGCTAGAGAATTTGTTTATTGAAATAGAATTCCCAGCCT
CACTTTCAAAACTCTCATCCTGATTGGCTATTAGTGAAAAATGCTGAGTCAGGTTTAACA
CAGGAGGTTTTTCCTGATTTGACAACATGCTACTTGAGTCAGGATTGGTCAAATTGAATG
GCAGAGAGCCAAAATGATTGGTCAGATTTGTATGTAAAGAAACTGATTCTGGATTGGTTG
ATTGCAAGCTGGAAGTCTGGTACCCCGTGTCCTGATTGGACAGACTGGTTCTCAGGTGGG
TGTCATCACTGAAGTCGACAGACGTTGTGAAGTCTCGAGTATCACACAGACTAGAGGTGA
GTATGTTCTCACGAGGATTTGGCACTGACTCGAACTCCATGATGGCATGCTGCAGCTGCA
GCTCTGAGCAACTATGAGATTTGGCTATACCACCAGACATTCTATGTTGTGGTGACTGTC
TAATAGGTGAAATACTTTCTACTGGAGTGACCTCAAAACTGGTCAGTTTGTTGTTACTGG
ACACAGGAGTTGCCGAGTCCACTTCTTCATCACTATCACATAACTCATCTTGAATATAAG
ATTCCTCCTGACTTCGTCGCAGCACTTTTCTAACTGGAGTTTTTGGCGGTCTGATCGGTG
AGAACCCGGGGCTGTCTTCAAATTTGGGACGAAAGTCCTCATCTGTGTGGTCATCAGGAG
ACACCCCTTGAAAGGGAATAGGGGACACTGGACTGTCCCTGCCTGCTTTTATGGCATCAA
ATTCACTGACAGGGCTGATGTCGAAGTCAGCACTATGTGCTTGAAACATCCCGGAGGACC
TGGACTGAGATCGTCTCTTATTGGCAATGTTACCATGAACAATGGGAGATAACTCTGGTG
ATGCAAGGAACTCAGGATCTGATGACTGTCTTCTATATTGAGGAGTACCAGCACTCTTAA
TTGGACTAGACGAAAATGTCGGTGTGTTCCTCAGAGGGGTTGTGCGGTCCCAGTTTGGTG
TGGGCTG
>TR41777_c0_g1
AAATAAAAGATATGAGGGCGGTATCATTATATATTGAACATCCCTCTTCAACGTTATCGA
CTTCAACATCAACGTCATCGCATACTGCACTCGGTGAACACCAGCACAAGAATAATCAGT
TGCCATTGGCAGCAATAGGTGGCGGAGCTGGGGGATTCGTTGTCCTCGTTATTGTTATTG
TCTTTATTGTGCTGTTTTCTGAAAAGATCAAGAACAAAGAATCAACAACCTTCCACCATT
CCTCCATTTGATACGTCTCCAATCTACCGAAACAACGATGGTGGCTATCTAACTCCATAC
GACAGAGATAGACCAGATACAACATATGACCTAATTACTTTCGATTTAGCCAAACCTGAC
AAAGACGACCAAAATAATTACGAAAGGCTATACAGGGATATGCCGAATGCACCGCTTGCA
CCAACAAATTTGCACTTGTCGGTTATATCGGCGAAACCAAATGACTACCTGAGATTTCCA
GCCTCAAACCAACCTATTACTGATGCAAGCAGGACAGTTTCAGACGCGTATTTGGTACCC
ATTCAAACAGAGCACATGAAAACAAATAATGACACATTTCCTAGCGAGTCTATGACTGTA
AGCAACAGCAGCAGTCAATCTCCAACACTCAATTCAATTTCCACAATTTCGTTCCCTTGA
TTTAATAGCGTAGATGTTCGTTTACTTAATTCACAATGATATTGCTTAATCTATGTTTTT
GATTCTAGTGTCGAAGTCTGCTGTTAAAGTTTCATAGTGCTGCCTAATTATCACGATTTA
AATACATAACAGAACTTTATTTTTTTAATTCAAAAATTGTGTTTATTGATGCTTTATGTT
ATCCTTAAGTTGT
>TR27606_c0_g1
AAATGCGACCAGTACAGATCCTGATCAGACGGCACGGATGTGCTGGCTGATCTAGATCTA
CACTGGTCACACATGCGTAAAAATGTGTATATATAAAGGAAAGGGATAATGGAAATAATA
AATGATTATTTCACTGGGAAATAGCCCAAATTACATGCCATGGATATATTAGAATTGGAA
ATTTTTTAGTGGTATGCAGAAAAATCTAAAAACATCTAAAGCTTTAGTATATGTTGAAGC
AGGGAAAAGAAAATTTCAAATGGTCTAAAAATAATAGCTTTTTAAATTAAAATAGAAACG
TTTGCCTCTAATTGCAAAACATTCAACAAAGTCTTACTTTCATGATTGAACTTTTTGTCA
TTTTGTCCACACTTTGTAGAAAATGTAAAAACGTTTGTCTTTCCA
>TR32946_c0_g1
ATTAGAACTGCCTCTGACAATTGGCCGTCAATACAAACTGTTTGGTACCTATCATTGAGG
TAAGAGGTCATCCATTTTAGCGGAGCACCCATAATACCGAACTCGTTCTTTAGTCGATTT
AGGAGAGTTATATGATCTATGGTATCAAATGCTGCTGAAAGATCCAATAGAACAAGAACT
GTAATGTTATTTTGATCTAAAGATTGCATAATGTCATTTTGTACTTTAATTAGTGCACTC
TCTGTTGAATGAAACTTCCGGTAGGCCGACTGATTTGGCTCATGCAGGTTGTTTGAAGCA
AGATGCGATTCTAATTGCATGTCCACAGCCTTTTCTAGAACCTTGGATAGAAAGGGCAGA
TTAGACACGGGTCTGCAGTTTTAAGTTCATTTTGGTCAAGGCCCGGTTTCTTTAGTAATG
GCCGTATTCGTGAACTTAAAA
>TR17621_c1_g1
AATCATTAAAGAAGCAGTCGGTCTTGTTGTTGTGAAGCCTTTGTTTGATTATCGGTCAGT
TATCTTTCCAATCGATACTAAAGGGGGCGTGACGACCGAATTGGTCCCTCACGCGGATAG
CCTCGGGCATATTTGCAAACAAAACAAATCAGCGAAGCGTTTGAAAGCTGACATTTAACG
TGTGAAATCATGCCTGAAACTTGTTGTGTTGTACCAAACTGTGCACATAAGGGGAGACAC
ATCTTTCCGAAGGACAAACATCGGCGAGAATCGTGGAAACAGGCTATACGAAGGGCAAAA
AACAAGCACGAAAAATGGTCACCGCCCAGCAAGTATGCGTACATCTGCGAACGCCACTTT
ACCAAGGAGGACTATCTTGATTTGACTTATTCTGGAGTTGATTGAAAGAAGCGTGCCCTG
AAACGTACTGCTGTTCCAAGCATCTTCCAGTGGACATCACCCAGTACAGTGGAGCGCTCC
AGACTGCGGAGAGACAGGCACCAGGCTCGGGAGTGTAGAAAGAGAAAACTTTTTGAAGAC
ATTTCAAATACTACTCAAGAACCGGAATATGTCGCCTACAAGATAGATTCATGTACAAGT
GAAGTTGGTGTCGGTGCGACTGAGGAAGTGGTACCTGAAGTTGAAGTTCTGAATGAGGTT
CCCGATGAAAATATGTGTTTTGAAAAAAAGCATGTCGATGCCGAAGTACAGACACCAAAA
TGCCCTGCATATTCCATTCATAACTTTGAAAATGATGAAGCAGCGGTGCATTTTTACACA
GGATTACAGACCTATATGAAATTCTTCTTTGTTCTCAATACTTTAGGTCCTGCAGCATTT
TGTTTGAAATATGTATATCATACTGTTGTTAATGTATCTGTACCTGATCAGTTCTTTATT
GTTTTAATCAAATTAAGAAGACACACAACAAACTTTGAGTTGTCAAGAATGTTTGGTATT
GCTGAGAGTGTTGTGGCAAATATATTTGTCACATGGATAATATTTATGTATAAACAGTGG
AATGAACTCAATATATGGCCAAGTAAAGACCTTGTTAAATATTTTGCACCTTCAAGTTTT
AAAAGGCATTATCCAAGTACCCGGGTTAT
>TR56601_c0_g1
AAAACTGCATGATTTTAAAGAAATTTTCTGAGAGGAAGGAACCCACAAATGGCCCCTACT
AAAGAAGGAAAAAAGCCCTGAATGTGAACAGGATAAATCCTCATCTGATAGCACTGATAT
GCCTATGGATCTGTATCTACTCTGGTCATCTGTAAAAGTCTAAACTGTGGAGTTAAGAGG
TATTTGTTTTACAGTAACTCCTCTATACCAACCATATGATTGAAATTAACCAAAGCGAAC
AGTGTAGATCAGGATCAGAACACACTGGATCTACACTGTTCGCAATTTGGATAAAAGCTG
TGCAGATGGAGTAAATTTTTAACTTAATTGCAGTAATTTGCATATTTATAACACAAGTTA
TTTACTTCATGTTCAAAATATTTTTGAATGTGCTATTTTCCCTTATACCTTTACTCCATA
TGTACATATTTTTATGCTTGTGCAACCAGTGTAGATCCAGATCAGCTGGCACATCTGTGC
CATTTGATCAGAATCTGCACTGTCCGCTTTTTGTCAGAAATAACATGAGAAATAAA
>TR10631_c0_g1
ATTTAATACCAAGCATAAGTATCATACAAGCCCACAGACACTTGTTGATCAGATCAACCA
ATCAAAATCCGACAAAGGTGATCATCTTCTGCCGGGCCTTTTTAATTTCTTCAGTTTATT
CTTTGCCAGTTTTTCTCTTGGTTTCATTTTAACATCATCTTCTTTTATTGTTTGTTGATC
AAACATGCCTTCAACATAGGAAAGGCCTATAACTTTTGGTGTTTTCACTTTTACCCCTGT
GTACACTTCTTTCAACTTCCTCTTCGGAGCTTTTCTCGATACATCCTTACCCTTCTGACT
CCTTTCTCTGATGAATTCCTTGAACAGCTTTTTCTTGACAACATCAGTGTTAATAACTGC
AGGTATTCTATCAGCTTCCAGGTTCACTAATGGCGTCGATGCAACAGGCAGCTCTTGTCC
ACTCTGTACAGATTGGTCACTTGCTTCGGACTGGTCACTCTCATCTGACTGGTCACTGTC
TACAAACCTCTTGTTCTTCTCCAGTGTCTTGTACCTGGTAGTTCGTTTGACAGAGACTGT
TTTCTCGGACTGTATATCAGTATCTTCAAGAACACTGCTTTCCTGCAGCAAGGATTTTAC
GCTCCTTTCTCCACTCCTAACACGTCTATGAATTTCTCTCTCACTACCTACACTAGACAC
AGAAATCTTCTCTCTGTGTCTGTTACTGTCTGATGTTGAAATTTCTTGCGAGTTAAATTT
GTTATCATTCTTGGATCTGAGCACACTTCTCTTTGCACTTGGTTTGCCTTTGTAAATAGC
ATCATCATCATCATCATCATCATCATCA
>TR51125_c0_g1
AATTTTGTGTTTCACAGTTGATACATATAATGTTTTGATTTACATATCATATGTATGAAC
AATGATTGGAGTTACACAATATTACATTCAATTCTACACTATTTATATATTTGTCAAATC
AATATTTCATTTTTGGTTGGGGTTATGCTACAATAAATTAGGGCAACAGAGAAAATTACA
TCTGTATATTTTTGTAGGTTATAAAATCAAAATATACACATTGTTTACAAAAAACCCTGA
TTTTTCTTATACATTTGTCTTTATTTATTTCTTTAAAAGAGTCTTTTTGTTTATTGTATA
ATAAGTGAAGTTTGTGATTAGATGAAGAGAAGTTTGAAAGCCACCAAACGCATCAACATG
AAAATATTGCAGGCTCGGTTTGAGGCAACTTATCCTTATAGTAATATTATAGTAACATTT
AAA
>TR37089_c0_g1
GTGTATTGTTGATCAACAATAAATACATTGTAGTTATTAACACCCACATGACTGACAAGG
TAAGTCTGGAAGACCAAATTATGCCAGAGAGAACTTGATCACAATAGCTCACTCTGAGCC
TACACAGCTGAGCAAGACACAAAGCACTGTATGCCCACATGGTTAGTGATTCCAAGTTTA
GTGACAGAATCAAAATTCAAGCTGTAAATGCTCATGAACAGAATGGCATACTTTAAAATA
AGAACCTATTCAACTGTAAATCTCAATTGTTTCCACTCTAATCCTATCTTTTCCTCTGAG
GTGGTGGCTTTGCGCGAGAATTTTTACAATGAGGTATATGACGCTCTGCAGCTGTTGCAT
TGAACTTCCGGGTACAGTGGGGACATTGCACATAGTCAGGGTTCTCACTGCGGGGTGGGG
GTGGCAATTCGGCAAGATTTCCTCCCTCTTTTTCAATCTGACTGACCTTCTTAGCATAAG
TTATAGCCTGCATAAAGCTCTCATGCTTGGCTCTCCAGTTGTTCTTTTTAGTCTGAGGGG
GTGTAGGTTGTCTTTTATGTTGGTACTGTTCCATTTCTGTTCCCCTTGTCCTCAGTTTGG
ATGGATCCAGTACTTTTCTTTTCTTTGTGATGTTTTTGCACGACTTCTCATGTTTCTGCA
AACGATCTTCTGCAAATTTACGACCACAGTTGAAACATGCCTTAAGATGACCTACATTTT
CATATGCACCCTCAAGTGCACCCGCCTGCTCATAAAGATCTATGTGATCTCCCCCAGGGA
GAGGACTAGGCGACCTTGCTTTAGGGGGTGCTTGCTTTTTTGGAACAGTTTTTCTGGTGT
TTGCTGGCCTTGGCTGAGGTGGTGGAGTTGGTGTCTGATTTTTCGTGTAATTATCAATAA
AGTCATCAGATTCCGGAGTAATGGAGTGTTGCGATACTGCAGGTCGGGAGTTCTGAGCTG
CCATTTTCAGTCTGTGCTTTTCTTCTTCAACTTTTTGCTGTTTCTCTTCCTCCCACTGTT
GTTTCATTCTTTCCTCCTCAAGCTCCTTCTTCCTCCTTTTCTCTTCGTCCATTGCTTTCT
TTCTTCTCTGTTCTTCTACTTTCCTGCGTCTTTCCATCTCCTGTTTTTCCTCCATCTCTG
CAGCGATTCTTTCATTTCTGAGACGATCTAGTTCTTTCTGTTGTGCCTCGATTTTTGCCA
AGAGCTCTTGTTGTTTACGCTTCATTTCATCTTCTGTTGAGTTGCTTCCTGATGACTCAT
CATACCCTTCATCTTCCTCGGATGTTTCATACTCATACTTTCTATTGCTTAGTGGTGTTT
TACTTTTAATTACAGATGAACCACTTGGTTGTGTTCTAGTTTTATTGCTTTCTCTTTGAC
TCTGCAACATTTTTCTTTTTTGTTGTAAATGTTGAAGTTGTTTGGTATTTGGGGGAGGGC
TTTCATCATCAAAATCGTTTCTTGCGTTTTCATTGTTATGAAATCCAGTTGGGGCACTTT
TAGGCAGCACATTGTCATTTTCAGGATTGTTTGTCCTTTGTTGAACACCTTTATAAGTCC
TTGGTCGCACCATCTGTGCCTTACGTCTAGAAAATGGGTTATCTTGTTCAGCATTATTGT
TGTTATACTGAATTGGAGCCAATGGATTTGCTCTGTCACGACCAGCTTTAGAGCTATGTG
ACTGATAACTTGGCAGTTTTGAAACAGGTTTGTTTATTGGTTGTCTTCCATTAACAGCAT
TACTGTTTTGCGTGAGTCCACTTTCAGCTTTCTTTTGTTGATACAACTGTTCAATTGTAG
GTGACATAGAGTTTTTACTATGACCACTGTTGGATCTTCTTTCATTGAAAAACTCTCTTA
ACATACCTTGTTTCTGATTCACTTTGTTTAATGCCCTCTTTTGATTTTCTTCATACATTG
TTATTAATTTATCTTCTTTTTGTTTGATTATGTTTTTTTGGTATTCAAGCTGCATTTGTT
CCAGCCTCGATGGTTTCTGACTAGTACCCACACCTGGCAATGGCTGGTGATTACTAAAAG
AGTTTGC
>TR1542_c0_g1
GCATTTCTGATCACTTTTGCGCCATACGAGTATTGCGATCACTTAAACTAAGTATAAATA
CAAATATAATATACAGAATATCAAAGGCAGAAGAAGAGGGCATGAATCTCCATCACTTTA
GGCTCTTCTGCAAACAAATTGGACAAATGGTTCCTTATTTACCATTATCATGGTCGTCCA
GAAATCGATTCCAGAACTATCGCCAAATCAACACTCAAAATCAATGCGCTATTGCAGAAT
TTGAGTAAAGAACAATTAAATAAATACACAAAATCAATGCGCATGATGGGCGTATTACTT
AAAGATGCCGATTTAAGAAAAGAAATATTGTTACATAATTGTTTCTTTGATTTGGTAACA
GAGAGATTGTTGTTTATCTGAAGAAACTTAACCAGCGATCTGCAGAGAAGATTACCAGTG
AAACATTTAAACAAATCTCAATAATGCGGATTACATGCGTCGATTACAGATTGCGCGAGA
CGCCGGACGTTCTCGATTACAGTACATGTATTTCTTTCTGTAATAAGAAGCATTTTGTCA
GAACAATACATGCCAGCTTGGTTTTCAACTAAATTTTCAATAGGA
>TR16422_c0_g1
GTTATAAAACTGAGCATGGAAGCCGGTCTTAAATCTCAAGCATCTAATTATAAAACTTTT
TTCATGCTCCACTCAATCTGAGCATGGAAATTTGATGGCTTCATTTCTTTTCATTATATA
AATTAAAACGCTATAAACTGAAGATATGACATAAATGAACTCTATAACAACTTATAAATA
GACAATTATTTCTGATTAATGAAGTGTTTTAATGTTCTTGCCATTTTAAGTTTGAGCACA
GGATTGAGTTGAGCATTTAAAAAGTTCCATAATCACAGGCCCTTATGCTTGAGATTTGAG
ACCGATTTCCATGCTCAGCCTCATAACCTTG
>TR35598_c0_g1
AAGAACCGTAACTCTACCTTGTTCCGTTTTTTAATTAATTTTCTTTGATTTTTTTATGTC
TTTTTCTGTTCAATGTTGTAAATAATACAGTTTTATTTACTGTGTAGAGGGAGAATTAAA
CAAACGATTTCAATTGGTTCCCATTTTTACCAAATATAAACAGGGATTGTGTTTATGATT
ACCGAAACAAGTTTTACATACAGTTAACGACGCTGTTCCATGCCTTATTACAAACATTAC
GATATTCAAAAACAAGCCATACAAAATGAGTACTCTCTGTTTAACTCCTTACAGTAGTTA
CTTCCTATTACAAACGCGTTATTAGT
>TR26095_c0_g1
TCAGCCGGTCAGATGCTTGAGATTTGAGACTGGTTTCCATGCTCAGTTTTATAACCTTGG
GCATTTATTTCCTTGGATCATTAATCATTCTTACTTGAAACATATCTTACGTAATGGTAG
TGAAGTTACAACCTAGACATTGTTTGCATAGATGATTGTACCTTTCAACTGATTCTATGA
ACTATAAAAATTGTGGGTCACTCATATGAGGCATGGATACATTATGATATCAAGCAAGCT
GAGTTTAATTTATTACTTCAGAAATAGAAAGACGTTTTGGCAATTTTTATTGGTGCTTGT
AGGTTTTAAGTTGTTTTCATGTAAAACAAAAATCTGAAAATATATGCAGTTGGAATTTGT
TATGATTTGGCAAAATGTAGAAATAGTTGGCAATCCCTTTAAGCTTTATTTCCATAAAGT
GTTTAAGTCACTGAATATAAGTTGCCCCAAAAGAACATTATTAACTCTTTCCTCCATAGA
AACATTTTTATTGCGTGGGTGAACAGTGTAGATCCAGATCAG
>TR11714_c0_g1
TAAACATACACCACGACCAATCTAGGCAGCTTGATACCTTAAAGCTACCACAAACTAACA
GCACTTGAAACTGGCAAGTGTAAAACAAACCTCTTTGTCCATTTCGCCCCATACGTAGCC
AGATACATCATTCTTAAATACCCCAACACAGAAATGACAAGGTAGTAGGATCCCCCTGGA
CAATTTCAGTTTCACCCTAGACTTGTTGAGCGTAATTTATTGTCAATACATGGTCAATGT
TGTCAAATTATATCCCTCCTGAATGTGTTAATAGATTTGAAAAAGAGTAGAATTTCTTTA
ATGATCCCCTATCATGCTTTTCTTTTTGTCCATACAAATTCCTTAGGCGTTTTATTTGAC
TTACTGGAAATTCAAACACCTGATGTTGTGTTTTCTTTACCCTTTTGAATACTTGTTCAA
ATATCTCAAGATTAATGAACATGGATATTTGATGCCATGTTTGATTTTTCAGTAAAAAAT
GACAGGTAAAGATACAACTGCATGTGTGCAGGGAGGTTCGCATTAATTTTAATCAGTTGG
TAACCAAGCAGTGAATAAATATTCACTGGAAGAGGTTGTGCTATTTACTGGAATGGGGTT
GCACTGTTCACTGAAAAGGGGTTGCACTTTTCTTTAGCTATCAAGTTCCAGTAATTTCAT
AATAAATGTGTTATTTTAAGTATTGAGTCTGCTGAAAGGCCAAATTATATATTATTTTTA
GTATTTAATGGTTCTCAA
>TR6565_c0_g1
TGACAGTGACCTCAGAGACTATACTGATTATCTCATAAACCTTCTATGTGACCCTGCCTG
CTTGCTGAACGACCCTTCGGCGCAGGATGCTGTCAGAAAACTTCGAATGTTAAAGACAAA
CGATCTCACTATACATGAGAAGGATATAACCGAGGCACTCAAAGATAATATAAAGGTCAC
ATTTAGTGAAGAGCACAGAGATCTCCTGCAGAAAATCACTGATCATTTCTCTAAACTACA
GACAGATTCTGTGGCTGAGATTGATAGGATTGTAGCTGTCAGGAAAACGGAACTCGAGGA
GCACGCAAATAGACTCAAGCACAAACTGACGGAT
>TR26946_c1_g1
TAGATCCTGATAAGATGTCACAGATGTGTAAGCTGATCTGGGTTGAGGGTTGTAATGCTG
GAGATTTGAGACTGGTTTCCAATCCCAGCTTTATAACCTTCAGCCCAGTAATGTGATTGA
TATTTCGAAGATAATCTTTTTCTTGGTTTAAAACATCACTTGTTATCGTACATTTCATCT
TGATTATTTAAAATGGCTGTAAAACAATTTTTTTATCTAGATCAGCTAGAAATATATGAG
CATTATTTTTAACTAGGTCAGGCAACAGACCTTTTAATATATTTATCAATTTTGATGATT
ACATATATAATATCTAATGACTTCAATTTGGAAAATGTCAAATAGCAGTCTCTGAGTATT
ACACGGAACATGTATATTATTGGTAGAAGAAAAATGTTAGAAAATACTATGTTTGGATGT
GTAACACAATGCAGGGTTTCCAAACAATAAAAAGTGCTAAATCTACTTTTATACACCTTT
AGTACATGCTTCGATGCAGAAGTATTAGAACTATCATACAATTTGGTTGTCACCACTTAT
TACAAGTGAAATTGTTATATTTTCAATATATAGCATATCAGTATATTTGTAAGTGGCCTT
TAAGTGAGAAGTTATGCCTAGTCAAACTGTGCAATTTGAAACCAGAGTCATAGTAGTGCC
TTTATCTGTAAGGCTTAAGTCTGTGATTTCTGTACAGGGCATGGCTTTTGAAAATCTAAA
ATATTGCCTATACATGTCCGATTCTGATTTAACTGCAACAATTTGTTGTGTCTTTACTGA
GATTTTATTTTATTGTCAAAATAATGCCAAGGCAAAAGAAACTGAGGTACTTGATGTTTT
TCTGGTGTTTGAAGGTAGCACAGCTTTGTATTTATTCTGGCAGAGTTATTGAACTTGGGG
GGGGGGTAAATGGTGTGATGTTTATGTTAGGGGAGTTGTACGAGCGGGATGTGGGAGAAT
AATGTGCAATGCTGTTATTGTTATAAGCTAATTTATTGTTTTGCATATTATTTTTATTGA
GTGAGATGGCACTAAGCAATACACTTTTTTGCTGATCATGTCACCCAAGTAACTTACTCC
CAAATGGCTTACGTTTTAGAGAGATTTTTCTTTTATATACCGTAAGTAAGTTCAATTATT
TATTTGCAGGATTGTGAAGAAAAAATCCATGGTTAATAGTAAGGTGGTTTCTTTCTGGTA
ATGCTTAAATATTGAAGATTTTACATACCAAGTTTTGCAATATAGATGAATTTCTCAAAA
TGTTTCGGTAATTGTACATTTGAACTTCTATGTGACAAAATTTCAACCACCTTTAATAAA
TTATTTCCCCCCTACATCACATAACAATGACTTTTATGTTTATCAGTTCTACTTCTTTGA
AAGCTGGTTACATTTACAAATTTCAGTTAATTCTGTGATTTGCTGTCCGGCTGATTGCAT
CATCACTTAGGTGCTCTTTGTAAAGAAAATATGTTATAATTGGCAAAAATAAAACAACGA
ACAGAGTCTTCAGCGAAAGCCAGGGAGCTTTTTCATTATAGGGTGTACATTTTTACCTCA
TTGTGTGTTGTTGTCATTTTATACAGTATAAAACTACTGTGATATTGAATGATTTATACT
ATACAATATACATAGTATATGGGTAGGGGAACCAAATGAAAGGTGTGTGTTACTTAGAAT
ATGGAGCAAGTTTAAGACAGACAAATTTTAGTTGTCTCTGTTAAAAGAAAATGATAAACA
ATTTTATAAGTTGAAAAAAATGAGTGACAATTTAGTGAGTTAATGACATGTGCTGAATAA
ATACAGCTCAACAGTGTTCAAAGTATGTGTTAATTTATCAATGTGCTAAAGAGGTTCTTG
CTGTGAACTATTTTTACACACAAAAATAGCGTAGTGAACTGAGAACACAAAATCTAATGG
TACATATAGATGTTGGATTAGTCCGAATGTTCTCAAGTCCAGTGAATGTTGGCAAGATGG
GCACAATTAATTTATATGAAGCTTGGACAGAGATCCTAGAAATAAGGAGTTGGGGAAAAA
AGTCTCGGAAAAAGGTGATCTGAGAAATACAGTAGAAAATGATTATGGGGCTGGGGATGA
GCTCCAGAGCCATGAGGATTTGGGGAAATTGGGGATAAGCTCAATGATTTTATTACCTGA
GCATTTTATGTTTTTACCATGTATGTAAAATAATTGTGAAATTCTAGTATTTATTTATTG
AAATACATTTCTGTTGATAGTCACCATTGCTCAGAGATACTCTGACTTTTGTAAGAGTAC
ACAGTGGACACTGTCCTTGCTCTGTCCTTTTGTAGGATACCAAGAAGCCAAAATCACGAA
TTTGTTAAGAAAATGATGTATTCATTAATCAAAGATGACAGGTGTAATTTCAACATGATT
TATATGTAAAGGTCAGTGACTTTGTGTGGAAGGCTTAATTCAAACATAAGAGGTTAGTTA
ACTTGAGGTTATGTCTCGAACTAGATCAGACATTGGTTTCTGGTTTAACCAAGGTGCTCT
TCAGAGTGTCATTATGATGTAGGTGTAGACTACGCAGCTTGTAAATAATCATATATGTTA
TTTATTGAAATCATAAGTAAATGTCTCATTGTTCATATGTTTTGTTACCAAAAATCAAAT
TATTTATATTTTCAAGATGTTTTTTTTTGTAAACAAGGTCATTTATAATAATGTATTGTA
ATCATATTCAGTTTGTTGTTCTGTTGTGATTACTGTTAAGATATAGGAATGAATGAGCAA
CAGAGGTAATAAGGGACTGGTAAAGTAAGGGCCAATGGAGGCTTGTTAAAAGTGTGCCAT
CATATGCTAAAACATGTACAGTTGTCACTGTTTTCATAGCACATAGGCTCATTGACACAG
ATTTACAGATTACTTAAATGACACGAAATAAAAAGCTTTATACCTGCCCCCACCCATCCT
TATTGTTTCAAATAATATCATAAACACCGATGCACTGCAAAGAATGTGAACCATCAACTG
ATCTATTATTAATTTTTTGAAAAGAAACTGGAGTCAATACTTAAATATGAAAAAAAGGAT
TGTTTCTGACATTTACTTTTCATGAAAATGGAGATTTTTGCTTCTATGATGTTTCTTGCA
ATTTTACATGAAACAAAGAAGAAAACTGATCAATGAATTGGGCAGTGCTTACCAAATTCC
TAGAAATCTAAGATTTTTAAGCTTTATATGGCCTTGACCTAGCTTGTCTTCAGTTTGCAA
GGTGGCTGTTTAGTTTGAAAACAACTCTGTGGAATATTAGTGAAACAGACCAAATAAAAA
AGCCTAACAATAAAAAGTAATATGCGTAACTTAAGATTGTTGTATACTGTGATAGGTACA
AGCAATAGTTCTGTACATAGTATTCTCTGTTTGGTTGACATTTGTACATAAATATCATAT
ATTTAGTCCAGTTGTGAATTTGAAATGTTTAAATGATAAGAAACTGTTAAATTTTATTCC
ATGTTCTTAATGACAGCTATTAAAGTAGTTCAAAGATCTGATTGCGAAATTTCTTAGGAA
TACAAATATTGTTTACATGTGTGTGGTTTGAATGGAAAATTCCGTGCCCAAGGTTATAAA
CTGAGCATGGAAACCAGTCTCAAATCTCAAGGGTCTGATTGGTTGAAATGGTGACTGATT
GCCATTTCAGCCAATCAGAGGCTTGAGATTTGAGATTGG
>TR40854_c0_g1
GTTTCATCAGCCAGGTCTTACAGTCTATATTGCTAGGGGAAATCCTCATTGCTCCCTTCT
TATATAGACCACCCCACTGCCTATGGAAGATTATTTCTCTTTAATTAAGTCTCCCCTTTT
AAGCCATTCCCTGGATCATCAAAATCCTACATAGCAACATTGATCTTCCTTGGTCTCACC
ATTGAATTTTATGTTTTATGACCAGTCAACTGTGCATTGCTGAGAAAGAAAAGTCGACAT
TTCATCAACGTTAAGCAAAAATGGTATAAGTACAACTGACATATGAAGGAAATATACCGT
TATTGCACCAAGGGGACAATTTCTATATATTTTCAAGAGACTGAAAATATCTTAATCATC
AATAATGAGACAAATG
>TR27480_c0_g2
CGGAAGTGTGTTTCACAGACTAGACGTTCTTAAAAAGAATTTTTCTTAACTGAAAGCTAC
GAAAACCAGTTAAGCTAAGTTTAAGTAATAAATACTATTTGGAAAAAACTGAATCATGAG
TTCCTACGACCCCGTGCACTACTCCGATAAAGCACACTTTCATTCACCTTCGGATGGCCT
GTATTCAGATGACCCGCAAGATACAGGCAAGCATATCAATGGAAATGGAATCTACAATGA
CTATACAGTTGAATTGAAACCGAAAGAATATAGAGCTACACTCAAATTTCTTTGCTTTGA
GTGTAAGAACACCAGAAGAGTAAAGTTTGTGATGGCTGGGGCTTTCACAGTGTTTTGCTT
AGCGATGGTATTGATCATTGTGTCTGCTGTTGCTCATCACCACCAGTCCACTGCAAATAC
AGCTAATGTAAAAAAATATGGATTGTTTGCCTATGGACCAGACTCAAATGGAGTGATCAG
TTTTGATCACATGGATCACAAAACTTACATGAACTACTACAACAGATTGGAAAATGCCCT
ACATGACTACAGCACTGTTAAGCAGATGGCCGATATTGAAAACAAGTACATCAAGTGTAA
CGACAACTTTACATCAATTCCTGCGGGGAAAGTTTGTATGCAGACTCCTATAGAGTTTGG
GGATAAATGCCAGAACATTGAGATGTATGGCATTGTTGAAGAAAGACCCTGTGTACTGCT
CGTCCTGAAACTGGAGGAGAATGTTCAGCCTAAGCCCTTTGATTTTACGGATGGGAAAAA
CCTAGATGTCTACAGAGTTCTTGGTACTAATGAGACCTTCACCAAATCTGTTGGTGTAAG
CTGTGCTGGCAAGACAAAGGCTGATGATGACTTGATTGGGAAAGATAAACGAGAAGGTGA
ACCCATCGATTTCAATCCCAGAACTGGTTTCCCACTCTACTTCTTTCTAAGTGGGAGGAG
TGAGGAGTACATCAACCCAGCAGTGATGGTACAGTTCAATACAATCCCAACCAACAAAGA
TGTGACAGTCAAGTGCACAGCTTGGGCAGAGAACTTCAATAATGGACAGCCTCAGAACAG
TCCAATTTACTCTACAGAGTTCACTTTCAAGCTTAAGTAAGCAGACAGCTACGTTTCAAA
AGAAAGTGTTAAAAGCAATAACCTGATTGAAGGAGTTGAAAAAAAGAGAGAAAGGCCAAT
TTTCGCTCCATCATAATGATGATTATTTTTATATTATATTTCATGTTCATCACCATACAG
GTTATGTTGTACAAGATTTTACACTTTTTGTCTGTCAACAAGTGTTTTTTTTCCATGTTA
AAGAAAAAGAGTTAAAAGTGTGGGGAAATATTTCTTGGTGAAGATGTCTGTTTAAGTTGT
TTAATCACATAAACTTATTATAAATACATGTATTTTCTCTAATATGCACATGTTTTGTTT
GAATTAAGAAATTTAACTATAAACAGTTTCTTTCAAATGAAGTTAGCTCAGCAGTTTACC
ACACTACTGTATAGAAGACTGCAGTCATAAAGCAGATTTTCTCATCAGTCCCTGGGATTT
TATTTCTGAATCTGCTGCAATTTTTGGTATTTTTGAACTTGTTCATGTATGGACCAAATA
CAATTACAGTTATGGATGACAGCTGCTCTGAAGATTGTAATGTTAAGTTTAAAAATCAAT
TATCAAAGACTTTATTACATGTAGGTTGGTTCTTCATTTTCAGTTGCTGTTCAGTTCTTC
AAGGGTAAAAGTTTTTGAAAACATTCCATGCTTTGCAAACTACCATTTTATGCATAGCTT
ATATTACATATTCCAAATTTGTGACATGATGCTTTTTATATAAGTTCACTGTGCTCATGA
AGAAAAAAATACTTAAGTGTTCAACACCTCCTATGTGTATGCAGAGTTTATGCTGTAAAT
TGACAAACTAGTATAATACTTTGACAAACATTTGCCTGTTTAATGCTATTAACTCTTTAT
GCCATATATATGGGCTTTAAGCCTACACTGTTTGCCTTTTGATCACAAAAGACCCTAAGA
ATAAATGAATCAAAAAAATAAACAGTGAGGATCATGATCAGACAGCATGGATTTGCCTTC
TGATCAGGATCTACACTGTT
>TR25247_c0_g1
AGAGCTGTTACTTTGCCAAACATCTGAGCCTAAGACCGAAGATTATAAAACTGAGCATGG
AAACCAGTCTCCAGATCGGTCGCCATTCTAGTCAATCAGATGATTGACATTTGAGACTAT
TTTCCATTCTCAGTTTTACAACCTTGGGACCCGATCTTTGAACCAGAATTACTACATGTA
TATAAATAAAATACATACAAAATAACATAAATATACACACACTTAGAGATGTCACATTTT
AAACATAAGACTTCTGAAAAAAAGTTTACAACAATTTAACAATGGTGAAAACTTAAGTTT
AAATATATTAAACTAATCTCCCTCATAAGACATGCAGAATAAAAATATCCATAGAAATAC
AGCCAAAATCCATTGTCATTGATAAAAAATGCAATCCCACGAAAAATAATTACGTCAAAC
TTCCTGTGCTCTAAAATCTTGGAAATTTGACAAATAATTTAACACTATTTTGTGCATGAA
GACTTCTAAATATTGGCCCCTCAAAATAGCAATTCTTGCCTAAATAGGGATTGGCCAAGG
GGCCGACTTCTTCGCCTAAACTGCACATCAAAGCAAAAATCAAGTCGCCAACAAGTTCAG
AATATCATCCACATAGCTATGACATTGTCCATTTTCAGAAAATCTTCTCTCATACCTATT
GTGCACATAATGTATCCGATCAAACCACCTGATAGTAACAGTTTGCTGAATATCCACTGA
ATGCATGCCCGATTTCAAGAGATATTGGGCAAACTTTATGACTGACATTTAATGGTGTCT
GGCTCAAGGGAGCTAATTTTATCAAAGTTTATGCCATAGGTCACAAAAATCCTACAAATA
CCACCATCATCAAAGACGTATTTAAAGTACTCTGTTGTAATAGCACCCAACAGCTTTGAC
ATATTTATTTCTATTCTTTTAATGAAGATGTAGCATTTGTTTCCTGTATGTGTTTACAAT
ATATAATGACATTTTAATGCATGATATGTAAGTCTCCATGGAAGTCTGCCTGATATCTGC
TCACCTGTAACTTGCATCAGGAATTAGTCACATCTCCCTAGGCCAATCCCTTCTGTAAAA
TGTCACTACCCAGCAACATTCATTGTTTTTCAAAAACAGACTTGCATAAACTCATTCAAT
CTGCTTAATTTTACCCTTTTACTCCATAGATACACCTTTATTGCATAGGCCAACAGTGTA
GATCCCAATCAGATTCCACATCTG
>TR48930_c0_g1
GTCCCAGGATAGTGGATTAGGCTACACAAATACAGATGCCTTATTAAAGGAGAAACTCTC
TCAGCTAAGGAAGAACGGTGATGGAGCTCTAGAGGGAATTGGAAGCCCTGCTGCACATGA
TCAACCGCGCATGCAAAATGTTCAACTTCCCCGTTACGGGGCAAACGACCACGTGGACCT
TCCCACCAAACGACAGTTGTCCAGTCAGTCTGAGGAGAGTAAGAGCACCACAACGGGCTC
CTACGACACAGAAGCCACTATCGAACAACAATGGCGTCCATATGATATATTTCAAGTGTC
AGAGCGCGAGTTCGAGGAGAATGACGCGATCTTTGATTGTAATTTCAGGCGTCCATATGA
TATATTTCAA
>TR57441_c1_g2
GAGTTTACACGGCGTTCTATTGCGTTCATACGGAGTTCTGTTTGGCGATTGCCTGCGCTC
TTACGGCGCCTTCACTGCGTGCACCGCGCTCTCAGGGCGCTCCTACGGCGCTTCCACTGC
GTGCACTGCGCTTTCACGTCGCTCACGCCGCGCTGACAGCGTGTTGATGACGTTCTAACT
ATAAAACGAAGTTAAGGCCCTGTCACACTACAGCGCGTTTCCACTGCGTTGCCACGGCGT
TGTTTAATTTTCCAGAACGCCGTGAGATCGCAAGAAAAATCTGACTTTTATCGTGAAGAT
GGAGACTGCACGGCGTCCTCACTGCGACGATGGCATTGCTTCGGAGTTCACATGGCGTTC
T
>TR201_c0_g1
AGGTGATAAAACTTGAGTATGTGCCAATTTAAATCACCAGAAAATGCCACATTTTGTATT
TTGATTTTTTATATCCAGCAGTTTCAAACAATAGTACTGTTTGTGTTTGTTTCATTTCCT
ATCAGGATCTAGAAGACACAGTACATGTATATGATTATCATAAGAAATCTGTGAGAATTA
TAATGGAAGACTTGTGCACAGGAGGTTGTTTTCAATAAAAAGACATCATAGTGCCTCCAT
CAATTTAAATAGAAAGCAACACTTTAAATTGCACATTAAAACATCAGTGCTGAAATAAAG
GCTCAAGGCTATCCATGGAATTAATTCTTGGTGTGTTACTGAAATTCTTTATAATATATT
GCGTAGACATGAAAGCTCTCTAGTTCCAGTCCTTTTTTCTAATGTTTTACTTCATAAAAT
TAGAGGTATTGAATGTAAATCCTATTCAGACAACATATGTTCAGTCTGATCAGGAATTAC
ACTAGTCAAGTTTGAGCTTAAAGAACATGCACAAAAATTGTTAATGTCTAAATGTATTCA
AAATTTCCTGAGATTAAATGGCAATTTAAACTTGATGAAAAACAGCATCTTTCCAAAAAT
CTAAATCAAAAAGGTAATAATGAAGAGTAACTGGTGCAAAAACATGAGCTGTTTGTTAAC
CTGGTGGAATACAACATGTCCGTGCAAGACAACAACAAGGGTAGATAACTCTTTACTCCA
TGGATAAGGGTTATATTTCATGTTCGACCAGTGTAAACCCAGTTCAACTGGCAGATCTGT
GCTCTCTGATCTCTAGATCCATTAGGTTATTTCTGACCAAGAAACAAACAGCATAGATCC
AGATCATAAGGCACGGATTTACACTG
>TR5166_c0_g1
CAGGAAGCAACCAGGGTCGATAACAATCAGATGGCATAAATATGCCAGCTGATCTGGATC
TACACTGGTCACACGTGTGATAACACACGAATATGTGGAGTAAAAGGTTAATATTTTTCC
CTTCAGAAAAGATCAAGACTTTCTTACCCTGTCATGTGGGCAGATTTGTTAATATCTGCC
TTACAAGATATGCAGGAATGTTCACCTCAATTCCTATAATCATGTATGTAGGATGTATAT
GTATTTTAACCCTTTTTTCCATGGATATGGCTAAAATCCTGTTCAACCAGTGTAAAGTCA
GATCATCCTACAAATGTAGTCGGGACAGGCTTTTTACAAATTGCTTTAAGATTCCTTAAT
ACAGTGGTGTGGGGCAAGTCTGCGCACCTATCATAAAGGCAAGTCTGTGCACCTATCATA
AAGGCAAG
>TR6451_c0_g2
TATAGAGCACCGTATTCATGTTACATGTAAAAAGCCTTTTCATCGACATTTAACCTCCAT
CATCAAACGGTTGCCGTTTTCTCAAACATAAAAAAACAAATGTTGTTTGAAAGTGTGAAT
TTGCCTTTGAATGTTTGAGAAAACAAATGGACCAACCAAAAGCTTTAGTTTAAAGTCTGT
TTTCAGTTTCACTATAATGATCTTGAATAGAAGTAGTTTAGTATTTCGGCACATTTCTTG
TTAGTTTAGTATTGCGGCATATTTGTTGTTAGACTTTTTTAAAGATAAACTGCATGCTTG
CAAAAATGCTAGCTACATGGCAGCGACAACCTTCACACATTTCGCAGCACTTACGTAAAA
TCCAGGTGTTTTTCGTTAATTTAATTTTTGATTACGTCAAAATGGGAGTTCCACAGGTTT
ACAGAAACGATTCTTCGTTTTATGTCGTTAGTTTATA
>TR57154_c0_g1
GTGGCTTATATTCAGATAATGACAGTATTTTACAGTTGTGAAGATAGGAAAGGAGTCTGC
ACAAAATACAAGCACAACAGTAATGTGCTTCTATATCAGTGTTTCACAAACAGTAAAAAA
ACATAACTGTATTCAATTGACTTCCTTTTAATTTTAAACAAACATCAAAATACTACCATA
CAACTTCAATTGCAAAACTACTTTTAAGGTGACAACTTTTAAACAAGAGATACAAGAGGA
CATGATTCGCTCACCTGAGTGTTGCAGTGAATATGGTAATTTTAACTGTAAGGTTTTTTT
TGTTTTATCGCTAAGGTGAACATATTGTGCCATATTGTGGTCATATTGTGCATATGTGAA
GGACAATTTTACCCTCTGCTCTATGGATATGGCTTATCCCTTTCCTCTAAAAATATGCAT
TTTTACGTGTGCGACCAGTGTCGATCCAGATCAGCTGGAACATCCATGCCATCTGTTCAG
GAATCTGCACTGGTAGCATTTTGGTCAGAAATAA
>TR54363_c0_g2
GAAGGAATACAAATTTATTTTTCCTTTTCTAATTAACATTATATGATTTTCTCATTCCTA
CAAAATGCATATTTATCAAATTTGTCCGCTCTAACATAATGACATCCTCTTAACTCCATT
ATATATGGGTTATACCACGTGTACAAACAGTGTAGATCGGCAGACGGCATGTATGTGCAC
ACTGATCTGGATCTAAACTGTCTGCCCATGGATAACAGCATTATCCCATAGTTCAAAGGG
TTAAGGGATGATGACTTTACATCTGCATCCACAAGCGTTTTTCCAGCTTGAAAGCTTTTG
AATTTTGGGTTTTCCATAGTCTGAAAATGGGTCAATCTGGGAGCGTTTTTCCAGCTTGAA
AGCTTCTGAATTTTGGGGCTTTCCATAGTCTGAAAATGGGTCAATCTGGGAGCGT
>TR38781_c3_g1
GCTGATTTGGATCTACACTGTTCATATATACAAGAAAGGTGTACCTATGGAGTACATGGT
TCGCCACTTCAAAACCAGTTTTTATGATAAGAAATGTAGAGGAATTATTTTACTTGTAAA
AAACCAATTGTTATTTTGTTTTGTTATTGCCATTTTAGTTCACTCTTCCATGGGCTTTCA
ATTGTGTATAGTTTGTTTTATTTGTGTAAATTACTATTTTTATAAAATTTTAGGTTTACC
TACCCTTTCCAGTAATATATAGTTATAACAATACACTATCAAATACCCTTTATTCAGTGG
GATTCAGGTTTATATTTCATATGTGACCAGTATATATCCAGATCAGCCTGTAGCCATGCA
CGCTGATCTGGATCTACATAAGAAACACATGGAATTAAAACCTGTATCAATAGAGGGCGC
TGCGCAACTTCATAAAAACTTTTGCTAAGAACTCAAGTAACCTTTTCTGCAAAGTTTCCT
ATATTCAAAATTGGAAAATTGATCTTGGAAAAGAAAATTAACAATTTATTATTGTTTGAA
TCATCTATTTAACCCTTTACTCCATGGGATGTGGCATGTCTCCCATTGGCAAATGCCGTC
ATTGTTCGAATGTGGGCCGCACTCATGTATGGGCCGCG
>TR9176_c0_g1
AAAACGACAAGTGTCTTGGAGTTGTTGCGATGAAGAAGCCGAAGCACTTGTAACAGGATT
TGAAACAAATCTAATTACTCAACATGGTGAACAAATGAACTGTAATGGACAGCTCACTGA
CAGTAGAAATATTTGTTCAGTTAATAATAATACTCGTCGGCCTTCCTGTCAGCATCAAAA
ACGGCAAGGCACACAAACAAAGATCCTATACGATAACTCTTGTGCTAGAAGTGGTCGCTT
GGAAAAGAAGATAAATAATGAGAACGGTTGTCACCATGATTGTGAAAGGAAGAATATAGA
AATTCAGTGTGAACACAGGCAGATAGCAGAAAGACAAAGTTGCGAGGCAACTTCTCCTTG
CTCTCGCTATCGTTCGTCTCCGCACTTTTATGAATCACTTCCGCAACTTCCAACTCATAA
TATTCAGTGGCAAAATCAAGCACAAGATTTCCAGGTGCACCATGCGGAAATCCCGACATC
TTTATATCCCCGACGGAGCAAATCATGTGATGTCTTAAGTGAAAATGAG
>TR24105_c0_g1
GAAAAATGCATGTGAATTTGACAGTTACAGAGATTAGAAAAAATCGAAATTTGAATATAG
TTTACTGCATGATGTAACTATTTTTTTGCAAATCTCCACACAATTAGTGTTTCGGAATAG
ATCTATGCTAATTTCTAGTGATCGATAATGGCCACATCTGAGAAAAGTAATATAGCATTG
AGTCTGTCCTACATCCGGGATCCGGCCGCAAAGGTGAAGGAGTTGTGTAACCATGCAAGC
CAGGTTGAAGCTGAGCCAGCAGTGCCGGCTCGTCGGTACCTGCGCTCCGGTCTTGAAATG
CTAAGAATGGCAAAGGTGTACAAGGATGAAGGAGAATATGAGAGTGCCTTTGTACTATAC
ATGAAGTTCATTACATTGTTTGTGGAGAAGCTTCCTCGTCACCCGGGCTACAAAGATGCT
CCTCAAAATGAAGTGGCAAACATCCGACAGAAAGTCAAGCAAGTGTTCCCTGTGGCCGAG
GAGCTGAAGGGTAAACTAACAATTAAATATACTGAGATCGAGAAGAAACGACAGGAAGAA
GAGAGAAAGAAGGCTGAAGAACTACAAAGGGAACAAGAAAAGCTTCGAGCGGAGGAAGAG
GCACAGAGGAAGGAAGAAGAGGAAAGGGACAGAAAATTACGGGAACAATCCGAGGAGTTG
TGGCTGCAGGAGCAAGAAGCAAAATTCCAAAAGTTACAGAAGGAGCTAGAAGACGAAC
>TR7854_c0_g1
AAGTAGTCCCAGCCTATAACAGAGGTGAATGTAAATAGCCGATAGTGTAAGAGAGTGTCG
CTTCATTCAAACAAACATATTAGTCTTTATTCATTTTATATCTGAAATAATGATTTTTTT
CTTTTTTGCCGTAAAGTAAGCATAGCAATGTACACGGGTCAAGCTTATTTTTTATCGTAG
TTTATTCGTACTTGATATGTTTCGTAATCTTGTCATTTTTTGTAATTGTCATAATTTTCT
AGTAATTTACAAAAAGATTATTGCTTTAATTAAAATTCTCATGTATGTCTCTTCAAATCA
AGTGTTTTGTTAAGTAAGAACACACATTTATTTGTACCTTTTGTCCACATGCCAGTATAA
TGTTCGTAGCTTTTTCGG
>TR16001_c0_g1
CATAGGTGTTAGTTTTCTTTTTTTCCTTGCAAGTTCATCGATTGTATTTTCTGCAATCTC
ACTTCCACCCTTTTCATTTATTTGTTTTCGTTTCTTGCATCTTTCTTTCTGAAATAATTT
TTTTATTATCGTTTTTTTTTCTTTTCTTGTTGCTTTCTTCTTTATGGTTCCATAGGTGTT
AGTTTTCTTTTTTTCCTTGCAAGTTCATCGATTGTATTTTCTGCAATCTCACTTCCACCC
TTTTCATTTATTTGTTTTCGTTTCTTGCATCTTTCTTTCTGAAATAATTTTTTTATTATC
GTTTTTTTTTCTTTTCTTGTTGCTTTCTTCTTTATGGTTCCATAGGTGTTAGTTTTCTTT
TTT
>TR19809_c0_g1
AAACTGTTCGCCCTAGCAATAAAGGTGTATCTATCTAAAGGGTTAAAACTAATGGACTTC
CTTACATTTCAGGTTGTTTAAATATGGTGTTCATGTCTAATCTAGCCAAACATTAAATGT
ATTTCAGATCACAAAGAATGTCTATTACATCTATATTTTCATTCATCAGACATGAATTTA
TTTATGTTCATACATGAAAAACCTGTGAAAATGACTAGTACTCAAATTTTTACAAAATAT
ATAGGTTATTTGAGCAGGATATATTCTCAAAAGAATGATAACTAGTGGCTTAGCATAACA
CTTCACTCAATGGGCTATGATGTTAACAGGTGCCAAGGTTATAAAACTGAGCATGGAAAC
CAGTCTCAGCCTTATAACCTCCAGGCCAGTATAGGTCCATACCAGCACATCCCACATGCA
ATAAAACCAATATATATGGCGTAATGGGTTAACATGGTCTAAATATGTATATTTGTTCAC
AGAATCACAATATGCTACTTTGTTTATATCACTATTTTCTCATCTTTGATAGTATGATGC
TATCGGCATACCACCATACTGCCCTGGTCCACTTGTGTTTGGGTATGGCGTATTTCCACT
ACCATACCCTGCATTATATCCTGTATTTGCAGAATTGGTGTAGGGTTTGGCATAATTTTG
TGTAACATTACTGCTAGCATATGGCACTGAGTTTGTACCACTTCCACCCTGTCTTAACAA
GTCACCCACTTTTTCCAGTTTTGCTTTCTTAATATAAGACTCAGTACGCTTTGGTAAATA
TTCTGCGAGAAACTTTTCCACGTCTATACTTCCATCACAGAAACTCTCGGCTACTTCCTC
AGACTGCTCATCTGCAGTAGCTGCTTCTGTCTGAAATATTGCCACTAGTGTATCATGTGA
CTGGCATCCGGGGGCGGAGTCTAGTTTAGCAACATCCTCACTCAGAGACACTTTAAGTGT
GTTCACTTCTTCATAAGCTTTTGCCACTTGTTGTTTTAATGTCTCCAATTTAGGTTGTAA
ACCCAAATTGAATTCTGCCAGACTTCTGTTTTTCACGATTATATTTTCTCTTTCTCTCTG
TATCCCTTTGACCTGGTCCAGGTCATGAATCATCTCATCTATCTTGCTGGGCTCGTTTAA
ATACTGCGTCAACTGTTCACGTTCTAAGTATTGAAGAATAGCAAGTGCAGCCTGCTCATC
TGGAACATATTGTGGGGCGTGCAAGTTCATGTTTTCTTGACTTTCTTGACGTTGGAACTC
TCTGTACATATTTCATTCAATCAATCAAGCATTTATCTTTGTAATTACCCAGACAGCATA
CTACTAACAATCTTAATAAATGTTGTCAGTTCGAAATATTTCAAAATTCCTGTAAGAGTT
GACAAATAAAACAAATTCAAAACAGGAAGTGTTAATTTCG
>TR43001_c0_g1
AGCCAATCAGATGCTTGAGATTTAAGACTGGTCTCTAACCTCATTTTTTTTTAGCCCAGC
TTACACAATCATATACACAAGGCTCTACACTGTTTACGATTAAGTCAATTCTGTGTGTTC
AGGGTTAATTAGCAAATCCCAATTTTTTAATGCTTCTGTCTGAATTAAACACAGATTCTG
AGGCTGACTTTAGAGACAGCATCACCTATGTTAGTAGAAAATTATTTCAATAAACAAAAA
CCCATAAACATTTCTTGCTGACATTCTGTAGGTGAGAACTTCGCAATATAAACATCTTAT
CAGGACTGTAGAATAAATTAAAAACAAAGATCAAAACAAACTGTCAAATCCTGGTTTAAC
CATTTTCTCCATATACACATGTACACTTAAACAAATTAGAAACACATCTTCTTTAACCAC
AAAATTTATTTCAAGTTTAAACAAGTTGCATTTCTAATTTCTTTTAGCATTTTAAATACA
GTAAAAGGAAATACAAAATGCATTTTTTTAAACACGAAAAAAAAATTTCATGTTAAAACA
AGAGGGCCATGATGG
>TR16971_c0_g2
AAGAAACATGACTTCAATTGACTTCTGTTGCTCATTTGAAATGGCCCTTGAATCCAGTTC
AAAGTATACACCTGCTGTTGGGGATGTAACATCCGAAAATTGAACTTGCGGATCATAAAT
ATTTAACGTGGCAAGTTCTGTTTTTATTTTCTGCGAGTTTGTTGTATACTGCCGGCTAAC
CCTTAGCCCAATGCCTTGTCCATCAGCATATTTTTTCATTAGTGTTGACAAATACTGTCT
CTCAGTTGCCATACTTCTAAGTTTTCTTAGAGATGACATTTTTCTTTTTTTCTTCCCACT
TTCTGCAAGACTCACAAGTCGGTCTTCACTGAAGTCAGTGTTAGTACACTTATTTTTCAA
GCGTCTGCATTCCTTCTCCAACCTTTTAAGTTCTCGCTCTGCATTCGCAGTGTCTTCTTC
AATCTCAAGTTGGTTCATGCTTGATCTTGTGTTGTTCATTTTCTGTAGTGCCTCAACATA
CAATTCATCATTTGTGAGGCCCATATCCTTTTTAACCTTCTTTTCTGCATCGGACTTCCA
TTTATTGAATAAACTCAATATTGCACTCATCAGTCCATCTCTATTTTCAGTCGTGAGCTG
CAATGTCGTCTTACATTCTGCAACCATCCGTTCTGCCTTTTCCATTTTGTCAGTTAACTT
TGAAGCTATATTCCTTGTGACCTTTTCTGTATGATGAAGCATGGCTTCAGTAAGCAAGTC
TTCTCGATTGTTGACCGTCATTTCTTTCGTTATTTTCTTGAATCCACGAAGGTACGACCA
CAATCGTTCGATTCCTTCTCCATCTGTCAGACCTGTGCCGTCTGCATAGCGCTGACCATA
CACAAGCTGACATGCAAGATTATGAGCAAAACTGTGGAACACAGGCACAGCAAACTGACA
CTTCTGTAGGATATCCTCCAT
>TR41750_c0_g2
TATGTGTGTTATTCTTGTTTGAATAACAGTCACATCTATGTGTGTTATTCTTGTTTGAAT
AACAGTCACATCTATGTGTGTTATTCTTGTTTGAATAACAGTCACATCTATGTGTGTTAT
TCTTGTTTGAAATCAAATAGTTAGACTGAAATAAAACACATGAACTCCAAACCATAAAAC
AGTCATTTAAAACTTGGTGTAACTAAATAAAATGGTAATAAAGGACCTATGCTTTCCAAT
TATTAAACAAAATTACCATCTTTGATGCCTTCAGCAGACTATATGATCCATGTGTGTCTA
CTCTCAATATTATTGGCTAAACACAAAGTATATCAGAAATATCACTTTAGGGGATGGAAA
AGACTTTTTTAACACTTTTTCCATAATATATAATGTTTATAGCATATGAAACCGGTGTAG
ATCCAAATAAGCCAGCACATCCATGCTATCCTGATATGCAATTACACTGGTCACCTCTTA
ATCAG
>TR6106_c0_g1
GCAAAATGCGCCTTTTGATCAGGATCTCCACATCACTTTTTGGTCAGAAATAACCTCTTT
TGCCAAAATCTATACTTGATCAAGTTAACTTTGGAAGTAGGTATGTTTGAATGAAGTCAG
TCAAGACTGCTGTTAACTGTTTTCTTTCTTTGTTATTCTGACAAAGTACCCAAGGGAAAT
ACAAGTGTTCCACTGAACTCTCATGGAGAATTCTGTTGGTATGAGTCTTCCTTCACCAGT
ATTTGAGAGTGTTCTGCTGCCAGGATGTTTTATAATACAGCCTATGTAACACACTGGTGA
TTTGTGTTACTATTCTAGACCCATCTGTTTGTCTGTTGTATTCTAGCCATTGTTAAATTA
CATCTCAGATGTTAACGATCTGATTGGCTGAAATTGTAAGTTGTCTTGATTTCAGCCAAT
CAGATGCTTGAGGTTTGAGACTGGTTTCCAATCTCAAATTTTATGATCTTAGGGGCAATG
TAGAACAGGGATCACTTGATAGAGAGAAAGAGAGAGATATGAG
>TR49389_c0_g2
AAACTGAAATCGTGTTGTTTTTTTTGTGTGAAATTCGTCTGAATGACAGTTCATTATTCT
GTGTTAACATCAACCTACACAAGTCCTAATATAAATAATGGTAACTAAAATAATCCCCTT
TTCTTCATTACTCTGTAGTTTATCCAAATTTGCAAGATCATTAACCCTTCACGCTAAATA
TATTAATTTTATCATATTTGTGAAAAGTGTAAATCCAGATAAACCAGCACATTCATGCAG
TGTGATAACGTTCTATCCTGTTTGCATCATCTTGGTCAAAAGTAACCTAATGTATATCTT
GATCAGACAGCAATGAGCTGCAGACTTATCTGCATCTTCACTACTCATCAATCATCGGTA
ACGGCGATATCCCATAGAGTAAAAGGTTCATTGATTCAAATGAGCAAAGACCAAGCCTTG
AAATAAGCTTCAATAAGAGCTGATCTGGATCTACACCGGCTGCGCATGCAACTGATCCGG
ATCCACACCGGCCGCACATGCAACCGATCCGGATCCACA
>TR16333_c0_g1
TTTTTACTGCATTTCACCGTTCTGTGAAAATGGTGACCTTAACATGCGTCTTCATGGGCC
AAGCTCACAACAAGCCCATCCGAAACTAGATAGAACGCAAAGAATAAGAATAGTTCTTCA
GATATCCTTGGGAATACAATATCTACATACTCCCGTGGCGGACGTGCGCGGAGCGATCTT
GCACAAAGACATCTCCTCAGCAAATATTGCCTTGGACCGGGCAGACAATGCACGTTTGAT
AGACTTTGGTCTTGCAAGAGAGTTAGGGGATGAATCGACAACACATTCACATAAGATGTG
TTATGCTCATCCTGAAGTCGGAACAAAAGGTTGCAAGGCTTCGCCAAAATGGGACTACTA
CAGTTTTGGCGTAGTAATTCGTGAGCTACTGACAGGACTGAAACCCGAAAGCCCCGATGG
AGATCTCAACAAATTGTCATCTACGTATATTCGAGAGTGCTGGAATAAGAAAGAGTTGCA
GTTGCAGGACATCTGGAGAAATGAAGAGACCTTTACAACACTAAACACTATTGCCGAAAA
ATGTATGACAGCAACAGACTTATTTGGCGACTTTCAAAGTCAGATAGTGAACAAACTGAA
GGATCTCTTCAAACAAACGTGTTTCACAACACCAATAAGAGCCCGTGACAACGACGACTG
TAACAGATGTATTCAATGTATGACGCATCTTGGATTATCTAGTGCAACAGAAAACTTTCA
CAGTATGAACTGTTTTGAGGAATTCAGCATCTGCATCCCCTGCGAGAAGGGTTTGTATGT
AAACCCAGTGTCGTGTTACGGCTGTAATCAGGAACTGCAACCACTCATAG
>TR54810_c0_g1
ATTTTGGCGCGCTCTTTGTGACATGCAGGATTTATATTCGAAGATCCCCCCATCCAAATC
CTAGTCTATTCAGGTACGCTCATGGCTTTCTCGTTTGGGGCAAACCCGCCGGGCCATTTT
TACCCGGGGACTAATTACGCCGTTCATCATAGATTAGGCCTAATCTGAAAATACTGTATT
GAATGTTACATGTTGACAGCCGTGTGCAGACCATGGTGTAAATAGTGTTTCGCTCAACCC
GGGCTAGGCGGCGTAGGCATTAATTTGCATTTCTATTTTTCCCATGAACAGGCTCAATCA
AAACGAGCCTCCAGTACTTTCATATTTGTCGTGTTCTGTGGATTTCAAAGTTTCCTTCTC
ATCTAATTATAAATATTGATAACATACATAAACATTAAGTGCAATTATGCCTCTGTTTGA
TATAATTTAAGTTTGTCAGTTGTATAAGTTTTGTTTTTGGTGTTGTTGTTTTTTTTTGTA
TTTAGTATTTAGAATATCATCGAAGAATAGCTAAGGATCTATAGCGTTCAAAACAGTGTG
TAAGTTTGAACACTGTTTTATACTAACCTATTGTTTTCACTGTAAGATTATAGATAAGCC
AGCATTCTCCA
>TR49047_c0_g1
GGGTAAAGATCGCGTGTTCCAGCCCGAGTGAAATATGCACAAGGGCGGTAACGAGACTCT
GCCGAGTTACCGCCCAAGTGCACGATACTTTTTCTTGCATACTGTATTTATTTAGCGCAT
TTTGGGTTATTTTCCTGTAAATTTTCCTTTGAACTACTTTTTTTATAGTAGCGGAGTAAT
ATACGAGACATTCCATCGTTCATTCATAAATGCGTCAGACGTTGTGACGTCATATAAGGC
GTGTGACACATTCTACATGGGGGTGTAGAATCAAAATTTCCTACACTGGTGAAAACACCG
AATGACCTGATCTGGTATGCAAGAAGATGTATTCATAA
>TR7479_c0_g1
CTAAACTAGAAGCAATTCTACGTAATCCATTATCGTGCTATCATTTTCAAAGTGTTCAAT
TGAGTAACTATTGTTTATCAGGTGTGCTTGAAATGGCTCTTGGAAAGGTACAGTCGAACG
AACTCGGAGAGTGGCATAGTTCCAATCCGATCGAAGATCTTTTCTATTCTCAGAAAGAAG
TAGCACGCTTTCTCGAACTTGGCTATTTGGGTCTACGAGATTTCCCTAAACTGGCTGCTG
AGATAAGACATACAGCCCATGAAGCTCGAACTCAGCATGTTTTGTCAGCGGGACTTTTCA
AGAAGTTCGTTGTGACGGCCTCATCAGTGGTTAATACCTACATACCAATGATGCTCGATG
CTGTAGAATTACAGGAAAAGGACATTGTAGTTGAAGCTTTTGGGCAAATATTAGAAATGT
GTCTTGACATGAAGAAAGAAACCGAGAATACACGAGATAGTTACTTAATAATTCAGAAAA
AACTTGTGTCCGATGTGGGCTTGGTCAATGTTGAAAAGGAGGAAGTAACAGTGCGGCAAC
AGAAAATAGAAACAGATCAAAAGGCTGAAAAGGCAATGGCAGCTGAGGCCGAGAAAAGAC
AAAAGGAGCTCGAAAAGGAGGAAGCTGAGTTAAAAGAAAAAGTTAAAAAGTTGACAGAAA
ATCAGGAAGAATGGCTCGAAAAAGCAGCTCCACCAACCGGACTTAGAGAAGCCGCCCATA
CAGTCATTGATTACGCTATGATTCCGACAGGTGCGTTGATTGCTGGACCTATTGGCGCTG
CGATTGGAGCTGTTGCAGTAGGCTTGAATATATGGAGAAAGAAAGAGAAGGCTACTCAAG
CCATCAACGCTACCCGCGAAGCACAACATCAGATTGACCAAACAAATGAAGAAAAACGAA
AAGTAGCACAGGATGCCTGGGAAAAAAGAAAAGAAACTCTGGACAAACTGGCTCATATAG
AGGCTTTAGAACTTGAAAAGTCAAGCATTGGTGATATGACTGGCCTGAAAGAAGCAGTTT
TACAACTTGGAAACGTTGACAGACAATTCCTAAAGATCATCATGTTCTGGAATTCCATGG
CTGCTATGCTGAAGCACCTGCACCAAAATCAAAAGGCGGGTGGAGTTTATCTGAAAAAAA
TTGAAGACGAGAGATTCGCTGGAAAATTCCGGGCATCTATAAACAAAACAGAAGAGCATT
GGAACAGGGTAGGAATCGTGTGTCAAAGCTACGTCGATGTAAACAAAGATGTGATTTTTG
AAGTGTACGGGTTTCTGTCTGATCCAATCGATAACATGACCAAAGAAGAATTAGAGGAGA
GACGAAAAAGGCTTGTTGGCGCAATTAAAGACGACGCAGATCAGCTTCTTTAAGTGATCA
GTTGTCCCATGGCTCTAAAAAGAACATTTAAATGTTATTTGGAAGCGTTCATAAAGTGTG
ATATGACTGTAAATAAACTAAAACCCGTAGAAAGGTTAATTTCATAACCATTGCTTTCTG
TTAGTATTCCATGTAATCATAAATTAGTCAGGTTATCTGGCCTTTCAGCTTTAAAAAAAC
CAATAGATTCCGAATACCGGTAACCTGTATATTCGCACATTGTAATTGACTGTACAATGT
ATATCTATTTTTCGAAATGGAATATGTTACTTTTTGTACTATTTTCAGAGACAGCACATA
ATAACAAAATTGTCAATGTGCTTTATTAAAGTAAAAATGATAGGGATCATTTAAAAGATT
TCATTTGCTGTGTCTCGGAAAATTTTTCATTTAACATCAGTTTTATGCCAAAAAAAAAAA
TAGCCGTCAAACTGTTCAAGTGGAAGAGTGGTTAAAACTTGGTAGGGGCAATAATTTGGA
TAA
>TR659_c0_g1
TATATATTCGTTCGGATATTACAAGGAAATGTCAATTTGAAATCACGTTTGTCCGTAATC
GATTGAGTCCCAGAAGTTGCAGTAAGACAGTCTGTAATCTGAATCAAACAGATGATTGGA
TGGCGTCTGAAAATGAAGTGTAGACGCTTTATTTACTGCATACGATGGCCAGTATAGAGT
TGGCGACAATGGTCCTTCATTTGGGTCCATGGTGTATGCAAAATTTGTCCAGTGGGTTAA
TATCGTCTGCTCTAAAATGACCTCATCCGGCGTATATGGTCCTGGAGCTATCTTATTTTG
GAAAACGAATCCTAATTCGGCAGCGTGACAAACATGTCCTTCGCAGAACCAGTCGATACC
CCACCCACCCCGAGCAACTGTGGCATGGTCAAACACGTATAGAAAAGAGTTGTTCGGACT
ACTTTTAATAAGGTTTCGTGTAACGTTTCTTGTTGCGCATGTCAAGAGAAAATCGGTTAC
TACTTCACTGAGAGCGTCTCTGTAGTCGTTCAGGTGTGGATCGATGTTGTAGATTTTTTC
AACTTCTTCAAAGTGAAATGGGTGAAGAATTGCTAGTGCTACCCCAAACTCTGTTCTAGT
AAGATTCCTTTTCAAAGCAGAGTAGATAAACATTCGCCCTTCTTCCGTATTAGTTCCGAC
AATAACCGGAACTTTCCGATATCTACCGAGAGCAGCCGCCATCATGGGCTGCATCTCGAT
TTCATCATTGTCGATAACTGGCCCGATCACCTCAAAATATTCATTCAGTTTTGCACCCGT
CATTTTTCCAGATATTTCTAATTGGGCGTCGTTAATCTCGTCCACTGATTTACTCTTCAT
GCACTTAACACCGTCTTGTTCTTTGCATTTAAGTATTTCTTGAACCTTTTTCGTTAAAAG
TAGTGCTTCTGGTTTACTCCGGTATGGGATTGCGAACGGATTGCTTTCCATTATGCCTGC
TCGAAAAAGTCCGTTTGATTTTTGCGACATCATGTGGAGGAATGTTGACTGCGCACCGGC
GCTTTCTCCGAACAAAGTCACCTTATTTGGGTCGCCGCCGAAGTTGCGTATATTTTGTTG
AACCCACTGTAGAGCTAATCTCTGATCACGTAATCCAAAGTTACCATGCGCGTCATCGTC
CCCATCCCCGGTGTAAAGGAACCCCAACAATCCCAGCCTATAATTGATGTTCACAAGGAT
GACGTTGCCCCGTGACGCCAGGTTGTTGCCATCGTACATAAGATTGGAGCCCGATCCCCA
TATGAAGGAGCCGCCATGTATGAATACCATCACAGGGTAACTGGAAGTGTTGGTCGCATT
CAACGGAGTCCAAACATTGAGGTACAAGCAGTCTTCAGAAGTCTGCAATGGACAAGTGAC
ATTGGGAAGGTGCTTGTCGCAATGCTTCTGTGGACATCCCGGTTGTCTTACGGTGGCATC
ATAGAAAGCCGGTTCCCACGACAAGGGCGTCACAGGGTCCATCCACCTTAAATCACCAGT
CGGCGGTGAAGCATATGGAATGCCGAGAAATTGTTGACTTTTATCGGTCCGAACTCCTTG
GACGTCACCGTATACTGTGTGGACAATCACCTCATCGGCAACACAGCCATGTAACGCGAC
TATAGACACAACCAGAACAGAAATAAAATGCATTCCTAAGAGAACATCGACTAAATTATT
CCAACGATTTCATTCCATGAACGAATCAACGAATTTTAACAGTCTTATCAACCGTGTCCC
GAGATTTTCTTATCTGTTCGACTTCACGACCTCTGGTGGTTTGGTTATCACGTGCAGATC
TGCTTTTAAACAGTGTAGGCCTATCATTTATTTAAGGGAGATATATCTTCATTACACTTT
TGTTAGGCCGATTGATGAGAAAATGATCTTTTTTACAGAACTTCCAATACACGTTGGTGA
AAATATAGCGTTTGCTTAAATTATATACATACATGTAGTCACAGTTCCAAAGCATTAAAT
CACAGACTTTTCCGTTAATCTGCTACCCAATCTGCTGGGCTACGACTTTCCTAACTCTAG
CCTATGTGAAATTATGACAATGTCTAATCTATGCTTGAATGAATAGTGCGCATGACAATG
TCTT
>TR57863_c0_g1
GTTCTACATTCTTTAATGCATTTCTCGAGTTTTTCTTTTTCAGATTGAAGTTTCATCTTT
TTGGCATCCAGCGCTGACACTCCGACAGATATCGGCTGTATAAGTTGTTTAAGAGCGAGA
ACGGCATCCCCTGCAGCCGTATTGTTAGCAAAACATCTGTCTTGTAAAACCTTTATTTCG
ACATCTATATATTGCCGAAGCTCATCGTCCGTAACTTTGTAAGAGCTTGTATGAAATATT
TCGTTTCGAATATCCCGACACCTTTTAAAAACGTGTATATCACCTATTTGGTGCCTAATA
TCGATGTCATTGATTGCTATTGACAATAGTCCGCTGGCATCAGTGTCGTCAGCGGAAGAG
ATATCGGCATAACCAGTTGTACCAATGAAACATTTGGCTAGCTCCCAACTGTGATCAAAC
CATCTTTGTGGATCGGTATTATCCCATAACGGGTTGGCTTCTGCGTGACATGGTATAATT
AGGTCATAAAATATACTACAAAACCCCATTAAACAACGCTTACGTACGTCCTCTTTGC
>TR14117_c0_g1
GATGCGATTGTTCCTGATTGTTCAAGCAGTGGATGGAATATAACAATTGATATGATACTA
CTTAGACAGCTGTATCCCGAAATCACGGCAAACCATATATACTTCGGAGACAGCCTGTGT
CAAGGTAGAGAGGAGGGACAATGGTTGATATTTCAACAAGGATTTCGTGAATGTCTAACT
AGTGAAAAGATATCGGATGGCGCAATCATCTACGAAAATAACTTATACTATGAAATACAT
GATCCAATGAATCCGTTTATAGTCCGTCAACATAAGTGGACGTATGGTGTGGAATGTGAC
GTCATTCGTAAAGAAGCAACGTCATCTCACGTTCATCATGAGACAGATGTTCACCACTCC
GCCATAACGAGTCATTACGTCATCAATATGACGTTTTATAGCGATATTAATTTCATGAAT
CAACTTCCGGGTAATCCGATCCGCGTCAACATAGGTGCTGACGTATATGTGAAAGTATTT
ACAACGGCGTCTGATTGGTCAGTCAAACTGAGGTTACACACGTGCTATGCAAAACCGTCA
GAGGACGCAGACGACAAAATGAATTACTACATTATAAAAGATGGATGTGAAGTGGACACC
AACACACACATTATTTCCCAATCTACACACGAGACCCGTTTCGTCTTCCAGGACTTCGAA
TACACAACCAACCGTGAAGGCTTCAACATTTACTGTAACGCTACATTCTGTGAAACCAAG
GACTATTCCCCTGGCTGTGCCCAGTCTTGCAACCCCTTTGGAACACAAGCTCTTGTGGGA
AAGAAATAAAAACTATAGTGCGTTATTGATCACGTGACAGCCATGTAGCAAACAAGTCAA
TTTCATAATATATGGTTTATTGGCAAACAATTTTGATAAAATAATATTTACTTCGCTCAT
TTATTGTATGCTTTTCCGTGGATTATAGATTTTTCTCGATGAAATAAAAGTGGTATTTTT
CTGTTTTCAAACAGTGGAATATCATGTTTTGTTTTAGTTGATACCCAAACGTACTGAACA
TTCCGAACGTTT
>TR26655_c0_g1
GGGATACCTGCTTCTTGGTCAGAAATAACCTATTGAACGAATCTTAAAGCAAACTGTGTA
TATCGTGATCAGACAACAGGGATGGGTCAGCTGATCTGGATCTACACTGTTTGCACATAC
TTTAAATCATTATACTAAACAAATTAGATTTTTTAAGCTGAACACTTCATGGTGTATCAC
AATGTATTTGTTCTTATACTGAACACTGGTGTATCTCTGTGCATTGGACATTATATACAA
AACGTTACCCAGGAGTTTACAATACACCATACATAAAATACTGCACATCTTCGACATTTT
GTACTGAACACTTTAAACCTAACACATTGGTCCTTTTATACTGAACACCAGGGTGTATCC
GGAACATATTGGTAGTTACACATGGAACACAATGGGATTTTCTGAACACGATGGAAACTG
TTACAACTTGAGGGTGCTTTCCGAACATGTACATTATGTATACCCAGACTCTGTATAATC
AAAGCATTTCTATTACCGTTGTATATAAGTTATGTAGACATGCTTAACCATATTTGATAG
TTTTGACCTAGATTTGCCGAACTCGGCCATTTCTTGGTAAATATTACATAGACATGTTAG
TTCTTTTCACCAAAAACACAGACATTATAAGCTTATATTCAACTGCATAAGGATCATAGA
GATTTTTACAAGTACTTCGATAATACGATGTTCCAGACTAACACTGGTTAATTAGCCAGC
CTGAACACTTAACATATGTCCTATTATCACCGTTTTATGAATCATGTCAAACAAGACATA
TATCCAAATCTGTATGTCATGTCTTACGATGCTTGTAAGCATTCATTGGGAAGTACTAGA
ATTCTATCCTCATGTCCCATGTTTTATGGTGGTTATAAATATCCTCTGGACAGCACTAAA
ATTCCATCTTCATGTCACTCTGTTCGATCAGCTTTCCTCTCCAGGATTTCTCCAGTCCAG
ACAGAAACTTGTCAAATACTTCCATACTTGACTTCAGAGAAGTACGGTTGTAATCTTTAG
TTCGTTTTCCTTCCTCGGATCCCGAATCGGCAGTGTTCAACTCCTCCACAATCGTACTGA
TAGTTGGTACTTTGAACGGGTCAAAACTGTCGATGGTTTCGGGATCTATGGGGACACACA
CCCTTCCTGTTTTAGGATGTATACAGAACGGACTTTTCAGCAGATGGTTCACTCCCTTGC
TGACATTAACATCAAGCCGTGGGTAACAGTACTGCAGCATGATTTCTTCCACTACATTCT
TCGATTTCTTGTAGTCATTTGATGACAACTTTGTCCCACACGATGTCATAAATAACTTCC
ATCTTTTCTTAGTGTCAGTATATCCAGAATCCGTCAGTTCCTTTTCCAGGATTTCTCTCA
ACTTTTCATCAGGAACTAGCTGTAACACTTTCTGCACATGTTCATCAGAAGCCAGAAAAT
CTTGTTTCTTCACGGCATAGTCCATAAATCTGGACTTGATAATCTCAATAGAACTCCTTA
TAGAAGGATGTGGCCTTTCATCTAAGATCACCTTCTTTGTCTGATTTTCACCACCCTTTA
CAACACTGAGATACTCTGCAATTGCAGTGCGTCCAGTTTGGGACAGTTGCCTAGCAACTT
CATCACACACCCAACAATGCACACCACGTCTGCCAGAGTACACCCAGAGTAAATGCTCAA
ATCCAAAATCCTCTCGTAGAGCTCTGTCAACAATTTTAATGGCTATCTGCATAAGTGGCC
AGCACCGACTGCAAATATCAGCTCCAGAGCAACAGCTCCTAACGTCATCATAGTCTGTCA
TGTCGATGTCAAACACCAGCTCCTTCGTCTGTGCTTGAAAAGCTGCCGCCTTCACTGTTT
TGTGTTCTTTCGGCCGGTGTGAGAAAACAGCTCCTATGTCTATCTTGTACGGACATCTTT
TCTGTATCTCCTCTGTCAATTCTTTCTCGTTTGAGAATGACTGGTAACGAATGTAAATAT
CATCTTTCAAGGTGAATGAAAACTCTCTACAGCTAAAATACTCCTTAGGCACTCCTCCAT
AATTAAGCCATCGAAAATATGGTCCGTACGGAAAAAGTTTCTTGTAGTAAATAGGAAGTA
AATCTGGTAAGCTAGCTGGATCGTAGCTGCTAGTTTTCTCAGGCATTTTGTTTTTAATTT
GCAAAGTGAAAGTAGGAAGTTGGC
>TR26300_c2_g1
TTAACAAGAGGCGATAATCGCCCTACCACTGCCATTGGTGATAATAAATATGACGCTTAC
GATAAAAGACCTATTAAACCAATGAATGCTGAATTATTTAAAGGATTGTTCAAACCAGAC
TTTCATGCATCGCAACCACAAATGTCCGGAAATGAACCTATGGTTGGAATAAAGAAAAAA
GTTCCGCCGACCGCTCAGGCAGTAGACTGTGATACGAGTCAGGATGCGTCCCAAATTGAT
GATCTTCCAAAGGAGAATGTGGAACACTTTTCAGCCAAAGAGTTGAGCCTTATAAAAGAC
GCTGCTGCCAAAAAAGCGAGAACGAAATCCTCAAAATCAAATCGAGAGGAATCCAAAGGC
ATTAAAGATGTTGACAGAAAAAAGGACCGGCAAGAATTTGTTCATTCACACTCAGGAAA
>TR42318_c0_g1
AGTAGTTTAAAAGGAAAGACTTCATACCAATCAAACTGTGAATCACCTAAGATGCAAATA
CACACTTATCAATTTCAAAATTATGCCTGTATCTAAAACATTTATGATTATTCGTAGGAC
ACGACTAAACATGTGTCAAAAGTTAAATGGTCATTAAATCTGTAAAAACAAAATGCATGT
TACAAAAACTAAATATATGTCCCCAGAGTTGAAATTCGTGGATTTGTCCAAACACGAACT
CTTCAAAACACTGTCACTAACACAACTTTAGTGGATAAATTTAACAAGTACATTAATCAA
ATGAAAAAATAATTCTTAACGTGTTCTATTATAATAAGACTTAAGTGTTACAAATCGCCG
TAGGTGCTATGGATACCAGTTCAGTGACAATCTACTCATACATATTAGGGATGTCAACGG
ATACAGAATTATGAATCAGGATATCCGTTGAATATATTATTAAATATATATACATTAACC
ATTTTTACAAATAGAGATCACGTACATGTT
>TR53017_c1_g2
CTGCAATGTTCATTATGTTATTTCTGACAAAAAAGCGACCAGTGCAGATCCAGATCTGAA
AGCACAGATGTGCCAGCTGATCTTGATCTACACTGGTTGCACATGAGATCAAATGAGTAT
ATATGGATTAAAGGGTTAAACGCATGCTTGTTGAATGCGTATGAGCCATGTGATGTTATA
ATAATGCATTAAAGACAGATATAGCAATATAGAATATCTGTTCAAAAATAAACAACAAAA
ACCTAAAAAAGGCTAGAAAATAATAAGTGAAAAAATATCTTTAAAAATATGATTGCACAT
TAAGAATTAAAAGAACCTTATGCTCCATGTGATTTTGTATCCCTGGTGCAATTGATATAA
ATCCAGATCCAAGGAGTCTGATCAGAATCTATTTTGTTTGCATCTTGGTCTGAAAGAGCC
AAGTGAAGCTAAAAGCAACGATGTAGATCCTGATCAGGCTGCATGGATGTGCATGCTGAT
CTGCATCTGCACTAGTCACACATCAGTGCCCAAGGTTATAAAACTGAGCATGGAAA
>TR14644_c0_g14
AAAAAAAATAAAGCAACAACCGAAAATTAATGCAACAACTGAGTGATCAAACTTCAAAAA
AGCACATATTATTACCAACAACATGGAATTAGCTTGTCTGGTAGATTTCAGTCCCTATAA
AAAATCACACTATCATACATTATTACCACAAATAAATCAATTTTGTAATTCATCTTTCCT
TTAAGCATCAGCTTCTAACTGATTATCTAACGGGTTTGTTACTTGTACACTCTTGAAATA
GTCTCCAAGTTTATCTAACAGATGATATTCACTTGTAAGCAAGCACTGACAAGACAATCC
ATTATAACAATAATAGCAATGTATAAGGAAAACAAAATAAACATGACTAAAACTACGATT
AACAAAAAATATAACTTCTACTTTGAAGTAATGTGACCGACTAAGCCTACTGAACACAAT
TGTTGAATAAATGCATCCTGGTCACAAGGTTATAAAACTGAGCCCGGAAACCAGTCCCAA
ATCTCAAGCATCCGATTGGCCTAAATGGCGACCAGTCGCCATTTCAGCCAATCAGATGCT
CGAGATCCGAG
>TR18781_c1_g2
GAAGCGGACGTTTGACTTGTGATAGACCCTGAATATGGCTAGTTCTAAACTGCGGTCCAA
TTTGCGGACGATATAGAAAGCGTTGAAAAGTGCGGACGACATAGACAAAGAAGGGGTGTG
AAAACTGCGGACAATATAGAGAATGAAGGATAACTGGTAATGATGGATCAGATTCTTCTG
AAAGTACATGTTTTGAATGGACTGCAAAGAATCCCAGAGTTGAAACAGGTGCAACCAGGT
CTACCCTCTCTATTTCCCAGGCTACCCCCTCTGGGTCTGATAAATCCCAGTCTAGGTCAA
CTCCGTGTGGCTCAACGGAGAAGCTCAATTCACGGAAGAGAAAAGGTACAGCAGATGTTT
ATGAGATTATCAGTAAACAGAATATCCTTTTGGAAAACTTGAATACAAGCGTTTGAAAAT
>TR11565_c0_g2
ATAACACTGCTTTCTTGCAGGGATCATAAGAGTTGTGGCCCTCGCTGATTTGCACACTGC
ACAGGGCATGTCTTGTTGGACAATGTTGTTTTGAAAAATCTCAAGAATATCCGTTTCTGC
CCCGTAGATCGCACTTCTAATAATCTGATAACCATCTGTAAAGTTGCCCCAAACAGGATC
GCTAGGAAGGCAAAGGTTTTCTGTTCCACCGCCTTTATCGTTCCACATCTTTCAGGCAAA
ATAACCGTGATACACCATTTCAGCGTCACCTGGACATGATTTTTTGCCCCATCTGACATA
GGTGGAGCCGACAAAATCGTGTAAACTGTTAAGCGAAGAGGCCTCGAGTGTCTGAACTTT
TTTGTCCAATTTTGACACATGGGATAGCACAGAGTTCAGTGTCCTCGTCGTGTTTTCCAG
CTCTGCCCTGAGACGTAAAACCTCGGCTGCAACAGCGTCGTCTGAATGCATCACAATACG
CTTGGCTTCGTCGTGTCGGTGGTTGTCTGATGGCGATTTCAAACGTGTACTGTCATTTTC
AATTTTTTTGCTGGAAACAGCAATAAAGAAACAGAACGCGACAATTATTTTTATGCTCAT
TATTAAATGCAGTTTAAA
>TR45259_c0_g1
GATTGGCTGAAATGGCGACCAGTCGCCATTTTAGCCGGTCGGATGCTTGGGATTTGAGAC
TGGTTTCCGTGCTCAGCTTTATAACCTTGGGCACTAGTGTATCATGGAACAACCTTGTGT
TACATGATTGTGCTGAAAAGCTTAAGTTGCCTTTGTATAGAATACAAATCTATCACCAGA
TCAAAATTTTACTCCATTTTTGTGTTGTTACATAATATTATTGCAATATATGTAAGATAT
TTAAACCTGGTTGTGTTTGTGTTTTTATATTAATAGCTTGATTTATGTCTATCATTTGTT
AATTTTTTTTTAAGAACTGTAGTTTTGATTATTTTACTTGCGTTTTTCAATGTTTAGTTT
ATGAAGATTTACAACATGTTTATTGATATGAAATAGTGTCTTACTTTGGAACAAGTGATA
AACATTGTACAGTAATATATTTTATGTAAATGTTGACTGATTTCTCTGAACAATTAAGCT
GCTCAGTAAAAATTGACATGATTATTAGAGCAAGATCCATATTTATTAACCCTTTCCTCC
ATAGACGCATCTTTATTGCACGGGTGAACAGTTTAGATCCAGATCAGGATCTAAACTGTT
TGCTCCTTGATTCATT
>TR51328_c1_g1
GTAATCTTCATGTCGTGTCTTGGGGCACCCGGGAGGCGCCGAAACCCGCTGCAGCACCAA
GACCTGCAGAGATGAATAGGCCGCCAGAGAAAAGAGGAGTGGTTCAGGAGTGGTTAGAAA
AGATAGGCCTTGCAGAAAAGGCCGGATCGTCAGATTTCATGTTTTCATTTGGAAATCTAT
TCAGATGTCTTTGCTGCCCACAAAGTTCACAAGACACTGGTATCATGAAGTTAAACGCCA
TTCTTGACCGTCTGGATGATATGGAAGCCAAGCTTATCGATCCATCAGTTAGTCACGTGA
CTGGCATGGATCAGCAACAGCCGCGAAATGAACAGCACGTCCATTTTTCGGAAGCCTCGG
ACTTATTTGAGGGTACAAGGGAACGGATTAACCCTCTCTTTCAAGACGAGCAGTCGGCTA
ATAGACCAGCCGCTCCTCGGCACTGGATTTCGGACAACGAACTCATGGATGGTGCCATTG
AGACAATCAGAGAGGAGGAGACGGTTTTCTGGAAAGAGCTGATACAAACTTACCTGTACC
CGATAGAAGGCGACAAGAAGGAACAAGAGAAAACGCAAGCCGAGTTGATAGAACTTAGGA
ACACCGTATGTTTGTTTTTCCTGCTGGTGAACGCGTTGTTTGTGGTGATAGTGTTCACGT
TACAACAGGTGAACGCAGATTCCGGCGGATCCATCTCCATACAGCTGCCCTGTTCAAGCG
GGAAAGTGGGCGAGGCCAT
>TR36348_c0_g2
TGGTATATGTAACGCTGAACAATAACAAAAAGTGTGGCTAGAAGAAAAGCAACCTGAGGA
CGTGATTAACTACGAACAGTGTTCTATCACTGCTACTTCTCAACCAAAATATCAGTCAGT
GTGTCGCATATTTGATGTATTGGTTGCAAGCCAAATTCTAACTGATATTAAAATTTGTAG
CAACTTTAAATTTAAAGTGGTGTAAACATTAAAAGAATGAATCATGTAGACACTTAATAG
AGATACCATAATGTGCTGGATTAACTGTATAACTGTAAAATGTGATCAGGTTCCTTAAAA
AGATCTTGTGTTATTTTAAGTGAATAAATGAAAGCTAAGTGATAAGTTCTGATGTGGTAA
GTTCTGCATTGTGCAATTAATTAAATTTAGAAAAGAAAACTTGGTGTA
>TR44818_c1_g1
TTTCGTTTAAGTGTTTATTTTCTTCATTTTCTCTTTCTCTCTCTGTGGATATTTGACTAA
GTTCGCTATTCGAATTTCCTTCAAAGTTGCCAGAGTTTCTGAATGACGGTATCCATCCTA
GAGGAGTTCTTATAAAGTCGGAGACATCTCGTACGACTGTTGCGAATCTTGTTGGAATAA
AAAATGCTACTGATGCTGGTAGTGCGACATCCTGGCTCTCTATGTCCCGACTATTTATAT
CCCTTGTTTTGGTTTTACTTCTTTGTTTTCCTCCGCTCTTCTTCCTACTCGGCATTGAAG
AAGATTAAATCTAATTCTGTGTTTTTATTAATGCTTAATTATGGAAAATAATTCACATGT
CTGACTGAGTGGATGCAATTTTGTTATTTTAAGAATAA
>TR8325_c0_g1
GTCTGATAGAACTTTACTTTTACCAGTGCTGAAGTTGTACAAAATGTCTCCTTTTATCAA
AAATCCCTATAGCACAATATCATGTATATAGCAGTTAACATAAGTATTTATACTCATCCC
CATTTACCTACTAAGTTTTCTCCCCAATATTATTATTAAATAATACAAGGTTAAACTAAA
ACTAATCACAAGCTTTGATCCTGCAGATTAATGTGTTTTCCAGATTCTGTTGAAAAACTC
CATGAAGTTATCGTAGATCATGAACGTTATACACACGTCAAGACAAACACGGCTCAACCT
CGGTACTGTCCCCTTGTAAAACGCTCTTGGTCCCTCATTCTTAAATATTTTCACAGCACA
GTCTATGGTCCCTTTATATTTGTGAGCATCTAAACCCTGTAACCTAGTTTTGATTACATC
GATTGGTGTATTTCCATACACGGAGCAAGCACCAGCAAATGCACCGAAAGCTCCGACAAC
AAGGGTAGGAACTTTCTTATTGTGATCGTCCCCACGGTACCAATGTTTACAAGTCTCCAT
GACAAAAAATCTTATAGCTTGATTACTACCTTGTTTTAAAATCGTTGGAACTACACCCTG
ATAAACCCCATGTATACCTTCAGCTTTTATTATCTCTCGAACACCATGAAAAAATCCTCT
AAATTTAGGGTTTGCTGAAGTTTGGTCGTTGATAAATTTTACTTTAACAGTTTCCATAGG
TGTCACTGCAAAAATTGCCTCCGCCACACCGGCACCTAAACCACACAGAACTCTCCTGTG
TGGTGACAATATTCCTCGTTCATCAACAGAATGTCTTTTTAATTCTTCAAACATACCAAA
TCTTACAGCAGATTTGGGTATAGAGCCATACAGCAACACTGACAGACCCCTATATAACCC
TCGAACACCATAATCTTTAACAGTCAACTTGACACAGTTAATTGGTCCCGAGTATTTCCT
CTGTACCCCTGACCGTTCATCAAGCTGTAGTTGTGTTTTGACATACTCTGTAGGGAATGT
GATACATATCTCTATACCTCCTGTAATACCACCTGCAATTATTCCTTTAATACTTTTTTT
AAACGTACTGACAGGTGCCGGTTGCGCTGCAGGGTTATTTTTTACACCCGTCTGTACATG
ACTTTGCGGTTTCTCCGCCCTGTCCATTTTGAATTTTTAGAAAAGTAACTTTTAAGTTCG
AAATGGAAAACTTTTTGCCACAACACACAGCTGACGAACCGCTGACGAAGCGTT
>TR56803_c2_g1
CAACAATTAAAATGTTGGCACTGTATCTCAACAAAATATCTTGTCGCCATTTCAGCCAAC
CAGATGCGTGAGATTTAAGACTGGTTTCCATGCTAAGTTTTATAACTTTGGAAAATCGAT
GTTTTTAGTGATGTTTCATGTGGTTGTACAGAGTTGCATTATGAGCAAAATTTCTAAGAC
AAACTGGACACTGGTACTTCTTGATTTCTGTATGGGTAGCTATGTGCTGTTTTAAATGAT
GTTTCTGAATAAAGGCAGCCTCGCATTCTGTACATTTATAATCTCTAACCTGGTTGTGAA
TCTTCATGTGAATCTTCAAGGCATGAGCTCGTTTAAATATTTTACTACACACCTGACAAG
AAAGGGTAGGTTTGATATCTTTCTCATAATCATGCTGTTCATCAACATGTTTCTTTCTTT
CTTTTTTGTTATAAAAATCTAGTGAACAAAACTTACACTGGTAGACACCATCCGCCTGAA
CAGGATGCTTCATACAGTCTGTTTTACGCCTCAAGTGCCTTTTCAGCTTAGATAACTTGT
AAAACCTAGCACTACATTTCTCACATATATGCTTCCTTTCACGAACATGATTTTGAATTT
GATGATCTTTAAGCATACTTTTTGTTGGAAAATTTTTGACACAAAGAAAACATTTGAACT
GACTATCGTTGTCATGTTTGAAGGTCATGTGACGTCGTAGTAGACCAAGTCTCATGAAGC
CTTCCCCGCACTCTGGGCAGGTGATTGTGTTCTGGCCACTGTGCTTGCGGATGTGGAAGT
TGAGCTCACTGGCACGCTTGAACGTCTTGCCACATATCTCACAAGCAAATGGTCTCTCGC
CAGTATGGACTCTAAGGTGTTCCCTCAGGGTCTTGTTCTCTGAGAATCGGCGATCACACT
GTGGACATGGAAACGGCTTGAAGTCCATGTGTACTGTCCTCACGTGCTTGTTGAGAGAAT
TTATGTCATAGAATGTTTTGTCACACACGTTACAAATGGCAGAGTTAACCTTACATGTAT
GATCTTCATGGTTGTCTATATGAGCCTGTAAGGATCTCTTGGTAACGAAACACTTCCCAC
ATGTCTCGCATGTGAATGTCCCTTTGTGAAGGTTTGCATGCTTTTGCAGACTTATAATAC
TACCAAAGAGCTTGTTACATTGTAAACATTTTAATGTTTTTACATCTACATTACCATCTG
CAGCTAATTTTTCAAGTTCTTCGTCTTTTTTCATTTTCTTTTCTCTTTTTATTTGCACCC
TCTTTGCTTTTTCTTTTATGTCTTTCTTACTTTTTGTCTTGCGCCTTTTGTTTTGAGAAT
TTGTATCATCCTCTTCTTCTTTAATATCTCCTATCTCTTCTTTAACCTCGTCTAGGCTTG
GTTCAGTCTTTGTCTTTTTCCGTTTAATCACTGCTTTCCTTGGTAGAGCTGCTTTTCGCC
TTCTTTTTCTTCCGCTTGAAGCAGAAGTGGGTAAAAAATCTGGATCTTGTTCAATATTAT
CCTTTGGCCCCTCTTCACCATAGATATCAACTTCAACTTTCACTTTTACCATCTCAGTAC
CTAGTTCTGATTCTGGTGATTTGTCGATGTCATGAAGACCATTTTCATCAATATCTGTAT
CACCACCATATTCATCATCCTCCTCGTCTTCTTTTTCTTTATTGTCATTGAAATTGTCGT
CATCTGTGTGACTACCATCAACAAAATCAGTATCTATCTCTAATTCAGGTTTTAACTGGA
CCTTATCAATGAAATTCTGATTGTCAGTGTCTAAAGTGTCCTCGTCCCCAGTATCTATTT
TAGTACTGTTCTTATCATTGTCTCTATTCCGTTTCTCCCTTATGCTCTCTGCTACTTCAT
CCATGACAGGCGCAGTAAACTTATTTGTTACAGAAACTAGATTGTTTGTTTGCTGCTTAC
CTAATTTAACAACATGGTTGTAATCTGAAGTTGTTGTACACGACATATCCAAAGGTTCCG
AAACAACAGTATTTTTCCTTAGATAAAGATCTATCACTTCAGAAATATTAGGCACTGTTG
ATGTGACTGGAAAGTTCAGTTCTTT
>TR1962_c0_g1
TAGGATTGATTCTTTTACAATCACAAATGCCTATGAAGTGATTCAGATTGACAGTTGGGA
TCAGGTACCATCCATGTTAATATTTGTGGTCTGGTACCACCACTGTTCTCTCCTGACTGG
TAAAAAATGCAATGCCTTGTGATAAAGCTAATGTTTTCTTTGAGTGTTTGTCTTTCGCAC
CAAATTATTTAAAATGGCATTACTTCAGTGTACATAATCATCAGTAACTTAAATTAATCC
AGCTGTGAAATTCAGGAATAGTATGCCAGCATTTATGAGTATTCTGCGAATTTCAACAGA
TACTTTTACATTTTTTATCACATTTACCATCATTGTCAGAATATAAGCCGCACTCATGTA
TAAGCAGCACCGCCCCAAACCTGATGG
>TR11937_c1_g2
TTTTAGACGAACCCTCGAAAAGAATCTGCTGGAAAATTCAAACAGAGGGACATGAGTTGA
GCGTTAAATTGGCACTGAAATGAGTACACTATTTTGTTGGGGCAGCAATCAGTACGGACA
GCTGGGGATTGGTAACACAGAGACACAAAAGGTATTGGAGCCAACTCTTGTCAAAGACTC
ACCATCAGGAGGAGTTGAACAGATTGCCTGCGGGGATTCACACACACTGTTTGTTCTGAA
AGATGGTAGGATATTCTCATGCGGAAGCAATGACTTCGGACAACTTGGTCATACCAAGAG
AATGTCCAGACCAGAACAAATCGAAGATTTAAAACAGCAGCGTGTGGTGTATGCAGTAGC
TGGGGCATCTCACAGTGTATGTCTGACTGCTGCCGGGGAAATATTCAGCTGGGGAGATAA
CTCTCAGCAGCAGCTTGGACGGGGAGATCCAGTTTCTGATCTATGCAGGACTCCAAAATT
GATAAAATTTCCACACACTGTAGTGCAAGTGAGCTGTGGAAGAAACCATAATATGTTGCT
GACAGATTGTGGCACAATCTATGCATGGGGAGATAATAAGTATGGACAATTAGGTCTCGG
ACATACAGTGTCACAGAACTCGCCTCAGTGCATAGTTAGCTTACGGGGTATCCCTGTAGC
ACAGATTTCATGTGGCGGGTCACATTCCTTTACATTGTCCAAGTCTGGAGCAATCTTTGG
TTGGGGAAAAAACAGCTTTGGCCAGCTTGGGTTGAATGATGAAGTAGATCGTCCATTCCC
TACATTGTGTAAATCCTTGCGTAATCAGAAAGTGACATATATATGCTGTGGGGAGGATCA
CACGGCTGCTCTCACACTCGATGGTGGGATGTTCACTTGTGGTGCCGGAAGTTACGGTCA
ACTTGGACATGACAGCAAAACTCACGAAATTTTACCCAAGAAAGTGATAGAGCTCATGGG
TTCTAATATAACACAGATTGCATGTGGCAGGCGGCACACAGTAGCGTTTGTAGCTGATAG
CGGTAGAGTGTACATTTTCGGCTCAGGTGCTAGCGGTCAGCTAGGTCTTGGGAAACCTGA
CATACAGACTGTACCAACACAAGTTAAAGGGCCGTATATTCCATTCAATGGAGCTGGTAC
CCCTATGGTTTCTGGAAGTGGCCCCAGCTTTGTGATTTACAGAATTTCGGCAGGGGGAGA
TCACTGTTTTCTATCGTCAACACCACCAGAGGCACAGCAAGCTCCTGTGGATTACCGTGT
CCCAAATCCTGCCTTCCAGATTAAAACACTGTCACCTGTAGTCATAGAGAGAGTCGCGGC
GCTTAAAGCCAGTGACGACATTCCTGTGGAATTTGAAGAGGAAGTAACGAAGATATTTTC
ATCGGCCTCGTGTCTGAATTCCTCATTTTTAGTGGCCGACAATGAACACTATGGTAGCAG
TAGTAAGAAACATGGTCTGAACATGGTTCAAGTGAGAACCCTGCTGGAGAAAATGGGACA
TACATCCAATGTGGTCATCATACAGAAGATTCTGCAGTACCTGAGTGGTAATCTATTTCC
TAGTCTTCCATCTTCTCCGCCGGATGTAGAGGCGCTGCGACTCTACCTGATCCTACCTCA
TCTACACATGTTTGAGCAACCTAAGTACTACAGTACTTTGATAGACCCCCTTGGCCATGC
AGTTATCAACCTGGATAAACCTGCTTCAAGGGTTTTAGATTTGTGGTGGGGAAGTCTACC
ATCGCCATTTTTTCTCAGGATTGTTTTTGTTTTTAAAGAAACTGTGATATACATTCTACA
GCTGCCAGATCCTCAACAAAATCTGAAAGAGATGGAGACGAGGTTTAAAGCCCTGTATAT
ATCCCTGGAGGTACTAAAGAAGCTGAACACTGTCAATGAGCAGAACGGCCAGATTGTGCC
ATACAACAAGTTCTACATCCCTGAGCTAAGGGAAAAAGTCAATCTGAAAGGAGATTATGT
GCAATGGGTACAACAACAGGTGAAACCAAAAACAATGACTGGGAATAGACTGCTGTTCTG
TAACTACCCCTTCACCTTTGATGCTGCTGCTAAGAGTTTACTGCTTCAGACTGATGCCCT
GCTGCAAATGCAGGTTGCAATAGAAGAAGTAAACCGTCGCAATTTCCAAAGTTTGTTCCT
GCCGATTGACCCAGCGAACCCATGTTTAGTGTTCTACGTAACGAGAACCAACATTGTTCA
AGACACGCTGCAACAGCTGATGAAGCAGGGTAGTGCAGATCTTAAAAAACCTCTCAAGGT
GGTATTTCATGGGGAGGAGGCACAGGATGAAG
>TR8579_c0_g1
CTGCATTCTGTCATAATTTTCCTCAATCTCACTAAAGTCAGATCTAACAAAGCGTAGCGG
TTTTCAGGATATGATTTTAATCGGATTGAATTTTCCATATGTAATTTTTAAGAAGTTGTA
TGTCCTTTGCTTATCAATTAATTTAAAAGGAATGTTGTTTAATTTGCTTTGCTTTCTGCA
GTTAGAATTGTTAGATTGAATAACAACAACATTAACTATGGATGTAACATGAGCTATCTT
AACAATTCTGTATTTTTCTTGATAACAAGGATGAAGCCAGTTTAGATCTGACAGAGGGAA
TTATTTCACACCTGTGGGAATTACATTTTCTTCTTTCTAACCTAAAGTGTTTTTTTGCAA
TTTATTAAGTAATGTCTGACACTTGGATTTCATAGAAAATATTTTAGACACAGGGTTTCT
CGATTGCGGCTGCTGTTCTCTGTCTCCAACCCCAGATTCCAAGGTTATAAAACGGAGATT
GGAAACCAGTCTCAAATCTAAAGCATCTGTGGCTGAAATGTCGACTGGTTGCATTTCAGC
CAATCAGATGCTTGAGATTTGAG
>TR19824_c1_g11
AAACAAAGCAAATATATATCACATACTATTAGACTTTAATACATTATTTATATATGTCAT
TTACTCCAGTAAAATCAACAAAAGAAGATCATTTACACAGTCACCAGTCACAAAATGCAT
AAAATACGGGCTTAGTAGTACCGGTATGCATAATGATTGTATACATGTAATCGAACAAAA
ATAGACAAGTTGGGTGTGCAAATTCACATTTGGTAACAATAAAAAGTAATAATGGCTATC
TCTGAAAAAATGACTTGTGGATATTGTTTTCAATTTTAAAAAAATTACAATATGGCTACC
ATAGGTAATATGTAGGGATGAAAGTTGTCGGCATACCCAGTTAAATGTTTTTATTGAAAA
AGCCAGAAAAGACAACCTTGCTTCACACTAAAAATCATGGATACACTTCTAATTAAATAC
AATGAAATGCCCTTCATTATATTAAACCCTTTAATCCTTTTTACAAGGCTTTTATTTTTT
GGGTGACCAGTTTAGATACAGATCAGCTGGCACATATGTGCTGTCTAATCAGGATCTAAA
TTGTTGGCTTTTAGATGCACAAGGTTATTTAGATCAAGATTAGATGCACAAATGTGCAAG
CCGATCTGGATCTAAACTGTTCACCCATGTGACAAAAACGTATATATAATCTGGCACAAT
GTAGCATGCTTAATTAATTATTCTGGACATGCACTTTCCTAGCATTTCCACAATCCAACA
CCCAACCTGTCCATTCTGTTTGCAGAATTTTTAAATACATGCTTTAAAAACATGTTGAAA
ATACAGAATACTATAGTGTAATTTCACTAGAATTGAAAACAAAGCTGGAGTTAAAATACC
ACTTACTTTTCTTAACAATTATTCCCCATCAAAATATCTATGTAATAGTAGTGCCCTAGA
TAGAATTGCGGACCAATCATGATTATATTATGCATACACCAAGTCAAGTTTAGAAGGTTT
TAACTAAAACTTATTTATTCTTTTGGTATTAAAGCTTAACCCTACCCAAAAATAAAATTC
CAGAATAGTGAATACTTAATGAAGAAAACAAGCTATATTTGGAATCTACCTGGCCCCAAG
ATTATTAAACTGGAAACCAGTCTCAAATTTAAAGCATCTGATCGGCTGAAATGTCGACCG
CAATTCAGTCAATCAGA
>TR48094_c0_g1
GAACTGACAACTGCAGAACCTGGTTTTGATGACATGGCAGTGTTTGCACGGGGAGTTTGA
GATGAACTGACAACTGCAGAACCTGGTTTTGATGACATGGCAGTGTTTGCACGGGGAGTT
TGAGATGAACTGACAACTGCAGAACCTGGCTTTGATGACATGGCAGTGCTTACACGGGGA
CTTTGGGATGAACTGACAACCACAGAACTTGAGTTTGATGACATGGAATTTCTTGGAGAA
TTGGACACCTTACTGGCTGATGCATATGTTCTTGCTACAGATGATATACTGGGACTGGAA
GCTAAATCAGTTAATGTCTTGCGAAGCAATTGATTTGAAGACTGACCGGGACTCTGATGA
GCTGAAGACACGATAGCAGGTATGTCTGACCTCTTGGCGTAACTTTTCCCTTGTTTTCCT
TCTAATAGCTGCAGGTTTGGAATGTTATTATTAGGTTTATTTCCTTGGAGTGTCAAACTA
AGTAAATCAGAGATCTGACTACGGCTCGGAATATTTCTTGAATTCAATGCTGCCTTGGCT
CCATCAATTTGTCCCTGAATCCGAGCTCTCTCGAGTTTCTCTCGTCTCTGTCTTTCATTC
ATTTCCGCAATCTGCTGTGCGATTTTAGCACATTCCTGCTTAGAACTACCAGGTGGTCGT
AAGACATTAAATGGAGGATTCTTCCCATCTTTCATACCCTGCTGCTTACTTCTCATTTCG
TCCTGAATTTTATTGCACAGTTGGGAAAAAGTACCCGAAGGATTTGGATGACTAGAATTT
GAGTGGAGCAGGGAATTTTGGAATCCTCGCACTCCTAAGCTGGCAGAACCAGCTGAAGCA
GGTCTTCCAGTTGAGGGTGAAAGTTGAGATGATAAACCTGTTGGAGATGACATTCTATTC
ACTGAACTGTGAGCCGGTGGTGGTGAACTTCCAAAAGCAGCCCCTGGTGACATTTGCTGC
TGCCGATGGTGACTATGGGCATTAGGTGGACTTCCCATAGACAACTGCCGATGAAGAATG
GGCCCAAAATTTTGAGAATCTTTGCTATCACCTGGAGCACTATGCTGTCTATGAATATTT
GCAGTTCTAGTTTGGTTTAATAAATGTTGCCTATGAAATAGCTCTTGCCTACTGACATGT
TGACTTCTTGAACCCATACTATTACCACTTGCATTTCTTCCTTGTTTTAAAGAAGAAATA
CTTTTTATTTTTTCGCGGTACTCAGTTTCAAGATAGATAGATTTCTTCAAGTCGTCTATT
GTTTTGTTTAACTGTTTCATGTCTAAAGGTGGCGCATCTTTGAAATCTTGTGAAGCATTT
CTCGGAAATTCTTTACTGAGAATTTTTTCAATTTCCTGTTGAGATAAGTTTTTCTGACCT
AACAGTTTTGCTAAATGGGCTCTCTGAATATCCCTAGGTACATCTGAAGTTTCTATTTTT
TGCTTTCCTTTTCTCATGAGCTGACCCGTGTCAATTTGCTTCGTATGGTATTTATCACTA
CTTGTCACATGACTTACACTGGGCACAGGTCTCGTCTGGTTTCTCGGCACACCTTTATGT
ACCACATTCATCGTTGGGGTAGCACTAAACTGCGTATTTGATTCTTTCTTAATTCCTTTC
GCTTCGTTTTCACAATCCTGTTTATATTTTTTACACAGGGGTATTAATTGTTTCCAACTG
AATTCAGGATCTAACATTTCCGGTCGAATCTGTCCAAGTAATCTTTCAATTTCATACAAA
GTAGCAATATTTATTTTACTATTCAGTGATGCTGCCGACACATTTTTCATTGTCCAGTAC
AATTTATTCACTAAATTTAAATTATCTGTCGTCGGATCGAGTGAAAAAGCTGTCAAACCA
CAAATTCTGGATATCCGGAAGTCATACTCCTTCAGCATAAATGCCATGCGAACACATGTT
TTTGACATGGCCAGTTTTCGTTTGTCGACCTCAGGTTTATTCCCAGCTGCTTGTTCTTTC
TCTATGTTACCCTTGTCAATGTTGATTGCAAACTTGCATAGCTCCGAGTACAGCTGGATG
AACATGTCCCCACACTCTTTCTTGACACCATCTATGAGGACCCCTATCTGCTCTGTATCA
CGGCAGACTTTAGCCACGGTCCATATACTCTCCAGAAATCTTTCCTCATCTTTGTCAGCT
AGGTACTGATGATGTATCCATAACTTCAGCAACTCCTGCGTGCAGCAATTCCTGTCCGGA
TTGATCCAGTCTTGTATCAGGAACACCTGGGCCAGTCTGATACACAGCTCCTGATTGGAC
TGCGACTTTGCCAGGTGGGACATTACCTTGATGCCATCATGACAGATAATTGTTTCACAC
ACTTCCTGCATTTTGCCATATTCCTGCTGTTTATACAGGATATAGATCTGGTGTTCCTTG
ATCTTTAAGTCATTGTGCAAAGCGGGATGTTTGAGGGACCAGTTACACAGGTTAAGGGCA
AACTCTTCACAGTTTTCTTTGATCATGATTTCTATTCGCAGCTTCAGAACCTCTGGATCT
TCTTTCTGGATGTAATCAAGACAATCCTCCGTGTCCTCGTCATCCCCAGACATGATCTTG
CTCAGGATAGGATGTGTCCAGTGACTTTCCATCAGGTTTAATATCAGCTGGAACCTATGG
AAGCCAACCTGGGACAAAATCTTGTGAACATCTTCTACGGTCGTGCTGAAGTTCTTCTTT
ACTTTGCTGTCCTCATCCAGCTGCGCCCACTGAATGTTGAGAACAGTTTTTGCACACATC
CCAAATATGAATTTACACAGCTGGTCCCTGGCTGCTCCTGGTGATAGATCTTTGTAGATA
GCCGCCAGCTGATTGAGGGCCACCCATAACACAGTGATCTGGTCATCATACTCCTCTGTA
TCTTTCTGGGCCCTCCTAAGGATCTTCGTAAACATATCCGCGTAGGCATGGGTAGACACC
TGTGGCTCAGTAGTCTTGCCTTTGTATTTCTCAGCGACATCTCGCAAATCTGTCAGCAAA
GCTGAAAAATCCATTATTTGTGACGACTACATGCGAACGGCATAAA
>TR47829_c0_g2
TAACCAACTGAACACCATTCAAAGGTACCTGATTAAATGAAGATATGTTAATGAGAATAT
AAGCATAAAAAGTGGATACTTTTTATTTTTGTTGAGTATATATTATTTATATTTAAAGAA
CAAAGAAATGCCACTATAAAATATTTGACTATAATATTTATGGCAGTCATTGTATGTTTG
AATACAAGATAGTTCCTCATATACAATATAACCAGATAGGTCATATTCAGTTGAAACAGA
TTTTCTCATTTATAGCTGAGTATACAGTAATTAAAGGGAGACTATACTTCATCTCTGTTC
TAATAGTAAAGTTATAATAGAAGATGAGGGCACTTTTACTGCAGTTTTATGATCCATATT
TCATCAACCCTGTGCCCAAGGTTATAAAACTAAGCATGGAAACCAGTCTCAAATCTCAAG
CATCTGATTGGCTGAAATGGCGACCAGTCGCCATTTCAG
>TR57351_c1_g1
GGAAAATCGAAGATATTTTTGAAGAATGATCAGGTTGACCTTTTAGAACAATTGACCTCT
GACCTTAACTCCAAGGTCGTTAAAGCACAAGCAGTTGTAAAGGGCTATATAGACAGACAG
AAAGTAAAGAAGCTCCAGTTTGAAAGACAGTCACAGATAATCCAAGGGACACAAGCCATG
AGAAAAAAGAATGATAGTTCCGGTGATGTCACACAACTTTTGGACGGTCTTGATGATGTC
ATCAGTCAGTACGATGAAGCACTCACTGTATCGCAGCTCAGGTCTGACGCTAACTCATCC
AAACAGCATTACGATGATGATGATGAAAATTTTTATGACGATGCATTTAGCGTTGAGCCT
CTTGCCAGTGGAGTGGTAGAATGTAAAGAAGAAG
>TR12889_c0_g1
ATCCATGGATTTATTTCTGACACAGAAGTAAACGGTGCAGATCCTGATCAGATGGCACAT
TTTTGCCATCTGATCTTGATCTACACTAATCACTCATGTGACAAAACTTGTATATATGGT
TAAAAGTTATAATAAATATTTTTAAAATAAATATTAACAAGGTATACGTAATACATTGAA
ATTGCTATCACAAATTTGCCATGCTTGTCTATTGATTTAATAAGCCACTTTAAATGAATC
AGTCTGAGTGGCCCTGTTCTTTTGTGTTAAGGTATTTGTGATAAATATTATTAAATGATA
CATTCACTTTTTTTTATGAAAATTTTAATTTCTTCATTTCTTCTTGGAATATTGTGAATC
AAAAACTATATAACTAATTGCCTTAATGTTAAAATCTGATTCCACAAAAAATAAAGATCA
ACAAATATTCCAGACTGTAAAACAAAATCTAGAACAAAATCTTAACCTTGAAAAATCCAT
TCCAAAAATATTTTGTTCAAAATAAAATTATTGTATTCTATCTAATCTACCATATCACCA
ATTTATTATCAGCATTTTGGGAATTGTCCAAGATGTCTCCCTATTTTCAAGTAATTAGAA
CCTTCCTTTATTCACTTTGGCATATTCCATTATGTTTAACCGGGATGATCAACTCCTCTA
CAATGGCACTTTCTCTTCAGGAAGTGGCTCTTTGGTAGCACTTGCACCGTTTGCATTCTC
TTTTTCACTCTGTAGTGCTTCTTCAAAGTTACCTTCTGACTTACTGCCAGACACTTTCGC
CTTAACAGATGCGTATGCTGACTCCACTTTTCCTTCTACTGACTTAAACGTTTGTGAATT
TCTAATATCTCCTAATTTCTTTGAAACTGTTGTCCCAATACCGTGAACTACCTCGGAAGT
TTTCTCCGCTGCAGACTTGGCAACTGCTGTAGTCTTTTGGTATGCATTTGACTGGTGGAG
TTTTTCATTTAGATCATGAAGCTTTTCATTTGTCTTTTGATATGTTGAGGAATCCTTAAT
TGTTTTTAATCCGAGCTGGAAATCATTTTTCATTTCTTGCAGCGGCGTGATTCCCAACTT
CTTCTTCAACTCACTGGCATACCGCACCTTAGAACCCAGCACCTGTCTTAAAGTAGTGAT
CTCTCCTTCAACCTTAACTAGTTCTTCATGCCACGCCTTCTTCTGTTCTTCAGTTGGCTC
CTCAGCTTGTTTATCAGCGTGCACCTCTTGACCTTCTTCATAGTGCGGTGAGCTCAAATC
TGGATACAGATCGCCCTCTGGAGCCATTTCGAAGCTTTCATCAGATTTCTGCGATGCTGA
CATTTTGAAATGCAGTCAGAAATCGTGGAAATTAACAATGTTTTTCGTTTCAGCAGCAAT
CTGGCAGAAAACGG
>TR28229_c0_g2
AGCCTTATAACCTTCATCCCAGATGGAACTGATATACTGGTCACACACATGATGAAACCC
ATGAATTAAAAGGTTAACAATTACTTTTTAACTAATGAAATACTTCTTTGACTGGTTCAT
GACTGGTCAAGGCCTTTCATTCCATATTCTGTTTAATATCATACCTCTGTTTTCACAACA
AACAGACAATGGATTACTTCTATACAAATGGTATTTAGTTATAAGCCCTGGTCTCTGAAA
CAGATGATTAGTTGAAATGAAATACCAGTCTCGAAACTGACCAATAACAAGCAAGCATGA
TGATACTGGTCTCCAAATGCAATCATCTGTGCCCAAGGTTATAAAACTGAGCATGTAAAC
CAGTCTCAAATCTCGAGCATCCGATTGGCTGAAATGGTGACTGGTCGCCAT
>TR12132_c0_g1
TGCTGGCTGATCTGGATTTAAACTGTTCCCCAATGCAATAAAAGTGTATCTTTGAAGGAA
AGGGTTATTAAGGTGATTTTAGAAAATTGAAAAGAACAAATTTATGTACCCATGAAAATG
CTATTTTAACACAAACCATGAAATTATTAGTACATTCACAGTCACTGGAATGAATAAAGT
ATGCATTCATTGAAGGGATACAGTACAATTATAAACAATGTGGGAATGTATTTTGCTTTA
CCAAAAATTACCATCATATAAAAAAATGATTTTTTACCACCTACTTACACAATGTCATAT
AATTTTGTTAACATCTCACAGACAAAAAAGCAACTTTTTACGATTTACTCCATAGAAACC
ATTTTCATGGCATGGGCAAAGTGTAGATCCAGATCAGCTGGCACAAATTCTATGCTGTCT
CAGATCTGGACAGAAATAAACTTATGAATCTAATAAAAAAGAATACATGCATTAGA
>TR20215_c0_g1
GTGACGCTCATGTGATTGCGGAAAACCCGTGATGTGAAACTAAGTATTTATATTGCCAAT
TGTTTTATAAATTTTACCAGTCTGGGTTGTGATTTCAACTGATAGCAATGAAGGTGTTTC
TGGTGCTAGCATTTGTTGGAGCAGCGTGCTGCTACAGGTTTGACTTCCATGATGACTACT
TCAGTGAAGCTTTTGTGAACTACCACAACAGCCGAAATGATGTGTCATGGAAGGCCACAA
CAGACAACTTCAAGAATGTTCCATACAAAGGCAGAATGGATTACATCAAGAGCCTGTGCG
GTGCTAAGCCGGCCCCACCAGAGATGAAGCTCCCAGTGAAGGACATTGTTGTCCCTAATG
ACCTGCCTGACACCTTTGATGCTCGTGTGCAGTGGCCTAACTGCCCCTCTGTGAAGGAGA
TCAGAGATCAGGGCGCATGTGGATCATGCTGGGCTTTTGGTTGTGTGGAAGCTGCCACTG
ACAGAATCTGTATCCAGAGCAATGGTGCAAAGAACTTTGAACTGTCCGCAGAGGATCTGA
CAAGTTGTTGCCACACCTGTGGAAATGGATGTAACGGAGGATTCTTGGAAGGAGCCTGGG
ATTATCTGAAGAGAGATGGTATTGTAACTGGAGGCCCATGGGACAGCAAAATGGGTTGTC
AGCCATATGAGATTAAAGCCTGTGACCACCATGTGGTAGGAAAGCTGGATCCCTGCCAGG
GTGATGGTCCAACACCCAAGTGTAAGAAGACATGCGAGGCCGGATACAACAACACATACA
AGGCAGATAAGCACTACGCTGAAACAGCTTATGCAGTTCAAGGTGTGCAGAAGATTATGA
CAGAAATAATGACCAACGGACCAGTAGAGGCTGCTTTCACTGTCTACGCAGATTTCCCCA
CATATAAATCCGGAGTTTATCAGCATACATCAGGCGGCCCTCTTGGAGGACATGCCATTA
AGATTCTGGGTTGGGGTAACGAAGACAGCAAAGATTACTGGCTTGTTGCCAACTCCTGGA
ACCCCGACTGGGGAGATCAAGGTTACTTCAAGATCCTGAGAGGAAGTGACGAGTGCGGGA
TCGAGTCCAACATTGTTGCTGGCATGATGAAAGTCTAGAAACAGTCACCGAAATATAAAT
GTAGACACTTTATATCTTCTACATTCCTAATGCATGGCCTTAAAGTTCCTGAATTTATTT
TCTACGCAAAAAAAAAATTATGTCGAATGTGTCAGAATAGAGAATATTTTTATATATTTT
GTGAAAACACGTATTTCTGAAAAGAATTTTAACATAGGTCATCTGAAACACACAATGCTC
AGTATATCTCATTGTAATATCCACAGAGAAGTTGTAGTGTTAGTTATTTGTTGTATATTC
ATTTTAATGTGTTTTGAAAAAATGTTCAATTTATGCAAATAAAATTATTTTTACTTGAAA
AAAAAAAAAACTACGTTAAAATAATACGAGGGTGAATGTTAG
>TR26660_c8_g1
ATCATTACTTATATTTACATTTTATTCACCGAATTTTTTTTAACGAAGAAATCAATAGGA
ATGTAAATATTTCACTGTAAGTCAGAAAATTGTTGATTTAATGTCAGGACTAGTCTATGT
TCATGATGTGTTTCACTACATTCAAGTGTTCATTACATTATTTCTCTTTATTTTTGCTCT
TTTACAATCTTAAAGACAATTTTTGTTTGTTTCTGTTCTATTTGGTGAGAGAGATTATAT
TTTTGATATAAGCTTTAGTAAATATGGATGTGTATCTGATTACTATATGGAATTTATTTT
TGGAGCTTAAAAGTACTCAGATTTTTATGCCCTCATGAAGCGGGAGCCATATAGAGTTTT
ACGCGTCTGTGTGTCCAAGCTGTACCTCAACTCCTCCTAAATTACAAGTTTTCAAACTTG
CACAGACGTTTAAGCAGGATGTGTAGATAATCCTAGAGAAGGATTTTTTACCAGAGTTAT
GGCCCATTGTTATTACAAATGTTGTTGAAG
>TR42083_c0_g1
AAAGCAACCAGTGCAGATCCTAAACAGGTGGCACGGATGTTCTGGGTGATCTGGATCTAC
ACTGGTCGCACACACTTTAAAAGGCATATATAGGTAGGACAGGGAGAGTTGTCATTTAAG
CAACTTCATTTCTGAAAAACTGATTCTGCAATATTAGGTACATGTAGGCACTTGTTGATC
TGAGCCAGAGGACGATTCATTTTACTCAGTGATTAATCTACTGAATGGTTATTCTAAACT
TTAAGATTTTACATTGATTGTGAAACAAATTCTTTCAACTTATATAAATCACATTTGATG
ACTGCTTTCAGGGTAAAAACCTGTGGATTGTGGAAATTGCAGATAATTCTTACAAATGGT
ACAATTTGAATCTCCAATTTCTGGTTATGCAGTTCCAAACTCTTCCCTAAACCAGTGTTC
CTCCAGGACTGAAAGAGATTGCTATATTAAAACAATATTTTAGGCTAAACTTTTTAGCTC
ATTAGTAAACTGAGTTGTAAAAATCTAGTCTGAG
>TR40509_c0_g1
AGATGCACTTGTTGAGATGTACTGGGAGTTAACTCCGTAAGATCCATGCTCTATGAAAGT
TTCAACATCCACTTTTGCCGAGGGCACTTTAGCCTGTAAACCGAGAAATGTCTACATCCG
GTTTTATAACGCGATACAAATACTATTAAGGCGGATTATAGAAATCCATCTTGAATATCA
AATGGGTGAGCTTTGAAACTTTGTAACTTCACTTGACTATTATGTTATTTAAGTTTTATG
CGTATAATCAAATAACACTGTAAGATTGTGAACGTTGTTGGCCAAATGCCAGTCAAAAGA
AGGACTTTAATGTATCAGACATATAGACACGTAACTCTGTCGTGCTGTCAATGGTTTTCT
CGACGATTTGTTACACTTAAATAGCCAATGAACACGTATTGAATTTTTTTCCTTTGGACA
CACAGCCCTGGCATTTAAGACAATCAATTTAATGGGCAATGCTCGGCAGCGAATATTTAT
AAAGCATTATACTTAACTATTGTAAACAGCCTGGAATAAAAGGTGTCATTGAAATACAGA
TGATAGAATGAAAAACCCCTAACTCGGGGTTCTTTTGATTTTTACGAATGTTTCCTTTCT
TTCTAGCTCTTATTTGTTTCCCTGCACAAATATTTAAAATCATCTAGCAGAATTTCTGTT
TTGAAACGGCAGAATATCCAGTTTGTTTATTGATGCCAGACTATTGTTCTATCACCTCAC
CAAGGAGAGAAAAATATGCAGGTTGATGTTTTGATGAAATTGAATTGCTATTGAAAAGAG
TACGAGTTACAAAATTACGCCCTTATGTCGCTGGGTTCAAAGTCTTGCATTTACCCTAGC
GAAATTTAAATCCATTCAAAATGTAATGATACCACAGTAGGATATGACACTTTTAACATA
TATAACGACAAGTTTGTACATGAGGTTGACAATGAAAATACCGGTCAACCGTAAGACACG
TGGAAAACAATGGTTTGTGTACATATTTTAATACTTCAAACCAAGGTATGCATTTTTAAA
CTTAATAAAATTATCGAACATAGGAGTCAACATATCTTTGAAAAACGTATTTTCCACACT
TTAAGTTTACTCCGCATGACTGTGTCTCTTTCCTTTAAAAATTGTTTTCTCCACTTATAT
AAAGTAAATGGCAATATTTAAAGCAAAGCATCGACTATTATCATCAAGAGATTTCTCGTC
ATAAGGTACGTTGATCTTCGCTGAACTTTCAAACCGAGTTTTTGACGTCATACGTGAATG
TTGTTTTGAATTGCTTTTCGACATGTGGTGTTTGTTTTCTGAATTTAGGAATTTAATAAA
TAAAATCGATTTGGGTTATACAATTTGCGGGAATGTCTCCAACAATAAGTACTTCTTGAT
AGCAATACGCAAATGCGCCCGCCTCTGTAGGACTACCACATGCAAAATTCCGTACTATAT
TATTAGTAAGGTCTATAAATACAACGTTATTTACCGTTATCAGCTTATTTACATCTATAG
TGACAACATGTTTCGGTGCTGAATTCCCGTTTTTCAATCCTATTTTAGCCCATGCTATAG
CCTTATCTTTCTGAGCACATGTAGAAATATATTGAGAGGTAAACCAGAGGCTGCTTCCAT
TTCCTACATGCTTAAAAACTGATTCCAATGATTCTCTGTCTTTTGCTATAAGTGCATTGC
CAGGTCTTATTCCGAACTCATTAAATATATGGTGTTTGTCAACATCACTCAATACTCTGT
ATAAATATTGATATGGAAGATATATGCTGACGTATGATTTCAGTAGCACATTAACGTTCG
GCAGTGCTGTTGCTTTATAACATTCTGCACAAATGTTTACAACCAGCCAGTTAAAAGGGT
TTATATCTATCTTTTGCTGGCATTTTTGACAGGAAAGTGTAGTTACCGGTAGCGGCCCTG
TTATTGGTAGTAGCACACCTTGCACGGTGGTGCTAAATGCCATCGTCTGGTACATGTACT
TTCTGCTGCATTCAACGATTTTCGTCCAGCCTTGTAGGTTTCTAACAAATGAACTTTATC
GCCTGCTGAAATTAAATTTCAATCACTATATCCCTGAATAATTCAGATATCTTTTAAATT
TTAATTTGATAAAACTTTTTTTCAAGAAGATTAACGCAATCTTCCTTTTAATTAAATAGT
TGAAGCATGTCGTAGATTTTTTCTAGTACCTCCTTTTATACTTGAACTTAAA
>TR32802_c3_g2
TGTGTCACCCTTTCGAAGAAACGGTCATACATAGGGATCGCTTTGTCCGTCTGTCCGTCC
ATCACAAAAACTTAATGTTGGCTAAAACTTTGCCATTTCATAACATTAAGTAATCTAACT
TTAAAATTGATCATGACAACAGGCTCACAATGAAATGTAATCGTTAGGTCAAGGTTACAT
TTAAGAGCTATACCCCTTTTTGTGAAAAAGTACCCAAGGGCAACTCCAGAGTTCAGCTGA
TCATCTGTTATTAAAGTGTTAACTTGATATTCAGATAAATAGGATGACCTCGCATTGTAA
ACTGTTGAGAATAAATTTTGAAATTATGGAGAAAAGAAAACAACAGTTTACTACTGGAAA
ATTTGGAATCTTCTAAAAATGATTTTGTTCAAATAAGTAATCTTATTTTGAGATGAAAAA
TACTAAGTTTAATGGGGTTTTTTCTGTCATGGGAAAAAAGTGTTATTTAAAGAATGATTG
TTTGGTAATTTGAGTGAAGTTATGAACATAAAAATTCAACTTATTGAACATGTTGAATGC
CAAAGTGAACATTAATTACGGAGTTGCAGTAGGAATAGCCAATCATTCACTGGAATTTCT
AGGGTGAGGATTTTGTGAAATTCTGGTAGTGAATGAAAGTGTTTCAGTTTTCCTTAACCC
ATAACTCCATGAGATAAAGCTCTTATCCCATGGGTAAACATTGTATATCCTGATGAACTG
GCAAATCCATGATATCTGATCAGGATTTCACTGTCCACTGTGAGATCTATAGGGTTATTT
TTTACCAAGAAGTGAATAGTGTAGATGTAGATCAAATAGCACATGCTGTCTGAGCAGGAT
CTATGCTGTTCACTGTTAAATGTTTTGGGTTATTTCTGTTCAATAAGTAAATAGTGTTGC
TCCTGATCAGATGGCATGTATGCGTTGGCTGATCTGGATATATACTGTTAGCACATGCTA
TAAAACCTCGATATGGTATAAAGGGTTGCTAGAATTTTAAAACATCCAAAATCAAGTTTT
GAAGTTATAAGGCT
>TR12425_c0_g1
GTAATAATCAGTCTAATTTTTTTCACAAGTACATTGTAATATGTAATAATTATAACTCTA
ATATTTCACATATAATTTGTAATTATTAAGAGTCTTAACATTTTACATGTAAAAATTAAG
AGTCTAGCATTTCTCATGTTATTTGTAATAATAAAGAGTCTAACATTTCGCAGTGCATTA
AGTCAAACAATTGCATCTTCTTAGCTAAACACTCATTAATCAAAATAAAAGGTATTAGAA
GACAGAAAAAAGAATGTGCTTTCTTTTCTGGCAGTTATAGTAATACTAAACATAAGCATC
TTTCATGTGCATGACATGCTGATGTGAAAATCCCAAGTGAACTATTTTTGTGGTGGTTAC
AAAGCTCTGCGGAGTCATCACAAAATGAATGTTTTCCAAGGACCAGATTTTAGCATACGA
ACCATGCATTAGTGATTATTAAATCTCATTAAATAAATTGTGCCAATACATTAAAGTGGT
GCAGTCTGGCTAGTTACATAATAATTTCCAACTTTCTGGCCTCATGACTATCAAATATTA
CTGCCCAAATATGAGGTTTGAGCAACCCCACTGAACACCCGCTGGATCTGCCCCTGAGTG
ACTATGGTTAGCTCAAACCAAGATACCTACATGCATGACCAGTGTAGACCCTAACCATAT
TACCAAGATTTGTGACTAGTGTAGACCCAATTAACATGATATATGAATCTGTGTATAGTG
TAAATCTAATAAATGCTTGACCTTTGTCCGAGGTTATAAAACTGAGCATGGAAACCAGTC
TCAAATCTCAAGCATCTGATTGGCTGAAATGGCGACCAGTTG
>TR55094_c0_g1
TTTATTTTTATTGAATTTTCCTAAAACCATAAATAGATCAGTAACAAAATTATGAAGTTT
CCAGATATACACTTCCTCAATTTTTTGTAAACAATGTGCTGATGGTTAGCATGTTTGGAA
GACATGTCTTAATGTTTATTTACTGGCCCCACAAAATATCCATCAGAAAGCAAGCATTGC
TAATTTGGTCGTTTTGTCAATCAAAGGGCAGAATGACTCAGTCAATATTGCTGGTAATCT
AACTTAACCAAGACTTCTGTCCACATACATTCTGAGCATGTTAAATGAATAGTCAGTTAA
GGAGAAAGCCAACATTTGTTATTTGATATAATAATTTCAAAAAAGGGGCAGTAACTCCAC
AGCTTCTGCTGCTTTCTGGTGAGATGCAGAGTTTAGCAAAGATGTTATTCCAATAAACAT
TCTGAACAGTATCAACACTGGAAAACAATTTCAGTCAGGGAGCAGACAGTGCTAATTTAG
TAAAACAAACAAACAACTAAAGAGTGACTGGAGCAGTCAGACTGGTTATTAAATTTGGTG
GAGATAATATTATGCCCATAAATAATCTGACCAACTCTGATGAAGGTTGAATACTAGTTT
TCTAAGTTACAGAGTGTGAATAGTGTAATCTGTTGTAATATTATAAGATAAAAGGCAATT
ACTCAAGTGAATGCAGCATTCAAGCTTTTATATAACTTGGTAGAAATATTGTACACAGAA
GCTTTCTGACCAAGTTTGTTGAATATTGGGAAAGGCTTTTCAAGCTTTTGGCATGCTAAT
TTGGTAAAAAATTAAATTAGTAGTAAAAGACCCTAACTCCAGAGTAATAGGAGCAACATG
GATTCAAATCATACTTTACGGAAATAGTATTGCCATAAATATTCTGACCAAAGTTGATTA
AGATTGGATATATATTACATGAGTCAGAGAGCAGGGCCCAAAATCAAATAACTTAGTTAG
GAGATCAGTCTCAAATCGCAAGCATCTGATTGGCCGAAATGGTGACCAGTTGCCATTTCA
GCCAATCAGATGCTTGAGATTTGAGCCTGACCTCCTGATTTAGTTTTATGAGTTTGAGAG
CAGGCAACTTTTGTAAATGCCTCAGGTTTTCCCATAACAAGACACATTTTTCAAACAAGC
ATATTCAATGTATCTGGGAAACACTATTTTTCTGTAAATAATAATACATCCATTTCAAAT
CACGCCAATTAAAACTTAATTTTACACTCAAAATGAGTAAGCTTTTCAATTTTTTCAAAC
ACAATGACCAATAAACATTGACTGATAATTTACAAAAATTGCTCTGATATTTATCCAAGT
CTGAACAATTCGAAAACCATTTAGACCTTATTCTCAAAAGATGATATTTATTTATTGTTG
TAATGCAATGTTCCATTCAGTGTAAGTCCTCATAATTGTTATCCAGGTCAGGACCCCATA
ATATTCTGTTTTCATCACGGTTAGGGCCTGGCAACTTCAGTCTGTGCTGACCTATTTGCT
ATTCTTCTTGTAAACTGTCTCCTCATGTTCTCCATATTTTTAGGACTTTATCCTTTCCTC
CACTGACCACCCTCTGACCATCTGGACTCCAGTCTACTGCATATACCTCATCAGCATGGC
CCGGTAAATCATAGAGCAGCTTCTTTGTTTTCAAATCCCAGACTTTAACTGTTGAATCGG
AGCTGCCACTACACAATAGTCTACTGTCTGCTGACCACGATACCTGGTACACGCGACTCA
CATGACCTCGTAATGTCGTTATAAACTTTCCGGTCTTTCCATCCCACAGTTTTATAGACT
TGTCAAACGATGCACTTGCTAATAGTCGCGTATCTGGTGAGAACCGGACATCATTGATCA
GCTGCTGGTGCCCGGTCATTCTGGCTATGGGTTTCTTGTCTTTTTCAGGGAACCAGAGGA
AGAGAGTAAAGTCATCCGAGCCAGAAACCAGCCTTTCTGGACTCATGGCATTAGCATCAT
TGTATCTGTCTAGGGCTTTTTTCTGCAGCTCTTCATTTGATAGAGTTTGTTCTCTGTAGA
TGACATCAGCATCTCTTGGATCAAATGCTCCCGTTCTCATAATATAGTCTGTACTCAGTG
CTAGGATATTCACCCAGTGACCGTGACCTTGAAGCGTGCGACACAACATTCCATCACTTT
TCCACACTTTGATAGTTCTGTCTTGTGATGCTGTATATAGGAGATCTGTACCTCCCCACT
TTACACAGGTAACACTCTGTAGATGTCCTGATATACACACTGGTGACTGTGACAATATTG
TGTCCCATATACGTACTGTACCATCTTTAGAAGAACTAGCTAAATATCGACACTCTGGAT
CCAGATGTAATGGTTTCCATGTTAACCAGGTGATCCACTGTTTGTGAAGTGACAATGTTT
TACCCATCTGCTGCCCTGTTACTGGGTCCCATATACACACCTGACTATTTTTACAACCAG
ATGCAAGCTTTTTGCCATCAGGGGACCAGGCAATAGCCAGAATCCAGTGTCTGTGTCCCT
TACAGGTATACTGTGGAGTTTCTGTATTCACATCCCAAAATCTCACAGTGGTATCCCCTG
AACCACTAGCCAAATATCTGCCATCTGGACTGAACTGAGCTGCAATGACTGCCTCAGCAT
GACCTGGTATGGAACTGGTACACCTTGTGACAGCTCGCACCCTGAACACGGCCTGTGGTT
GGTAGATAATGTCGAGTACCTGCTCTGAGCCCTCTAGGGTCTTCTCATCAAGTGATGCCT
CGAGGCTCTCTGTGATCTCCTTGTCATTCACAAAGAACGAATATGGAACTTTCTCCTCCT
TTTGAAGAAGAGCATTACATATCAGTTGAAGTTTATCTACTGTAATGTCAACAGGGAGAT
CAAACGCACTGCCAGTCACTTCACCATTCTCGCTCTTGAACTGGGCTAGAATTCTACGAC
CAGTCTGGTCTGTTTCTGATTCTGTTTTGTCACCACTCATGTTTCACGTGTTTCCGG
>TR7524_c14_g1
TATCAAAGAAAAAATAAATACAATAGTATATTTCATTTGGTTTAAAATACTGTAGTATCA
TTAAATTTTGCAAGACTGTTTTTTTCACAAAAGTGTGCGAAATCAAACCCTCGGTGAATT
CAAACTATTTAATACAGATCTATAATAAAATTACAAAAATACAAAGGCATGAATTGATAC
CAGAAAGAAATGAAAATTTTTGAGTTCTGAATGAAATTTGATCCCTGCGAAATTAAATGA
TACCATGGTATTATTTAGTCACACTAGAACTCCGTGAGTCGGATGTGTCACCTGACGAAT
ATTTTTAGTCGACATAAAAAATGTTAACTAGTTTTTTAAGATTCAGTTATTAGCAATGTA
>TR14638_c0_g1
TTATTTATCAATAACAACTTGACGGGGATGAGCTTTATTTTATAAAATAAAAGGTGAGCC
CATGACTATGTATTAATGTTGAGACATTAGATGTACTTCGTACATTTAACCAATCAACAT
TCCGCATGGTGTCCTTTTTTATTAAATAAATATGAGTTATATAAAACATAGTTGTTACAT
CCTTGTCTCTTCAACTTATTTCACAGAATGAATGCCTTGTTGTACGTGTTTTGTTGGTTC
GTTTAACCTCGCATCAATAGCCTGCGTTATATGGCGATTATCAAACATATTTATGGTCAG
TTGTGGCTGGCCACTTCACTAAATTGTCTTCTCTCTTAATTTTGAATAACTATATTTACT
TTTCACGTAAATTGGCAAGAAAATTTTTGACTTAAATATCCCGTTCTTCTCCGATAACCT
GACAGATTGTTGAACTCCCTCGGGTTAACTGGGCTATTTGAAGAATATGGGAGCTATCCT
ACTTGCTCCGGCATCGACGTCCATAAAGCAAAATATGCACTTCGGTACATAGCTATGAAA
CTACTTGAGATACCTTCTTGAAAGTTTACATCATTACCAACAAGAGCCATAATTTAGCTA
ACATTATTTTTTAAGTTATGCTCCTTTGTTTTTCTTTTAGTCTATAAATTCCATTTATTT
CATAAGAAACGAA
>TR41202_c0_g1
GACATAGATGCACAATACGAGAATATTGCCAATAACACCAAAGAACATCAGTACTGAGAT
AAACACGATGGTGGGAATATGAAGGGTCACAAGTCTGTCGTTCAGTTCTTCTATAGTAAC
ATTGCTATCAAAGTCCTTCCGCCATTCTTCTGGTATGGAAGAATACATCCTCGGTTTTGC
TAAATCGTATTGACAAAGTCGTAATATCTATTCAGTTTCACAGTTATTTTCCGTGTTATG
TCAAAATGTCCAGTGATTGTAAATCCCGTTGAGAAGACAGTTCTCTTTTTAAATAAAAGA
CCCCTCCAGACATAGCAGGACCTCTGTTCACTCTTCCGGTTCAGGACAATCCCTTAAAAT
CAACGTTACTCCTGAATAATCCAACTTTAACTCAAAAAGCGCCGACAAAACGTGTACTGT
ATATAATTAATAATCGAAAACAAGGCACACAGTGAATTTCTATATTCCTT
>TR57408_c0_g2
TTGAAACTCATCTTTGACCGTCTAATATCTATAAGTTAACATAATTTTTTAATAAGCAGC
CATAGCAAAAAAGATTGACAAGATGGCATTACACATCTTAACAGTTTTTATATTGTTAGA
TGTGTTTATTTTCAACCAAATCAATGCGATCAATGATCACGAGATCTTAAATTTATACAA
ACATGTGTTCAACGGAGAGGGTACTTACTACGGAAATAACCAAGGCGGATCATGTACACT
GAATACACCACACCTACCTCCGGTGGCCTCCAGAGTAAACAGACTCGTGGCCCTAAATGG
CCCGCAGATGTTCGGATCCTCTGCCTGCGGAATGTGTCTAAAGGTGACGGGTAATGGACA
GGGCTCAGGACACTCGCCGATCACCGGCAGCTTCATTGTGTATGTGAAGGACATCTGTCA
TGAGTGTAAACCAGGTGATGTAGACTTTGCGGTGAATGGAGACGGTCGCTGGAAGATCAC
CATGCAGGCTGTTCAGTGTCCAGTACACGGAAATATCGAGTACAAGTTACAGGGAAGTAA
TGACTGGTACATTAAGCTGCAAGTCCGAAATGACAGAATGCCCACAACGACAGTACAGAT
GTATCAGCCGAGGCATAAAGCCTGGATTAGACTTGCCCGGACAAGTGACGGATACTGGGA
GTTTCCCTCAGATTCTAGGGTGGACAGGCCCATCCAGCAACCTATTCAGCTCCTGTTGCA
CGCTCCCAACGGTCATGTTTTATATGACTCGGTTCGACCACCGTCCATGGGATTTACAGG
TGTCTTCTATGGAAGAGGTGTGCAGTATCCATTGGATCAGTCACTACCGTCCGCCTAGAA
ACATGACAACCACGGAGTGACCTACTATCTTCAGGAGTTACGTTGTTGAACTTCAAAACT
CTTCCGCAACACTCTGAAATCACCGGCAGTGTCCGCCACTCAATGACGGACCGTTGAAAA
CATTGTCCGAACTTATACTCCATCAAATAAACTGAACAGTACTATACATAACGTTAATTT
TTGCATGTGTTTCAATATGGTTAATTAAGATTAACAGTGTTAGAAAATGAAGCTATTTTT
GGGTCGGCAAGACCCAGTTTAGCCAGTTTTCGACAGCCGTTTTGAATTGCTGCAAACCTA
ACAATTTGGGGTTGCATGCAAGACTGTCGTA
>TR15797_c0_g1
AAAAAACATGCTTTAAACAACGTATTACCAACGACAGTTTTATGAATAAATTATAACATG
TGAGCGTCTCTGTGACATCCATTTTTCGCTGTTGTAGAACTTACAAGTTACAACCCCCTG
TTGCCAGGAAATAGGAATTTGATTTTGTATTCATATCAAATTGGTAGTTTTTCCTTATTC
ACAATCAATCTAAAACACGGTTTACAATATTACAAGGACGCTATTGTAATGTAGATGTAT
ATAAATATGCATAATAAAGTTCGTCAGAATAGCATAGTATCAAAGTTTACAAAAATATTT
GTTGGTGATAGCTTTACATGTTAACAATCTGTCTCTCTTGGTGATAGCTTTACATGCTAA
AATTCTGTCTGAAAATACCTGTTCTATTGCTAATATTTTTGAAAAGTTTGTGATCATCAT
ATAGTCGTCATTGTTATCAGTCTATGCTGATAACATTATTCTACATTTGTACACGAATGA
ACAAAACGTGATCTCGAACCTTTTGGGCTAAACAGATCTGCCAGTATGCCAAAAATAGTA
TGTGAACACATGTCTTTTACAAAAAGAATTCAAGAAGGCACGAGATAATTACATCTGGAA
CCAGATAGAATGTATCAAGTGAGCCGGGCGGATGACAGTCTCCACGCAAAATTGTCGTTC
CTCACTGTCTTTTACATTAAGCGAGTTGCAGAACGACAACTTTGGATAGAGATTGGATGG
ACGATTGAAAAGGCTCCAAGCGTTAAAACAAGTCTCACATATATTGGTCAGTTCTGAGAA
TGTGCTCTATATAAACCAATTAAATAATTATGCAGAGATCTAAGAAGATCTCCATTTCTA
GTACATAACCACGGGACCAGGATCCACACTGAACAGTAATAAGCTATCACTGAGCACGAT
CTAAACTCTGATGGGAATAAAAAAAAACTGCATTTTATAAAACTGTGTCTGTTTCATTGC
GCTGTTCGGTTTATTGGAGAACTTCCATTAATTATTAGCTCGATAAATTGTCATATTTCT
TATATATCCACTTTAAGCTTCGAAGCGATCCAGGTCGTTTAGGCCCACTGATCATTACAG
AATGAATACCTCGTTTTTAATTCATAGAATATTGGTTTTGCACAATTAAAACTGTCATCC
TCAAGCTTTAAGTCATTTTAAATGCACGGATATTGATTTATATTAAACCGATACGTTCAT
ATCTTTGAACTGCACCGGAGCGTTGGAATCTTCAAATGAATTTCCCCAGAGTAACAGTTT
TAGTTTAGGGTTAGATGAAGTCACAATCCGGATTCTGTACTTCAAGTTCTCCGAAGTTGC
CTCTGGGTTCACGTGTTCTTTCCCCAGTCTGTTGTAACAAAGCTTCAACAAGGTCAGAGT
GGTGTTCCCTTCTAAAATATCTAACAGCTTGGAGAATCCATCGTTTGATATGCCGCACAT
ATTAAGCCCGAGAGTTTTGATATGTCTGTTACGGTCCAAGGCGTTGGATAGCCTCAGAAT
CCCTTGATCCCCGATGAAGTTGACGCTTAGATCTAAACTACGGATTGATTTATTGGTCAG
GATCACGTCCGACAGGACCGGGCACCCTGCCGCTGTTATTCCACAGTTTTCAAGATTTAT
CTCCCTTAAACTAGAATTTTCTTTCATATGCCGTAAAAACATTTCTGCACCTGTATCTCC
GATGAAGTTTCTGCTAAGATCCAGTTCTGTGACAGTTTTGCCGAGTTCGATCCCTTCTAG
TAAGAAACCACAACCTATCCACGTAATGTTGTCACTTCTTAACCGCAGTTTCTTCAAGTA
GCGGTTTTGTTTCAACATTCCACTCAATGCCAAACACCCTGCATCAGCTATATCGAGAAA
ACTCATATCCAGATCTTCCAAGCTGTTATTGGTCCGCAAAGAATCTGCGATAAGTTTACA
ACCATCCGAGTCAATGCCGGTAGATGAAAGGTTCAACTGCCGGAGAGACCGATTTTGATA
CAGAACGTTAGCCATGTGCGCAGCACCAGTGTTTCCAATGTTATTCAGTCTCAAATCTAA
CACGCGTATACACATGTTCGTAGAAAGTGCTCGGCTTATGTGCTCCATATCCGATCCTCT
TAGGTGTGTTTTTCCTAGATGTAATTCTAAAATACAGCTGTGCGATTCTATAACCATTGC
TAACGTGCGCGCCTTTTCCAAACACAGAAGATGACCGGATATGGATACCGTGACCATCGG
AAGGCCATTGATGATTATGTCCTCACTGAACACGCTTGAAACTTCACTGGTCAGTGACTG
AAATGACTGGAATGATAGACGAGAATTCCTCTTAAATGACAATAGTTCGCGAGAATGACG
TTTGTTTTCCGTGTTTCTCAATTTCTCAAGCTCAACAACCGATCGCACTTTCCCGTTTTC
TAAATTATAATACACGACGTCAAAGGAAACAGTCTTTTCATCGTCTAATATAGGAGAAGT
ATCTCCGCTGTTGATTTGGACCTCATAAATGACGTCGTATACGGCTACCATAGCGTCAAG
AACGGCAGCGACGGTAGTGTAGTCCGTTACACTACGTAATATATCACAGAATGTAAGGAA
TGAACAATAATCTCTGTCCATTATGGATTGCACTATATTTTCACAAAACTGTCTACTGTC
ATATGGATTTCTGAACACATGTAGGTCATTTTGGTCAAATAAACCGGCACTGGTCAGTCT
TTCTATCACAACAAAAGGGTCAATCTTTTGGCAAATAAGCTCCGCGGCACTTTGCAGAAT
TAACACGTGTCTATCTCCTGCCGTTATTTCGTCGGATTTCTTTCTATGTTTTGGTGACAA
TTTTCTGCTTAGTTCTGGCGACACAATTTTGATTTTACCAGCTGATTTTGTCTGCGGTCT
GCGAGTCACCGTAGAGCCTAGCGAGTAGTTTGGCAGAGAACTGCATTTCTGAGAAATTGT
CAATGGAACACTTTCGTTTTCTGCCAAGTATATACTCACAGCTGTGGGATCTATGTTTTC
ATAATCATTAGCACCGGTGTGTACAGGCGGTTTGGATTTATCGGTTATTTTAGTAACGCT
GCGTACTGCAGCTACAGGCACACTGTCCTGGGTCACTTCGACAGCTGGTAGATGATCATC
GTTAGGCACTTGTCCCTGTAAGTTATCAGTTCTAAGCGAATTAGATCGAGCAACAAATGA
CCTTGGGGGTTTCGGCGGAGGTCTTAAACTAAGACTTCTCGTGAACTCACTTTTCTCCAC
AGAATCCGGGATGTGCGTATCCGAATACTGTATAGATGTGTTGATGCCATATCCGTTTTT
AGACTTCGGACTCCGGAATGACATGGTCTTCCAAAACTTCCACGATCTTCCATTATTGAC
GCTAGAATCGTTTGTAGCGACCGATGACTTCAGCTGGTTGTTATTGTTATTGTGGGTGAT
AACTGGCTTGCTTATATCCGTGTCCCCGGTTGAAAGGGGAGCGGGTCCCCGTTCTTGAGG
CTGCACGATGCCGATCGGCTTGGATACTGGAGCCCCGTAAGGCAATTTATCCTCTCCAAC
AGGGGCGTGGCCCTTCCCGCCACATGACAGCGTTCCACCCATCTTTAGTGTCGTCTAACA
GAAATAACACGGTCTTCTCTTCTCATATCAAAATCTTAAAATTATCTTATGATTTTGTTT
GATCCGTACCGCAGTATATCCGTTTTAAATTTATTATCACAAAAATAAGTTTTTACACAG
TTCCTATGCAAA
>TR56467_c0_g1
ATCCTTCACATCAATCCCCATCTTCATTATCTGATTGGTTGGAAGCTGTGGCTTGAACAA
TGATGATACTATATCTACAAACTCCTCTGGAACATAAGTTTTCAGACTAATACAGCAGAA
CACAGTTGGAAGGGACAGAGGGAAGTTTCCCTCTGTTCTCAGGGGTATATGTCGGTACCC
GGCCTGAAGACCATCTAGAGGTAGAATTCTCTGACCAATCATACGACCTGTCTCCTCAAA
CACAGCAATACGTAACACAGCAAGATCTGGTAACACTACTTTTCTAAACACAAACTCCTC
AGCATTATATACAGGATTTAGGCCATTGGCAGGAACAACTTTGGTGCGGAA
>TR36047_c0_g1
GTTGAACTCCCGGCAAAAATGTCTCAAGTTGGAAAAGTGTTGGTTTATGGAGGAAAAGGT
GCTCTGGGATCAGTAATTGTTTCGACTTTTAAAGCTAAAAATTACTGGGTTGGATCTATT
GACTTGATGCCAAATGAGCAAGCAGATGGCAATGTAGTTGTAAAGCCAAGTGAGTCATGG
ACAGACCAGGAAGAGGAAATTACAAAGAATGTGGACACACTTCTTGGAGACAGCAAGTTA
GATGCCATTCTATGTGTGGCAGGGGGATGGGCCGGAGGCAATGCTGCTAATAAAGCATTT
ATCAAGAATGCAGATATGATGTGGAAACAGAGTGTTTGGACGTCTTCTATAGCGGCCTGC
CTGGCAGCCAAACACCTCAAAGAAGGGGGACTACTCACCTTGCCTGGAGCTCAGCCGGCT
TTACAGGGAACTGCAGGAATGATTGGATATGGTATGGCAAAAGCTGCGGTACACCAGCTA
GTGAAAAGCTTAGCGGGGGAAAACAGTGGTCTGCCCAGCAACTCCACCTCAGTGGCCATT
TTACCGGTAACACTGGACACACCTATGAACAGGAAGTGGATGCCAGATGCTGACCATACA
ACATGGACGCCACTGGAGTTTGTTGCTGAAATGTTTGCACAGTGGATATCGAATGAGGGT
CGACCAGCAAGTGGTAGCCTTGTACAGTTGATTACTAAAGACAACAAAACAGAGCTAGTT
TTGGCATAGGAGGAACTTAGATTATAGAAATTGCATTTAACATCAATTGGTCAATAAACC
ATCAGTTGAAATAGTGTTAAAACAGTGGCTTTGCATTTCCAATGGAAAGTCTGGTCCCAA
GTTTATAAAACATTAATTTGTGTTCAAAACTCATTTTTTGTTCTTTCTTTACGAGAAAAA
GAAACGTAATAGTTGTTTCGGTACAACATCAATATGCCTTAGTATAATTTAACCCTGTCC
TTAATATATACGCATTTTTATGCATGTACATCCGTGCTGTCTGATCAGGATCTGCACTGG
TCGCATTTTGGTCAGAAATAACCTGATGAATCAAA
>TR42429_c0_g1
TGTGAGGCAGCGCCGGATGTCGGAGAAGTTGTCCGAGTGGTTGGACCAGTACACGGAGGT
TAGCCAGAAACAGCAGGACTATTTGACTCGCATACAGGAACTTCGCCGGGGACTCCAGAA
CAGAGAAGCGCGCGTGATCCATACAATCGACACCATGCGCGGCGAACACAAGTCCAAATA
TAAGAGGAAGTTTCCGATTTACTCCCTTTCTCGTATGGAGGAAGTGCAAGTCAATCAAGG
CCCGGCGCCTTTTCCCAATAGACCCTGTCTCTTCCATGACGAAAAGCACGGAATACCTAA
ACTAAAAATAGCTCCGCGTGTTACACCACGCAAATTAGCACCAATTGTTCAAAGAGTGAA
AACAAACAAATATGATAAGTCGGGCGAGGATAGCCCTCCGGTGATTAATTTAACCCCAAG
>TR55424_c0_g2
TTAAGATAAAGTAAGCTTAAACCCAAATTATGACACTGACATATATATTTTGGTTATAAT
TCTGTGTCAAGTTAAGGAATGATAAACACGTCGGCAAATACATCGACACGGGAAATATAT
AATCATGTGAACGCATCAAGCGTTGCCGGCGCTGCTACTGGTATTACTAATGCCGTTGTT
GCTGCTGATGTTACTGATGGACCGACTACTGACACTAGTGTTCTCTGTGGCATGACTTCG
GCCGGGCGGCCTAGGGATGATACCGGAGCTATGTATTACATCGTCGTGGTACTGCTCGTC
TACAGCCTAGGAATTGTCGCGTTTGTGGCGGGACATATATACCGCCGAACACAGGTCAAT
ATCGAGGACGAAGTATCGGATTTCCTGGTGGCAAGGGGAGCAGCAAATCTGGATAGAAAG
GCAAACATACAGCGTATACAGCAAACAGTCAAGAGAGTACCAGAGCGATACTGGAGGACT
TCGGAAAGTAGTGTCGAGAACGACGGTATAGACCCTGTGCAACTGACATGGCCGCTTCGT
CAGAAGTGATTTTACTCAATAATTGTAACGAACGTAACCGAATACTTGTGTGTTTGCTAT
GACTCAAGTTACATTAGTATTCTTTGAATTTAACCAGAGGGCAATAGGTTTCTGTGAACT
TTCACTTTTAAAATGACACTGCAGTTCGTTTAAGAAGTAATACCATGTGCATTCAATTTT
CAAGTATTTAGCTCTTGTCCAATGCACTGTGAAGAATGAAATACTGGGAACAGACAAATA
GATTATATGTCAATTAGATTTATCTGACAGATAAGGGCCGGAGAAGGAAAAATTAACAAT
TCAAACTGCCAGTCTGTATTCGTATTCATTTTATTCCGAGATGATACTTATAGCTGCATA
CAACAAATACAAATCCATATAAGTTTATAAAAGTAAGTTTGTTTTTGCAAAATGAATTAT
TGTGCATAAAGAATGTAGTTGAACATGTAATGTTAACAAAAAAGATGAACTTACCACTTT
CAAACATTACAATGATTTGCACCATGTGTACAATATGAAAAGTTTGATAAACAACATTTA
AAGAAAGAAATACCCGACAACATTGCATTCAATGTGTTTACATACTGCTCACACTTGCAT
GAAAAAAATGGAAAGTATCTGTGTGAACTATGCATATAGATTAGAAACACTGTAAGAATT
TGACTGATGTTACAATAAATTTGATGAAAAATGTCATTAACACTTTGATGAAGTAATCAT
AATCTGATCTCAAATCAACAAAAAATGTACTGGCCCTTAGTAACAAAACATCCATTGTGA
ATTTGTTAATGAATTGTTAATGTTTCCAGGGTTTAGACTTACTACATGATTTGTTCTGTG
TTTTCCTGGCAACAGCTTTAAATACACGATAATCAAAATTTCTCATCTCACACTTTAAAA
TACCAACAAAACAGCTAATTCCATTGAAGAAAACATTATTTTGTTTTTGATTTCTCATAC
AAATCAAAGGCATTTCATAACCAGTGCCCAAGGTAATAAAACTAAGATTGGGGACCAGTT
TCAAATCTCAAGCATCTGGTTGGCTGAAATGGCAACTGGTTGCCATTTCAGCCAATCAGA
CGCCCGAGATTTGAGACCGGTCCCCAGATTCAGTTTTAT
>TR21546_c0_g1
CTGACGATGGTGTCGGTTTAATACTATTACTCGTATTTGTTGGTGGATCTATAATCTGGT
GCAGCGCAGCGTGCTATTTGAGATGGAAACACAAAAGAAAAAAAAGAGAAAGTGAATCCC
TTCGTCAAATGAACGTTAGGAGAACTAGGTATAATTATGAAGACGAAAAACCCATGCCGT
GGGATGTGGATTCTAATTTTGATATAAATAAACCGATCACTTCTGAAGAGTTCACGAGAC
TTTTTCAGCCTGATGCCAATGCTTCGCCAATAACGACTAAAAACAAAGCCAGTCACAACA
ACAGGAACTTACAGGTATCGAAACAAAATGATATACGGGAATATTTGAAGCGTGTGAAGC
ATCAGCGAACTTTACTTAGCAAAAAGGAAAATCGCACATCAAGGCCTGGTTTTGGAGAAT
TAGGTGACGACGATGAGCGCAGGCCATTCACTCGAAAATAATTTGACGATTAGGAAAAGA
CGAAACATA
>TR30085_c0_g3
GGTCCCTTACAACATATTACAAAGACCCAAACCACAATACCAACTGCTTCCTTGCTACAA
GTAACTGTGACCCAAACCAGCCATATGTCCTCAAACAGTCAGTCAACTACTGCTACCTTA
CTACCAGTAACCAAGACCCAGACCAGCCAAACATACTCGAACAGTCAGTCAACAAATTTT
ACCACACTACCAGTAACCAAGATGCAACAGTCCAAACCTTCCTTACTGCAGGTGAAAGGC
AAGAAAACCTACACCGTGAAAGTGAAATCTGACAGTAAGACATGTAGTATCTACAGTGCT
TGCACACTTGCTGATGGGACCATTATCCTGGCTGACAAAGGCAACAATAAGCTGAAACGT
GTCAAAAGTACATCCTACATGGTCACAGACTACTGTGAAGTTCCTAACTATCCATGGCAA
GTGTGTTCCATCACTGACCAGGAAGTGGCTGTTGCCTGTGCCTCAAGCTGTCTGATACAG
TTTGTTTCTATAGGAAGGACAATGCAGAAGACCAGACAGATAAGCACTAAGGAATGCTGC
AGTGGTTTGGCCTATGCTGATGGGAAGCTCTTTGTGTCT
>TR9014_c4_g1
GTAAAGTATCACTAAAATTACGTGTAAAGATATATAAATTTTACATGATTCTCAATGTAT
TGCTGTATCTACAAACCAAAATTCGTAATAGTCCTTAAAGATTTTAGTATTTAAAGTACT
ATTTTTTCAATATTTCAATTATTGTAACAAAAACGTTGCGTTATAAAAGAAATGATAAAT
ATGACATATGTACAAGATAAAATACAGTCAACCCTGTGCTAAAGACCGCCTGTCAACAAA
GACCACCTGAAGACAAAGACCTCATTTATTGTCCCAATGACTGTTTTAATAACGAATTCA
CCTCTTAACAAAGACCAGCTGCCTTTAAAGACCACTTTTGCGTTCTTTCCTGTGTGGTCT
TTGTAGGCAGGTATGACTGCATATAACATTATAAAATCAAACTCATCTTACAACTCAAAT
AAGACACACTTCAATATACATATTCACAATAATTTCTAAAATAAGTTCACTTTCCAATTA
GGAACTTTTAAACAAACTCATTTCATTGTTATAAATGGTATCTTGACGGTTTGTCAACTA
TTGATAATAACCATTTCCGTAATTTCACCAGAGAAGATCAGCGCTGCCCGGCATGTTATA
AAATCGGACAATATTTTGAGAACAAAACAGTATGGTGAAACAAAAATTACTCGACGAAGC
CAAAACAAATATTGTAAAATGTACCACAACATGTTTGATCGTATTTCCATATTTAGACTT
ATAAAAGAGATCTCTTGAGATAAATGAACTGCAACAGAATTTGAAAATATGAGACTCGGT
TTTTCTGAGTCCGTTCGAGACTTCTGAGCAATTGCTCATAAGGTCCGTAATGCCTCCAAC
GAATACTTACAACCTCAAAACCAACACTGAATTGAATATAAAATTTAAGTTGCGCCCATG
AAAGCACTACATATAATGCCTGTATCTGAATAAGCAAACAAAACACCTCAATAAGTTTAG
ATATCGATAACGGAAATATAAGATAATGAAAATTGCACTATGTACACATTTACAAATACA
ATGTATATACACACAATATCGAATGGGGTACAATAATAACACACAGTTGAAAATAACAAT
TGAGCATCATTATCATTAGGTTTAGTTAAGACATAAATTGTTAATCTTGGTGCTTGCAGG
AACAAACAAACAGTCATGGCCAATGAACCAAGCCACGTTCATTAGGTTTACGTCAATGCA
CACAATGGATAACGATACTTATGACATTTAACAATACATGTTAACTTGTTAAATAATTTG
TTTAAGTATTTCCGACTTTTTACAGTGGTTCTTTCAGAGTCAGCACATCTTGAGCATTTG
TCAATCACCCTAGAAATACACCTTTACCCCAATTGTTTTGCCACTGACCCAGATGTTCTC
ATTCTTGTTAATTCAAAATTGTTTGTGGTTTCTTTTTTGAAAATGATCATCCTATAACAC
ATGCTCTCCCTTTCTCTCTACTCTTTGTCCTTGTGGGGAGGCTGTGTCTTCTTATTATGG
CCATTCGTGATACGCATTTTTCACTTTTTTCTTCTTGGAGAAAGATAAACGAGTTTATTC
TTTAGCTGCTTCCAAGGTTATAAAGCTGAATTTGGAAACCAGTCCCAAATCTCAAGCATC
CGATTGGCTGAAATGGCGACCAGTCGCCATTTCA
>TR23111_c1_g1
CTCAAATCTCAGGCGTCTGATTGGCTGAAATCGCGACCAGTCGACATTTCAGCCAATCAG
ATTCTTGAGATTTGAGACTGGTCTCCTGATTTAGTTTTATGATCTTGGGCAGAAAATAAA
ATGACCAGCTTGGTGAGCAAGGTATATTTCCTAGCAGTAGAGTTTTTGTCTCCAACCTGT
ATAGGAAAAGATTGGGGTGCGGAAACTGTTGAATAATATGGTAAGGGATGTGATAATTCC
CAGTATAGAGTGGCAATGATCAAGATTTCTTCAAACTGTTTGACTCATATGACGAGCATG
GTAGAAGAGTGGGAGTGTGAAACCTGTAGACTAACACAGTGATGAATTTTACAATTCCTT
TTAAAGTGTGTCATTGATGAAGATTTTTAGTCAGTACTGTTATCAGTAAAATAACCCGTT
ACCGATGTCATGCAGTGATTGTTACGTATATCAGGG
>TR34408_c0_g1
AAAAAAACATAATTCAAATGTCAAGTGTATGTATTATGTATTTAAATAATAACAAAAAAG
TGTATCATGACATCACGCACAATCTTTACAAAATGATAAAACCGTAAACTTGTGTTTAAA
GAATGTGATGTAATCACGTCAAACGTTAGCCCTCACAAACATATGGCAAAGCTTAAATAA
CCATGTCTTTAGATAATTTTGAGACAATCCACTATGGTTAACCTATAGGGGACTTAAAAG
TCAAGTTAGAATTAGTGTCAACACTTCAGGATAAAGAATTTTTCCTGACGTTAGGAAGTG
AGTATTGATACCATGAAGAAGACGGGAACGTTTTAAAGATATGATCTCATTATGTCGCTC
CGAGAATGGAAAGTACCGAGACGTCATGACGTCATGAGAAGGTCAAGACGTTACGACAAG
ACGCCTTGAGAAAGTTGATCTCAATACGTCATGAAAATAAAGGTATCATGGTGATTTTTA
AAGGTGCGCATCATATGTATAATTCAGATGTATAAGGACGTCAAAAGAATAGAATGCATG
TATCATGGCGTCATGAGAATGCCGGTATCATGATGTATGTAAGATGTAACATGTAATGCA
AGCATAAGGCATAAACAATAAAGTATAGTCCGATAATAATAGGTGAAGACATGGAAAATT
TCTTCACAAACACCCGTGATCCTGTACCCGAACTGAGTCCGTATGCAAGACGTTCGCAGA
TATAAGCCCGTTTATCGGTACAAGCAGTGTTGATATATGCAGCACCAAATATTATAGCAA
CACACTTTTCATTGCCTGTAACAAATCTAGGCATTGTTGTCCATGGTATGGTTTCTGCAG
GAGGCGGTGGATTCCACGAAGTATCGAACCCCCAGAAACCTTCGTTGCCATTGTCAGTGA
GACCTGTATACCATTCTGAGATATTTGACGTCTGCTGCTGCACCTGAGATATCGTCCAGT
TCAGCTCATCTGGTCCTCCGAAGGCCATCAGGTACGCCGAGAGAGGGAACGCCAGCTGGT
TACACTTGGAGTGGGCCTCATCGTACGTGGCCTGTGTGCTGCTAAAGTAATAACAGTTTG
TTCCGTCCGCAACGTTCCGAGTCACCCAGCCGCTCGGACATGCCGCGTCTTCCTCGTTGA
GTTCGCAAATGAAGCCGGCCTTTATAAGGCAATTAACGTCATTGAAGGTCCCGGACTTCA
TCATTACAGCACAACCTTCATTTCCCTTATAGTTGTTGGGCTCCCTGTTCCATTCAACAA
GTGACATATCGGCAGTGGATCCATCCGCCCAGTGCCACTGGCTGCTTTGCAGATTGAGTC
CCGTCCAAAACCAGAGTCCACTCTCAAATACGCTATTTTGTGTTTCTATCCAAGACTTTT
TATCGAGGGAATCCACCTTGACAAGACTGGCTCCGTATTGTTGACAACTACCTTGTGCAT
CTGACCAGGTCTTTGGGTTGCTGGTTGCCATCAGATAACAATAGTGACCAGCTCGAGTCC
AGGCACTTGGACACCCGAGGCCTGGTATGGTATTGGGATTCATATTATTGTCCTTCATAC
ACACGTAGTTTTCTTGATTGTTACAGTTTAGGTCACCAAGCGAACCGTTGCTGTTCGTAT
ATACGCATTTCTCGTTTCCACCAAGGTTGTTGGGCTCCTGAGCCCAGAATACTAGACTGG
TGTTGATAGGACTGCCATCTACCCATTTGTATTGTCCTTCTGTCTGTGAGTCCGTCATAC
CTATCCACCAGAGCTGTGACGTCAGCGAGATCAGCGGCATCTGTTGCCGGATGTAGTCCA
ATTCCGTTTGTGTCTCAATGAAGATGAGATGAGCTGTGAGTGATGATGCGGGTCCTCCGC
TTAACACTGTTGAACATTTCTGCTTGGCTTGGTCCCAGGTCACCATACTCCAGGGGTCAT
CCAGGCCCGCGGGGAACAGATAGCAGCCATTAGAAAAGTTGTACCAACCATCGATACACG
AGCCACTACCTGATAGTTGGTATTCGCAGATATATCGGTTCTTATCTGCACACCGCTCAT
CACTAATGCTTCCCTGAATGTTGATAGCTCCGCAGTTTTGCTGGTGATTCTGATCGTCCG
GCTCCTGGATCCAGTTTATGACGCTAATATCCCCGGAGACAGCAAAGCTCCCCCTGTCGA
AGATCCAATCGCCTGGTCTAGTTAGATCATTTAGACCTGTCCACCAACGTGTTGATTGGC
TACCATTCAAAACAACTTGTACATCACTCACAACCGACTGGTCATAAATTCTGACAAGAG
TAGAGTCCATTTTCTTGCATTCTGTGTCGGCATCGTACCATGTCATAGCAACAGAACCGA
CCCTGTAACAGTAGTTGCTGCCCACAATGGTCCAGTCTGGACCGCATTTCGGATCCCCGG
GATCACCACTCACATATAAAATTAATTTTAAAAGGATAATTCCGTGTAGATATGTCATTT
TGGGAAAGTTTCAGATCTTGATTCCTGGGAATAAACTTTTAACAAACAAAAAACATTTAT
AAACTATTAACAGCTATATTTGATACAAACATGGACAAAGTTGTGGTAAGACTCGTAGGT
CATA
>TR32262_c2_g2
TAATGAACGATATTTAAATATAACTGGTCGGTCAATTGAAATTCTAGTGACGTACAATTG
GTGGTCAGCAAATTTGAGGTGTATATATTTCAAATGTACAGTTGTATTTATTGCTTACTG
CTAATAAGTTTTATGATTTTTGTGACGTGTATTTTGACAGTTTAATATCAATTATAATTT
TTCCATGTAAACATAAAAATGCATATTAAATATTTTAAAAGTAAGATAGGTAATGAAGCC
CATTTCATCCCTTTTGGACATCTTTGACCCAGTTACTGCCAGTAACAGAATGCGCAGCTG
TACTTCACTTAAGTGGAAATATCAGTTTCAATAGCCTCCCTTTATTGTTGTAATATGCTA
ATTTCAAACCATGCTGAATGTCAATGATTGTGGTGGCAGTATAGAGACACACTTGACGTA
TACTTTGGGGGGACACTGATGGGATGTATGGTGTATGTCTCATACCAGATTAGGTCATCC
GTTGTTTACACCCATGTAAGAAATTTCGATCCTACACACCACCCCCATTTAGAATGAGTC
ATGCGGCTTATAAAACGTCACGACGTCTTACGCAGTTATGAATGAACGATGGAATGTCTC
GTATATCACTCTGCTATCATAAAAAAAGTAGTGCAAAGAAAAATTTACTGGAAAATACCC
CAAAATGCGCAAAATAACTACGGTATGCAAGAAAAA
>TR26899_c1_g3
GACTTGTGCAGGTTTCTGATATCACATGTCTGACCAGTGTATATTTGCTGATATCCTGAC
TTGTGCAGGTTTCTGATATCCCATGTGTGACCAGTGTATATTTTCTGATATCCTGACCTG
TGCAGGTTTCTGATATCACACATGTGACCAATGCAAATTTCTAATATCACATGATAGACC
AGTGTATATTTCTGATATCCCATGAGTGAGCAGAGCAAATCTTCAAAGCGATAAGGTTAT
TTTAGGCAAACAGCGTAGATTCTGACCAGATAGCAACAAATGTGCTCGCTCATCTGTATC
ATCTACAATGGTTGCCCGAGAGATATCGGCCATATCCCATGGAGTAAGGACTTAAATGGC
AAATGTCTG
>TR34578_c1_g2
GTGTAGCATGCGACGAAGTTATGATTAATGTATGCACAATGTATGGAAAACAATCACTTG
TAGTTTTGTTGTTTGTCGTGTACATTTCCCCGGTTTCACATGCATTCATCAGTTCCTGCG
ATAACGGTTTAGATGAATCTGGCTCGTTATTGCTCATTCTTGTTATCGTCGAAGGTGTAG
CATGCGTGATTTTATTATCAGTTGTTGTTTATCTTCTGAGAAAATCGTATATGCCCAAAG
GAGCCATCAAGAAAAATGAAACTAAACGACCCACCAATACAGAGCCAGACAGAAATTCAA
GAATTTACTCGGACTTGCAACGAGAACGTAACATTTATGACAATATGGAAATGCAATATG
AAGTTTTGAAACCTACAGATCGCACAAGTACTACAGAAAACAAACCAATAGCAGGAAACG
AAGCCATGTGCAAAACGACTGAAGTGTCTAAATAAGATGCATTGTGGGAATGGAATACAA
GACTTTCATTCAATTTAGCTTTATGCTAACGTCTTTTTGAGAAGAAAAAATCCTAGCATG
TGTTATGTCATCAATTGGATCTCAATGTCATTGTTGGAGTATTTATCTTGTAAGCATCAC
TTCAAAGTGTACTGAATTGCAAATATGGTCTCAATGATATAGAGCATTCAAAAGGAGTAT
GCAGTAAATTGCCAAATATGTAACCATATTTCAGAAGAAAACCAACTTAAAAATCATTAA
CCATTCTTAAATAATTAAAATAGAAAAAAAATATAAAAAAATCGCATAGTTTACATTATA
GTTAATCCAGCAAGTGTCATGAGTAACTGTAATGATTCATGATTTAGCTTTGGGTCGACT
AGGGTTAATGCAAACTAGCTTA
>TR27373_c0_g1
TTCAATTTAAATTACATTATTTACCTAACACGAACATCATTTACATTAAACATATAGGTC
ATCATCATCATCATCATCATGTCAAATGTTTAATTGTGGTCATCATCATAATTAACAGCA
GCTAAAACAAATCTTTATGAAACAACTAAAGTTGGGTAATGAACAGTGCTAATTTGGTCA
ACAAACAGCAACATGGGTAAGGTCCCTGAAAAGAAATTTATCTAAATTCTAAAAGGACAA
TCAATTTAGAACATCTGACTGGTTATCAAACTTAGCCAACATAATATGGCTCCATACATT
CTATGTTTGGTGCAGACTGGATAAGTATAACTTTAGTTAGAGAGCAGACAACTTTTGTGG
ATATCGTCTAACACAGATTTTTAGGAGGTCTTGACAGTTTTGAGTTTCCAAGGCAGCGAG
TCAGGTTTTCCTTTGACAGTGAAGTCAATTTGTAGCAAGCTAACCCATAACTCCATATAT
AGGCTTTTTATCACATTAGCCAACAGTGCAGATCCAGATCAGCCAGTACATCCATGCCGA
CTG
>TR13447_c0_g1
GTTACATACATTTATTTGGTTTTAATATGCACATGACAAAGTACCAAATAAATAACCAAA
AATTTAACTTGCACAAAATGGAATGATCCCTCAGTATTGATATTACCAAATTACAGTTTG
TTGAAAGCTAAGAAGCGAATCTTAAGGTAATTAAAGACACTGTGCTTAAGAAATTACCAG
CAGTATGAAGGCAAGGGAGGGGTTGGGGTAAGCAATTTAGCTGTTGAGCATGGTTTTTTA
ATGAATCTGTTTTGGATTCAAGATTGGGACAATCATTGAAAAGTATTAATTTTTATGTTC
CATAAGTTATCTATTCTTATTAATTCTTACCATGCATCGACCAGTGTAGATGCAGTCAAG
CCTTCACATCTGTAAAGTCTGA
>TR12464_c0_g1
TACCAGTCTAGGGATGATAATGGTAAAAAGCAGGACTACCAGTCTGGTGAGAAATTCCAT
AAATACCAGCCTAGGGATGATAATGGGAAAAAACAGGACTACCAGTCTGGAGACAAATTC
CACAGATACCAGTCTGCTGATGATAATGGAAAAAAGCAGGACTACCAGTCTGGAAACTCA
GGGGACAGGGATGATGACAACTTCAGTAGATTTTGGACTAATACTCTGATGGACATGATA
TTGAAGACACAGGGACACATAGAAAACACCTGGGTGAAGATGAAAGATATGTCAGAATCA
TTCTGGAGGGAACACGAGCCTGCGGTGTACCAGTTCAGGCATGAGTTAGTACAGAAGGTC
CAACATTTTGGCAACAGACTTCACGAGAAACTCAGTAAGAAGTTCAACAAATGGGCAGAG
AAAGCAAAGAAATGGCACAACAGTGATTCTGAAGCTAACAACAGGAGAGAAGATGTTAAA
AATAATAAAACATTGGAAGAAATCCTTGTGGAAGTGAGCTACAGAATTAACAGCCTGAAT
GTTAGAAAATTCAACAAACTGTCACCAGATACATTAGACATTCAAATTGACTTGCAATAT
ATCAACAGCAGAGCATTGCCAGCGCACAAACAAGCAAACAGTAACATGACATTGACTAAT
AAACAGATGGAATGGTTAACTTGTCAGCTGCAATGGTGGAACGTCTTAGGTGTCCATCCA
GTAGTATATGACTGTATACCGTCATTATGCTGTTGGCAAGTGAAGATATATGGAGGGAAT
CCCAAACAGTGTCGCAAACTCAAGAGAAAACTAGGATTTTTTGAAGACACGTGCTCACTG
GATCTTGCTCAACCTCTTCCTGAAAAAGAGAAGAAAAATCCATCAAACTTTTCGAAGGAG
AGTTCTAAACCGTCCCATTCTAAAACTTCAAAAAAGACTGCTGATAATGCGAGAAATGCT
GGTACAAAAATGGATGATGATTGGTATTCGGCCAGAGCTGAGAACCGGCAGTTCCAGAGG
GATGAGCCAGATAACTGGTTCTTCCGGCACAAGAATAGACGGGAACGTTTAGCGTATTTG
AGAAATAAACGGATGTATTCTCCGCCTGACCTTGACCTTGACGTTGAGGATAGTATGGAT
CGTTGTTTTTTGGGTTAAACAGTGATGGCTAAACATGTGAACTCTGTCATCTTGTAATTT
TTTGAGGTCGTATTATTGCATGCATTCTACTAAAGAATTAATTTTATGAGGCCGTATTAT
TGCATACATTCAACTAATGAATTAATTTTACAAGACTGAGGCTGTATTATTGCATGCATA
CTACTAAATTAAATGACATTAGTTTAAACCCTTTGCGTCATAGGATATGGATGATCATCT
ACAAGTGACCAGTCCCCAAGGTTATAAAACTGAGCATGGAAACCGGTCTCAA
>TR51275_c0_g1
CTGGTTTCCGTGCTCAGTTTTATAACCTTCAACCCTGATCAGACAGCACGGATGTGCCTG
CTGATCTGGATCTACAGTGTTCGCCCACACAATAAAGTTGTGTCTACAGAGGAAAGGGTT
TAACTGTCAAATATTGTTGCTTACGACAACAGAATTAAAATGAAAGCCAAACCTTAAGAT
ATTGATAATATATGTCAGAGATATGCCCCTTTTTAAATGCAAAAACAACACATTTTTAAC
ATTGGTAAAATGTTACAGGCTCAGTTTGATTGATCCTGTTCATGGGCAGTAATGGAAATG
CATATTACTGCCCACACCGCCTAGCACCAGGCTCCAAGGTTATAAAGCTGAGCATGGAGG
CCGG
>TR28749_c0_g2
CTGAAATCGAAACAAAATGTGAATAAACACTTTTATTGGCATAATTTATGGATTAATTTA
TCTACATCTGATCATCCCTTGGATTCGCATGTCCAGTTAGCCATTAAACACTTGGAAGAA
GATACAACTAATAGAGAATTGCTAGGCCAAATTCGTGATGCTATCAATGAAAAACATGAA
ATCGTTCGTAAGGATATACAGGACCATGCAGAAAAAATAGAAAACACAATAAATTTGACC
GAGAAAAAAATATGTGAAAGTCAGAAAACTGTTTTGAAGAGTGTAAACGGGCTTTGTTTA
GACATAGGTAATGTGGATTCGAAAGTAACGGAATCAAAAGAAACGTCTTTACAAGAACTG
AAACTAGTTAATGCTAGTTTGACTAATCATATAGTAAATGAAGCGGGAAAGGTATCACAA
AAAGTTGACTTAAATAATAGTCTTCTGCAAGAAGTACAACAAAATCAGAATGAACATGCA
GCAAAACTAGAATCAAAACTGGAAGAACTAAAACAACTGTTTGAACAAATTTCTGGAAAT
GGAGGCCACTGCACCAAGCAAATAAAGTTTGGTACACATACCCATCTTACCGTTGATGGA
CCAACACAAGAATGGATCAACACTGTCGAAACTGTTTTGAAAAGTGTATTCGATATACTT
CTAAATAACGTGCAGGCGCCAGGACAAAATCCAGAGACTGAAAGAGCAGTTAAAGAATTT
CTAAATTACATCAAAGGCTTTAAGGGCGTTGAACTGAAATCCGTAGAAAGGAAATGCATT
TTATTGGCGTTTGAATGTTTGACGTATGATTCGTTAAGAGAGTTGATTGAATTTATCAAC
AGCAATGGATTCCTTGGCTATTTAGAGAGTATAGCTAGAGCTCTTCAAAAGGATCTAAAG
ATTCCTCAAAAGCTAGTGATTTCTTCTGAAATTCCAGTTAGTTCTCTACAGCTTGTATTT
GATGACAAAAGTTCGAATACCAAACCAGAATCCAAGAAGGGCATATCATTGTCATTTGAA
TGTACATCTATCGATGGGTTGGATGCATTTTGGCGTTTATTTGTGAAAGGAGAAGCAACA
CCATATATCAATAACATTGCTGCGACTGTTTCATCTGGACTGAGACTGAGAGAAAAGACA
TCTCTGTCAACAACTGTTAACCTGCAGGAATTCGAAGACGCCCTGACACATTTAGAGGCG
ACATTGACTAAAGACAAAGAAACAAAGCTACTTAAACCATGCGCTCGATATAAAGATTTA
AAATTTAGTGGCAAAGAGAATTATCAAGATGAATTAAGAAAACCAGATCCTTTGCTCTCG
GTTTACTCATCGGTTCAGGACACTAAGTCAGGAGATATTAAAAAACGTTCAGAAATATCT
GGACAGTCATACCAACGTTTTGCGCAAAGTTACAAAGAGCCGGAACATGAAATTGATTCA
TTTGGAACACGGTACAGTAATGAACAAGATCTTGGGATTTTAACAGAACAAGCAAAAGTA
TCCTCTTCAAATTGTTTTTCATTAATTTACCAGAAAGAGATCCATATGCGATTTGGTATA
CCGTACTATACTACAATATATTCATGTGCTATTCTATCTCGTGAGAGACTCGTGATAGCT
GATGATACAGGATTGAGCGTTGTGAATATTTATACAGGGTGTGTAGAGCAGAAGAAGAAT
CTGTATACATTCCAATCAGATATTGCAGTGCTTCCTAATGGCCAGGTTGCTGTCACATTG
ATTTGCGATGACGAGATAGTGATTCTTAGCACAACTGACTTGTCATTAATCTGCAGTATA
CCAACTGCACTTTG
>TR52720_c0_g2
GAAAAGTTTTGGTATGTGCCAGTACAATTGTTTATTTAACTGGTAAATTGACAATGCACG
TGGTCTCCCTCGTCCCATCCCCGGCCTCCATAATCCTTGCACGTGGAGACCATAGTTGAG
ATGTCGGAAATAGGATTGTGCAGATCGACCGCCACACCTTGGTAATGTTTGCTCCCGCAC
GTGTGGCAAGCGCCGGCTACCTCGTTCACCTGAATTGTGCCTAGCTTTTCATGAAGAGCA
TGAATGTACTGTAGGAGCGTAGCATTGAGGCATACGTATCCACCAGGGGCCCCGGGGCCA
TGGCATTCGAATGACATTGTGGCCGCCTGACCGTTACAAGCGTCTCGTATATTGTTGTAG
GCGTAAGCGTTATCATGTACCCCGGACGGATGCTGTTTCCACAAGATTATATTTCCTGCA
TCAGCTAGGTATTTTAGCTTGCAGGCGTATTCCATCGCGATGGAATTATTACAAGTTCTG
TTTGGACTAGTATCTGGAATTCCGCCTGAAGTAGGTGTGCACTGTTCTGCAACTCCTTGA
TACAAATAATACCCAGCAACCCAACCGTTCTTTGAACCTGGCAGATTTTGAAGCTCAAAC
CAAATGTCGCCTTCAGCGGTCTGAGATCCTCCACTAAACGTGTAGCACTCTGGCATGCTT
ACTGTGGCGATGACTTGTGAATTAATAGAAGCTGAGCTTCTGGCATGGACATCCATGCGC
CTTAAACAGAGACAGTCGCCCGGAGAAGGCATTTGAAAAACAGGATTTTGATCTGTGGCG
TATGTAGACGTCAACGTCACAGATAAGAACAAACAGACGACAGCGTTGACACGCATTTCC
AAAGAATCGTGACTTTCTCTACTTTTTTTCTGTTTGGTCTCCACTATATCTTATCTTTAG
TATAGTCTATGGCGACTTAGATCGTGAATGTTAGTCAACTTCGTGTAACACAATATAT
>TR25825_c1_g6
TATCAATACCACATACTGATAGGAACAAGTTATCAATACCACATACTGATAGGAACAAGT
TATCAATACCACATACTGATAGGAACAAGTTATCAATACCACATACTGATAGGAACAAGT
TATCAATACCACATACTGATAGGTAGGCTTACAGCATTATTTTTTAGTCAGGAAGAAGTG
CTGATAAGAAGCAAACAGAGATTCTAAACTGCCCAACTAATTGTATGTTATTCCCTATTA
AATATGACCATCAAAAATCTTGCATTAGGGATATATGAAAATACTGGCACCACATTTGTA
ATTTAGATCAGAACTAGTTTAAATTTAACTCTTTACTCCATATAAACACATGTTTACACA
TGTATGACCAGTGTTGCGGGGTTCCCCCTTGGACTGCACTGGTCACATCTTGGTCAGAAA
TAACCTAATAAATCTGAAAGTGAACAGTGTAGATCCTGATCAGATGGCACATACATGCCA
GCAGGTCTAGATTTACACTGT
>TR18338_c1_g1
CGGGCATCTGATTGGCTGAAATGGCAACCCGTCGCCATTTCAGCCAATCAGATCCTTGAG
ATTTAAGACTGATCTCAAAACTTAGTTTTATGATCTTGGGCCCAGTCTATCAAAAGTGTT
TTTATAGAATGCATGTGTTACCATAGTTACCAATTTCAAAAGTGTTTCTTCTGGTTATCT
TTTTTATTTCACAACAGATCCCTTACAAACATTAATGTTTATTACTAACCCACAAAAAGT
TCTTTCGATGGCAAACTGTGCTTACATTAAATACATTATCTTTTGTCATGATGCATTCCA
TTTCTTTGTTTACATAGCAGCCACCAGTAATTCAATGATAGACAATGTCTTAGTCCATGA
CAAGCCACTAAAACTGAAGTAACAGTTATGTTATGATAAAAAAAATTCATCCCTTGTTTT
TGTAATTGCAGCTTTAACTCTATCCTCTATAAATATGCATTTTCATGCATGTGGGACCAG
TGCCAGATCAGCCAGCACATCCATGCAGTCTGATCAGGTTCTGCACTGGTCACATTTTGG
TCAGAGATAACTTATG
>TR3726_c0_g1
GAAATTTATCATATCATTTATCGTAACCAAGGCAGGTCTTCTTCTTTATTAGTGGTCTTT
CCATTTTCCTATCACTTTAATGGCCGTGTCTTTTATTTCAAAACACAGCTTTTTCTGATG
AATTTATTAATTATTATATATATGAGTACATGAAAAACATAGTATGAAAGTTGTGATGTA
TAATTCTGTGCTACATGTAAAAGAATTGTTGGGTCCAACTACAAACAAGTGTTTCTAAAG
GAGAACTTACTTTTGAATGATGATTTGACCGAACTCTTTCCTCCATTCAAGCCGTCTGAT
CAGGTTCTGCCCTGGTCGCATTTTGGTCAGAAAAAACCTAAAAAGTCAAAAAAGCAATCA
>TR52982_c0_g1
GTATATAAAGAAAAGAACAATTGAGGTTCTAATCTGAAAACGTCTGCATATGCAAACCGT
GAAGATGAAGTCATTTTTTCTTCTGGTTGCTTTTACTTTATTGGGGACCTTAGTGTTTCC
TGACGTAGAAGCTGGTTTTGGCTGCCCCTTCAACCAGTACAGATGCAGCTCGTACTGTCG
TAGCATTGACTGCAAAGCCGGCTACTGTAACGGGCCCCTAAAACTGACATGCACGTGCGT
GCGGTGCCACAGAGAAAGCAGTGTCGAATCTAACGACGAAAGCTTTCCATACGTCGACTG
AGTCACCATACACATAAACGGACACGGACTTCTCTAATATTTTAATTTCCTGAGTTTAAA
AATAAAAATCTGCAAACCATACCACTGCTTTATATTGCAATTAAAACAAATGAGCCAGGC
CTGTGTGATAGTGTGTTACGCTAAATTAATAGTCGCATAACATAATCAAGTGCGCATAAC
ATAATCAAGTGCGCATAACATAATCAAGTGCGCA
>TR57509_c0_g1
AGTAAAGATTCCGATCCGGCTCCAAGGTTATAAAGCTGAGCACGGAAACCAGTCTCAAAT
CTCAAGCATCACAACCCTGGGCACAGATGGATTTGCCAACTGATAAGGTGTCTACACTGT
TAACCCATGTGATCATAGCCATATACATGGAGTAAAGAAATTATGTACCGTATAAGTAAT
TATTTTAACAGTATGTCATCATTAGCATGTTTTCAACAAACATGTGGTGATACATGTATT
TTTTCTTAAAATTATGAATATTTGTTTATTTCTTTTCCCCTTACAACAATATTCCGAAAT
ATAAACCTAGAATTTGAGATCAGTGTAACAAAATGCTTTGAATGCATGCCAATTAACTCC
AATTCCATGAGACAATGTACAGTTTAATCTTGCAAATTACTTCCAATAATTGAACTCCTT
TCTGTAATTTGGCTCACCTAATTAAGCAGACCTTGATCTAATCTCAAGTGCATACTGTTC
TATATCTTAAAACCAGTCACCATTTTAGCCAATCAGATGCCTGAGATTTGAGACTGGTTT
CCATTCTCAGTTTTAAAATCTTGGGACAT
>TR52351_c0_g1
ATAGCAACGTCTTTTATATTATTACGTCACACTGTTTACCATTGGAAATTATGATACCTT
AAATGAATAAGACTTCATCATAGAGGACAAAGTTGAAGTGTAAATATATTAATTTGGTTA
CCCAGTTATTTATATTTACTTCAATTTTGCACTAACAATGTACAGTATTTTGCTACTTTT
TCTATAGATGAAGCAAGCACATCATAACATGATTTAGAACAAATATTAGGGCCAGATCAG
ATATTTTAGCAAAGTGTAAAGGATATATCAAAGTGATCAGCATAGTTCAAGGCTCACTTT
TCATTCCATTGAAATTCTAACAGTGTCACTACAACTTCAAATCAGAAAACTATGTCTTAT
TTCAAAAAGATCTACTTCATAAGTTTAAACAACCAAAATGTTTTTCAATTCCCAATGAAC
ACAAAAAAACGTTATAAATTGGTAAAATTCTTATTTACACACCTAAAAATTCTCAATTCT
TCATAATGAATCACATCAAAAATGTGAAAATTTTACCTAAAACATCAATGCTATCTGTCT
ATGGATAGTACATGTACTTTGTCAACATTTAGCGGGAAATTACTAACCAACAAATATGCA
GTTTAGTACTTCACTTAACAGGTACCACTTATATCACATGAGCAAACAGTTTAGATCCAG
ATCAACTGACACATCCATGCCTTCTGATCAGGATTTATACAGACAGATTTATTAA
>TR29944_c1_g1
GAGGAGGAGGAGCTACAAGAGGTCAAGGTCGAGGATGAAACTCCACGCCTACCGAAAAGT
TCCTCTATGCCAAGTGTGGATACATTATGCAATGCTGACAGACTGATGGCCAGGATAAAA
GTGTTACATGAGGACTGTATAAAAGGTGTTGGTTGGCCTGTCCTGCGTCAGGCATATGAA
ATTCTGGGCAGAATTGAAGAGGATGAAGTAGAGCCAAAGTTGGTTGCATTGATGGGAAAA
GATAATTTTGATCTGTATGCTGGTAAAATCTGGCAGCTCAAGTTCTGTGAAGACATGGCG
CGCATCGGAATACCATCCTAGCCACTAATCAAGTTTTACTGATGGTTGAGCTTCATATCA
CATTGTGTGCGAAGATTTAGAGTGAAATAGGATTAGAAATAAGCTATGTGATAGCTATGT
GATATTGTTC
>TR57523_c0_g1
TACTATTCGTCACCTTAATGCAAAAACGGTATAAGTACCATTGAAATGTGAAGGAGATAT
ACTGTTATTGCACTAAGGTGACGTATTTTCCTAAAATTATATAAAACTGACATCCTTGAG
GCTTGTCTCCATTCTCAGTATTATTATCTATTACCTATATGTTTTAATATGAAGATTATA
TGATTTCATACTGGTGTCATATGTTTTCATATGAAGATCATGAATTTCACATAAACTGTT
TACTCCATAGTATTACATACACCATCATATGCCACCTGATCAGGATCTGCACTGTTCATT
CCAAGGTCAGATCATAAAGCCAACAGTGCTGATCCTGATCAGACAGCACATATTCACTTT
CACTTTCTGATAAAAATAA
>TR52478_c0_g1
AACGTTTAAACACAATTTATTTATTTAATATTTTTTTGTACACTAAAAGTCATCTTTGAT
TTGAAGGAGTTCCCTTTTTACTTGTGTCAGCTGTTTCATGAGACACTGTAGGTCATTGAT
TCTCCTGGGTCAGTAACCTCGTTGCCGAAACTTTATTAAATAAAACAGTGTAATCGCAAC
TTAAATCTGTAAGAGAATATCAAGATAATTATATCTTGATGACCCTGCGTTGAGGAGTTC
AACATTATACAGATAGTTTAGCCACATAGAACATAACGCGAGTTTAACGTTTAAACACAA
TTTATTTATTTAATATTTTTTTGTACACTAAAAGTCATCTTTGATTTGAAGGAGTTCCCT
TTTTACTTGTGTCAGCTGTTTCATGAGACACTGTAGGTATACGATTATTCGGGCAGAAAC
CTGCTAATTTTGGGTTGGGTTTAATTTGGAAATTTCTTCATGATCAGCATTTCAACAATA
TCTTTGTTACCTGATTTCAAGAATCATGAGATATTTTGTGTTTTAACTTAAAATTTAAAG
TGCTAAGCACAGCTTTTGTCAGATCTCCATCCAGTGTAGACCCATCTCAGCATGAATATA
TGTGGGTACTTATCAGGGTCTGCACAGTTCACTATACACTTGATCAGTTCAGTTAATTAA
CATTAAAAAACACCACTATAAACAATTAATGGTCTGGCCTCAAGGTTACAAATTTGAGCT
TGGAAACCAGTCTCAAATCTCAAGCATCTGA
>TR26060_c1_g1
GTTGGTTATTTCTGACCAAAATATGACTGTGCAGATCCTGATCAGATGGAACAGATGTGC
TGGCTGATCTGGATCTACACTGTTCACACATGCGTAAAAATGCATATATATATATAGAGG
AAAGGATTAAGGATTTTCTTTGAGGAAGTACGTCAATGACTACCTACAGATATCATGTTC
TTTATGAAATTGCTACAAATAATTTAAGATCAATTGTGCAAACTTAAATAAAATAAGGTT
CTGTACTGAATTTTTATTTATTCCTTCATCTAGATCTTTCCCTTAGTATGTAAAAAATGT
TAAATGAAATCACAAATGTCACCTCAATCATGGTAATGTACATAAAAATAAAATAAAACA
CAAAAAATCATAAGTTATTTCCAATAATTATGAGTACTTTTCCTGGTCTTTTTACTTCCA
AATATACAACATGGTATTAACACAACTCATTTATATGAAGTGGGGCTTGGTAACACTGGT
CTTTTTAAACATCCCTATATAAAAAGGGTTTAATTTACCATCAACCTGTTATACAATACT
ATGATAAAACAAAGGCTCCATGTTTACACTTAAATCTAAGGTTAGAGTGTTTATAACTGA
GAACAACTTGTTAGCAGTAACATAAATTGCACAACGTAAATGGTTGACAAAACTAATCCA
ACTTCTTCTGAATAAGACTAGTTCTGCCCCAAGAAAATTCAAACATCCAAATATATGCAT
TTATGGCTTGGGCAAACAGTGTAGATCCAGATCAGCTAGCACAGATGTGCCATCTGATAA
GGATCTGCACTGATTGCTTTTTTATTTATGTTATTTCCTAAAAA
>TR20731_c0_g1
CCGCTACATGTGTGTGATGCAATGGATTGACACTTTTGTAAATAAATAGACAGGAAAGCG
AATTGTCTGATAAACTCCCCGTTTTCTTCATATTTTCTTTGAAAATACATAAATTAAAAT
TTAGTGAGTGGATGAAATGGCACAACCAGTGCCAGAGAAAATCTCGTTTCCTGATGAGGA
AGAGAATACTTTGAAATACTGGAAGGAAATTGATGCTTTTAAAACATCTCTCAAACTTTC
CAAGGGCAAGCCAAGGTACACATTTTATGATGGTCCACCTTTTGCTACAGGACTTCCCCA
CTATGGACACATCCTCGCGGGTACAATTAAGGACGTGGTGACACGGTGGGCACACCAGAC
AGGCTTCCATGTGGAGCGCCGCTTTGGGTGGGATTGTCATGGCTTACCTGTGGAATATGA
GATTGACAAGACATTAGGTATCAAGGGACCAGAAGATGTCGCCAAGATGGGAATTGAGGC
ATACAATAGGGAATGCCGCAACATTGTAATGCGATACTCAACTGACTGGGAGAATATAGT
TTCTCGTCTTGGACGATGGATTGACTTTGAGAATGATTACAAGACAATGTATCCTTGGTT
TATGGAGTCCATCTGGTGGGTGTTCAAAGAACTGTATAACAAGGGGCTCGTTTACAAAGG
TTTCAAGGTGATGCCATTCTCCACAGCATGTAACACCCCTCTGTCAAACTTTGAATCCGG
GCAGAATTACAAAGATGTTGTTGACCCTGCAGTGATCATCAGTTTTCCCCTGGAGGATGA
GCCAGATGTGTCCATGATTGCCTGGACAACAACACCTTGGACATTGCCTAGCAACCTGTC
TCTCTGTGTCAACCCATCCATGGACTATGTCAAGGTCAAAGACAATGCTACAGAGAAGAT
ATACATCATGATGGAAGCGAGACTGGAAGCTCTCTTCAAAGCACCTGATGAATACACTAT
CCTCGAAAAATTTCAAGGCCAGAAACTAGAAAACAAGAAATATAAGCCACTTTTCCAGTA
CTTCTCTTATATGAAGGAGAGATCTGGAGCATTTCGTGTGTTATGTGACAACTATGTGAC
AGCTGAGAGTGGTACGGGTGTGGTACACCAAGCTCCATACTTCGGAGAGGATGATCAGCG
TGTATGTCTGAAGTACGGAATCATCACCAAGGATATGGAGATGATCTGTCCAGTGGATGC
TAGTGGAAGGTTTACAGCAGAGGTCACACATTTTAAGGGGGAATACATCAAGGATGCAGA
TAAACAGATCATAAAGATGCTGAAGGAGGAAGGTCGGCTGGTGCACCAGAGTACAACCAA
GCACAGTTACCCGTTCTGCTGGAGGTCAGAGACCCCGCTTATCTACAAGGCCGTGCCGAG
CTGGTTCGTGAGAGTAGAGCATGCACAGGATCAGCTCCTGTACAACAACTCGCAGACATA
CTGGGTTCCAGATTTTGTGAAGGAGAAGAGATTTGGGAACTGGTTACGTGAGGCACGGGA
CTGGGCTATCTCGAGAAACCGGTACTGGGGTACACCTATTCCCGTATGGACGTCAGATGA
CATGGAGGAAGTGGTTTGTGTTGGGTCCATTGAGGAGCTCAAACAGCTGACTGGAGTTAC
AGAAATAAAAGATCTACATAGAGAAGTGATTGATAAGTTGACAATTCCCTCACGGCTTGG
TAAAGGCGTGTTGAGACGTATCCCGGAGGTGTTTGATTGCTGGTTTGAGAGTGGAAGCAT
GCCCTACGCCCAGGTGCACTACCCATTCGAACACAAGAAAGAGTTTGATGACTCGTTCCC
AGCAGACTTCATCGCTGAAGGCATTGATCAGACCAGAGGATGGTTCTACACATTACTTGT
ACTGTCAACACTGTTGTTTGGGAAACCACCATTCAAAAACCTCGTCTGCAACGGACTTGT
CTTAGCAGCAGATGCACATAAGATGAGTAAAAGAAAGAAGAATTACCCTGACCCACTGGA
TGTTGTACACAAGTATGGGGCAGATGCTCTCAGGTTATACTTGTGTAACTCACCAGCTGT
GAGAGCAGATTTCCTCAAGTTCAAAGAGGAGGGGGTGAAAGATATTCTGAAGGACGTATT
CTTACCATGGTACAATGCCTACAGGTTCCTCATGCAGAATGTTGAGAGGCTGGAGAGGGA
AGATGGGGTACACTTGGAGTACCATGAAGAGAAGCTGGGCAGCTCACAGAACTACATGGA
TAGGTGGATTCTCTCATTTACACAATCACTCATCAAGTTTGTCCGCCAGGAGATGCAGGC
ATACCGCCTGTACACAGTGATGCCTCGACTGGTAAAGTTCGTAGATCAGCTGACAAACTG
GTATGTTCGGATGAACAGAAAGCGCCTGAAGGGAGACAATGGTCCAAACGACTGTTTGGA
TGCTCTCACCTCACTGTTTGCTGTTCTCTTCTCCATGTCCAAGGTTATGGCCCCTTTCAT
CCCCTATATCACAGAGCTGATGTTCCAGAATTTAAGACACTTGCTGGATCCCGAATCTGT
GAAGGGGCAGGATACCAGGAGCATCCACTTCATGATGATCCCAGAACCCAGGGAAGACCT
GATTGACACCAGCATTGAGACAGCAGTGTCCAGCATGCAGTCTGTGATCGAGCTGGGACG
GCTGGTCCGAGACAGAAACACCCTTCCTTTAAAGTATCCACTCAAGGAGGTAGTAGCCAT
AGCTGGAGATGCTGAAGTGCTGAAGAATGTCCAGTCACTGGAGTCCTACATCATAGAGGA
GTTGAACGTGAAGCAGTTGACAACAACAACAGACAAGGAGAAATATGGTGCGCATCTCCG
TGCTGAGCCGGACCACAGGGTTCTGGGAGCCAAACTCAAGCAAGAGTTTAAAACTGTAAT
GGATGCTATCCGTGAGTTGACAGATGAACAGCTGATGCAGTTTGAGAAGACAGGTGAGAT
AACTGTGTGCGGACATGTACTGGTAGAGGGAGACCTCAGGCTCATGTACAAGTTTGACAA
CTCCACGGGAGCCTCTACCTACGATGCTCAAGCTGATCCTCAGGTGTTAGTGTTACTGGA
TGTGACTCCGGACCAGTCCATGTTGGATGAGGGGTTTGCTAGAGAGGTTATCAACAGGAT
CCAGAAACTCAGGAAAAAGGGTGGGTTGGTGCCTACAGATGACATCACCGTGTACT
>TR5004_c0_g1
TTCTACTGTATATTATTTTCTCATAACTAAAATGTGATATTAGTATACATTGTGATTAGA
AAATGGTATTTTTACCGCGAAATGCAGGACAATAAATGTCGTCAGTTAACTTTATGACAT
CACTTGAAGGATTGAAATCAACTGTCGGAATGTACCTTTTCCAGTGACACGCCACATTAT
ATATATGCGTATCTCTTGCAAAGTTTTATTCAGCATTTTTAAATCTCTCATTGTTTTGTC
CCGTGGAAATCTTTAAAACTAAATAATTTCTATTTGTACTTAGTGGAAGGGTGTTTGTAG
ACCCTTTACTTCATTGATATGTCTTTTATCACATGGGCAAGCAGTGTAGATCCAGA
>TR21714_c0_g1
GTTTTGGGTGGTGGGGTGGGGGGTGGGAGGGGGTTGTTCGAGGGCTCACAATTAAATAAA
TGCAGAATTTTGAAAAGATTCAGCAAAATGTTTTTATCTTGGTAACCAAAAACATGATAA
ATAATTAATTAACATTGGCTCTTCATTTCAGTATTGTCTCAACCACTTATTGTAGTTGTT
ACTTTTGCTAATGTGATCTCTTGTGTTGTAAATGAATGCAAATTCTTTTAACTGTAAAAT
TTGCTTATGTTTTGAGTTGTGTGCTGTGATTTTAGTGTAATGTTATATGTAATGATATAT
CTAATTTTTAATTGAAAAAAAAAAAACTTTCTGAGAAAAACTCCAAAGTTTGTGCATTGA
GCAAGTTTGTGAAAATAAAGAAAGATTGGACACCCACAAGGGGTCTTTTCTCAGTGAGAG
AAATATATACATGTAGATATATATCATCTGACATAAAACTGTTGATCTAGAGAGCATTCC
ATTTATTTATTTGGAAAATTTTAGTTATGGTAGACATGCTTTTGCAAAAGCACTGAAATT
GGCTGTGTAGATTCTGGGAGATATCACAATTGTGAAAAATTTGGCCATCTGCACACAGTT
TTTCAGATGTTTAATTCTTCTTTCTCATGGTGATGAACTGATTTAGATCACAGTTTGGCA
ACTGTTGTAAAATCATAATCTATAGGCTTCTTATTGAAATCATATTCATATGGTATTATA
GTTTTTCTTGTGTATCATTTATTTCTTCTGCCTTTATATTAGCAGGATGGCGGATGGATG
AATTTTAACATTTTTCAATAATTTAAACACTACCCTAGTGATTTACTTTAAACTTCACAC
AAATTGTTCTTGCAAACTTTGCTTTAAATTTCCGCAAATACATGTATTTTTTAAACATTT
TCTTTTAAAATCAGTATCTAAGATAACTTAGGACATTCTGATTTATAATAGAAACAAAGC
ATAATGTTTAAAATTTATTCGGATATCTTTTTAATATTTTTATTTTTGGAAAACGAAAAT
ATGCAACTTTTTGAAGGAATAGTACCATGGTATCACATCTATTTAAATTTTAGAGTGGCT
CATAGCAAAGTGTATTCAAGCTGGATTTTTGTATTCCTTCTATCTCAATAAAACTACCAG
GCCAGGATTAATTGTGTTTTTAATTTTGCAAAATGTATAATTTTCTTACTTGAATTAATA
TCATTTATTGAGGCATTTGAATTAAAAACCTGTATGCTATATAATATCAATAAATGTCTT
GTTTATACAGCGGCTTGTATTAATGTATTTCAGTAATAAATATTATAACTTTGATGTACA
ATAAAACAGCTCTATGTTTCTTGTAGACTTATTATGAA
>TR51786_c3_g14
AAAGTACTGTGACGCTTTACGTCAGAACTCCGTAATTGTCGATTATTTTTGGGTGTATAT
CTGGGGGAGTGTGGGATTATTTTAGAGAACGGATGTATTAGAAATGATATTTTAGTTCAG
AGGTTTAAAAGAAAGTGTTAGAAGTATTTAATTCGACACAAGAGACAAGCGGAGTAACAT
CCAACAAAATGTCCCGTACCAGCAGTATTATGTTAGTATCAGCGGGGGTCGTGATGATGA
TAGCGATGATAGAAGTGAGCTGCAATCCAGTAAAGAATTCAGAAAACATTAATGCACAAC
TAGAAGAAAAACTCACAAGACTTAAAGAGTTGCTTGAAGATTTAACTGCGGGTCACAAGG
CGACAACGAAGTCTTCACAAGGAACTCCTCAGTCCTCATCGTCTGACGTAGACAATGACG
AGTTAACCGCCCTTGGTTCCGGAAGTGACAACAGAATTATTAACATGAAGAAAGTCGTCG
AGACATTTTCACCTGAAGAAATACAGAAGTTAAAGGAGTTCCAGGCATTGGCCAACAGTT
ACGTTGGAAATAAAAACGAAATTGAAGGTACTTTTAAAGACACAATAGCAGACGAATCTA
AAGAAAACGCAGACGTTATTAACTGGCGGGAGCTTGCAAGGCGTCTACAAGAACAGAAGC
AGACGAAACATTCAGAGGACAATCGTTCAACAGGAAACAATCATGAACACATAGAGGCAG
AGACCGTGGAAGGAACGTTTGGTCCTTTCAGAGACGAGATAAAATATTCCCTGGAAAAGA
ACTTACTGACAGATATTGCATTAGCAGTTCACAGTGGGATTTCTATGGAAGAAATTGTAC
AAGACCTACTGGGAGACGATACCCAAAGTTCACAATCATAAGAAAAGCTTTCATTAAAGC
TAGAGGTCAACTGAAGCCGCTTCATTTATTCTTGAAGAACTTTTTTTCAATAAGGCTGCT
TTGTTATTTTGGACAATCGTTGAATAAGTAACTGTCTAATTTACTATCCATGATTTAAAT
TTAGCAATCATGTATAAATTAATAGGAAATTGATAATATTGATATTTGAGGGATGTAATG
TTTGTTAGTTTACACTTTTCCAAGCTGCTTTTTGTGTGGCTTTTGGCGATTTGGTGATAG
TGAATATGGACAGACATTAGAAGTTAAATATATAAGCGGAGTATCACCTACGTATAATTT
AGAAAACAACAACAACAACAGTGCCCGCTGGTAATTAAAAATCAGTTAAACGCTAATCAC
ACCTTTAATAGAGTGAAGAAAAACCTTTCATAACAGCAAGCTACTTTGAAAGTATACTTA
ATGTCCGGTACGGTTTTCTGTAAAATCTTTTAAATGCGTAAAAAAAATGCCATTACTATA
CCGGCATAAATTTGATATCAGTGGAAAGAAGACATTTATATGCATTGAATGAAAAAAAAG
AATTTTGAAATTTGAGCCAGTACTGGCAGTAGAATAGTATTGCAATCTTGTGACCACGTA
TTAAGGGTCCGCTACACCACCCTTGAAATTTCATCGAATAAAAAGGGAAAATTATCAAAA
TTTCATTACGACAAAGTGCCTTTCGGTAGAACTGCACAAATGGGTGTTACTTATGCATCT
TTATTTT
>TR31925_c2_g3
AAACGAGGGGCGTATTTCCGAGTGATATATATCTACGCAGCTGAACGACGTAAAAGTTCA
GATGCGTAAGGATATATCACAAGGAGCGTAGCCCCGAGTGATATATCTCTACGCAGCTGA
ACGACGCCCCGTGAATGATCCTGCAATAGTTCACCGGAAGCTATAGATTATTTCAATTCT
AACACGACATATCAGACAGAATAAGCGAAATAATCATAACTTAATTTTAGCGCGTCGTAA
TAAACACAAATGGGTTATAAGGTCGACAATAAGACTTTGGCTGTATTTTCTATGTCAATT
TCTTATAAGCATATTTCACTTTTTACAAACTGATCACAAAACATATAATATATTAATGTA
GAGGACATGTTATTATTTCTGGATGCTATTTTCTTTTATATCGTTTAAACTTTTTATAGA
TTAAAAAAGTCAAAGTTCATTTTATAGCTGATTAA
>TR57472_c2_g6
AAAATCTGCTGGCATGAATAACTCGAAACTGCAGATTCTGAAGATCAGTCGAAATATGTC
CTTATTACATGTGTTACTATAAATAGTAACAAATAATGATCAAAATGCCCGGGTACTTTG
CATGATAAAGGGTGGGCCGAAAACCTGATATCGCGGGCCGAAAACCTGATATCGCGGGCA
GAAATCCCGTATCACGAATTTTTGCACGTGGTAACCATTGATACAGAATTGAATTATTAC
ATTTCAAGATGGCGACGATTGAATCGATCGAGTCCTATTCAAGTCTTTTGGAGCTAGATG
CAAGAAGTAGCATATTTAAAAAAGAACACGC
>TR54073_c0_g1
TTAGTAGTGACGTAACCATTTTCAATAGACAGATTTAGATCAAGAAAGTTTGCTTGCTTT
TCTGAAGTGTTCGCTTTATTCAGCTGTATTCCTTGCTATAATCAATTATTTGAAACTAGT
GTCTGATGCAGAAGCGCAGAACAATTGACAAATTACTAGTATGTAAATTGAAAGGAATAA
TCTAATATTCTAATATTCATTTTATTTCCAAGATAGATCTGTTTTAATATAATCATTTTA
AAAATTTAATTAAATTAAAAACAAACAGACAAGTAAACTCGGACAATTGAAAATGTTGAG
TTCTTCTTGATAACGCTATCTTAACATAATAATGGGAATGGTCATGCAGTTAACAATTTA
TCATTGTTACATATGGGAAAAAAAGAAAACTGCTTCAACAATCAATGTCATTGTCAGTAG
TCAAATAAATCGTTTTTATTAGTTACATAACTACACGTAATACAGTACTTTGTGTCATTG
TCTGAAGGATCCGACAATCCTTGTAATGTTCATTCTCTGCATGAAGACGACTATCCCACC
GGTCTCCTCGTCGTGCACAGCAACAGCTCTGTGAATACTGGCTTGTTGCACTTGGTACGA
AGGCTCGTACGGGGATATTCCACCACTGTTGTAAGGCTGCAGGCTTACATCCCCACCAGA
TGTTTGATTCTGTGGAGAACTATCATCGTCATCTTTCGCCATTTTGCAGACACAACAGCA
GAGGATTATGGTTACAAGGATGACGTAACATCCGGCAGTAAGACATAGATAGAACGAGTA
ACCGAGCATAGATGTTGAGAACTTCGTGGCGACTATGATACAGCCGATCACACTGAATAG
TCCTGCTACTGGGAACAACATGAAGCAACATCCCCCAAGTGTCTGACACCAGCCGACTTC
CTCGTCGTCTTCAGACTTGCAGCATGACCCACAACATAAGCAGAAAACAGTCAGGAACAT
AACTGCAAAGGATGTGGCTTGCAAACCTAAGGCCCGCACGTCAAGCTCATCTCCTCCATT
TGTATTTCCGCATGTGTTACTCGTATTGTCTCTTCCCAAACAGCAACTGTACACGAGTCC
AATGGCGTCACAGGTAGAGTTTGATCCCCACATAGGTGTGAACATTCCCACGGTTTGCAG
AACAAACGGCAGGAACATTAAACAACAGACAGCAGCAAGAACGGCACATGTTGAGCCAGC
TCCCATGTCTAAAACGTGTTCGCATCAAGTCCTGTTATTGCAAATACAGCCACAATATAT
TGTATTCTGCTTAAACACCTGTCTGGCAAACTGCTTGCGATCTTGTGACCAAATATTAAT
TCCTCAAATTCATCGATAATCGAAACAGGATGGTAAATTTAAA
>TR45776_c0_g1
CAAAAACAGTCACAGAATGTACCGGAAACCAAGCAGTGTCTGTATGCATAGTTCTGAACA
AAAATATACAGGATTTCTTGCAAAATACTGCTTGTTTTAGTGTGTGCCAGAAGAACCGAC
TGCGCTAGGTCAAGGTCGTGTCAAAATCATGAAAGCCCGGTCAAATGTATTGCGGTAGTA
TCTCCAATAATGCTATTCTAAATAATTGAGAATTTCAAGTTTAATCATTTACATGAATTG
CTATTTTTTAACATTTGATTTACTGCACAAAGTTTACATTTGTACTTCTTTTGATTGAAG
GATAGGTCCATAACAGTTGGTGTGATATTTTCAAGTCAGTCTGACAACCTGGCACACACT
AAAATTTCCAGTTTACACTATCGTAAATTATGAGATTCTCTTCTCCTTCATGATTTGGTC
ATTTACCCTGCTGTTATAAAACTTGATTTTTGTTGTGGTACAAATCGTATCCTATTAGAT
CTACTCCATACATACACCTTTGTGGGCAAACAGTGAAGATCCAGATCAGCTGGCACATCT
GTGCCATCTGATCAGGATCTGCACTGTTTTCTTTTTGATTAAGTAGGTTATTTCTGGCCA
AGATG
>TR47404_c1_g1
AAAGACTTCAACGGTTATCGGATCGCAAAAGGTGAAAAAGAAGCTGTTCTTCCAGCATTA
CAAGATACCTTTAAAACTCTTTGGAAAAAGGAATTTCCCGAACAGCCTTGGACAAATGAT
AAAGCTAGTGTGGAACTATTTGAAGAAAATGTCAAAAATGCTTGCAAAGAGAGAGTTGTG
TCAAATGGTAATCAGCAGAAAGAAAACCAAAAGATTAACAGGATACTTGCACAACTTAAC
AAAGACGAGTCCTGGTATAAATGTGACTGGGATATAAGCACCTTGTCAAAAGTTCTTGTG
GATTGCAGATTATTTAATCTGGAAGCAATTGCAGTTGAACTGTGTGACCATATAAAAGGA
ATAAAAGATATCCGTAACAAAATGGCTCATGCTACAGCTTTTGGACTAGAAGAACAGGAG
TTTAAAGATACTATGAAATCTTTGAAGACACACCTCGAAGGTCTTAGATGTTTGATTTCT
GTAGATCACCATCTACAAACCTTGGAACAACTAGAATCTGAGGACAGGCCAGCTTCTACA
TATCAATTTAAAGATATGTGCCACGAGATAGAAATAATGAAAATTACACTTAAGTGGTGT
CAAGAGATGGAACACAGACTCCGAGAAAGAGAGATGTTTCAGAAAGAAAAGATAGAACTT
GAAAGAGATAACAATGACCTAAAAACCAAACTACTTAACCAAATGCATGAAAACACAACA
GAAATAAATAAGCTAAAGGAAGAAATAGCTCAACTAACTAAAGACAAAGCTAACCTAGAG
AAAACTTTGACTGAGAACAAAACAGACATTAAACAAACGATAGATGGTATTGCTGTTTCA
AT
>TR25228_c0_g1
GGCTCTATGTTTTAAATGCACACAACAAAACGCTTGCTAAATAGTGACGCAACAACAACA
ACAACATTAAATTTCTACACATAATTTCAGCATGAAAGAACAAGCATAACAAACGGATGT
TTTAGGGACGAACAGGTCTGACCTATCGTGTTGAACTGTAAACTGCATATTTTATTATCT
TTACGTTTCTTCTGCCATTTGTAAGCATAAGGTCTGTGGATTTTGTTTTGTTACTTTTAC
TTCTGTTACTGTTTTGTGACTGATGGGCCCAGCGCTCTCATCCTTAAGCACTGTTGGACT
TATAATTTGTTATCGTTCGTTTGAAAATGACATGATCATCAAACATAAATGCTACATAAG
CTGCGATAAGTTTTAAATGCACACTAAAACGCATGCAAAATGTCAGCACAGTAAACTTAT
ATTGGAAACGATGACATTAGATTCTCGGTTTGAAAGAAAACAACAA
>TR17299_c0_g9
GCACAACATTGTTTTTCACATCCACAATTCCCCATTCACATTCCAATAAACCCAGTAACA
CACTACAATAGTTAAAGTGCACAATTTAATATACAAAACCAAATACAGTGCACAACATTG
TTTTTCACATCCCAATTTCCCATTCACATTCTAAATAAACAACATTAACACACTACAATA
GTAAAAGCATTTGTCAATATTGTGAATAAAGTGCACAATACATTATACAAAACCTATTAC
AGTGCACAACAAATACATGACTTGCTTCAGACATTCCTTTTCATTTTCGTTTTGCCAACA
TTTTTTTCACATCCCCAAATTCCCATTCAAATTCTAGATAAACTCCATTAACACACTACA
CTAGCATTTGAGGCACGCCACGGGAAAGGGTACATTCGGGCAGTCGACGTCAATCCTTGA
AATGACGTTATAAAGTTGAGTTTGAATAGGCAACGGCAGTCCAGTGGTAGAGCGCTCGCT
TAGGGATCGAGGGGTCCCGGGTTCGAGCCCCAGTCCGGCCGCTAATTTCCTTAAGCAAGA
AA
>TR28157_c0_g1
AAACTGCAGCAGTAGGGACATTATAACAGACACGACTATTGCAAAAGCACAGAGAAGACA
CATTTCAAACCAGGAATTCTTGATATCACTCGCTCCTTTCTCCACAAGATTTTCTTCAAT
AGCGTTCAGAAAACTGTTGATGGCTGTTAAAACATGATCAATTCTCTTGGTAACGGCAGA
CGGCACACATCGGTATAGAAAATCCTCATGTGGTTGTATGGGTAACGTCGGGCATTCTGG
GAGTGACGAGGTTGTTGAGCTGGCTCCGTCATAATACGCTGATGGAAGTATATTATAGAC
ACAAAGCCGGGAACCACATTCGTTTGTAAAGTTCTGCATTTCCGCGACTGTCCGAATAGT
TGTTGAAGGACATTTTGAAACGCATATTTTTA
>TR2270_c0_g1
CATGACACTCAGAGTGGCTTCTCTATTTCGTGGACTTCCTGAATACAACAACAACAAATC
AGCATATCAATGTTCATGTAATTTTATAGCAATTTCCCTAGTTTAGTCACAGTTGTTCAA
AAATGTAACTAAAGAATTCATGTACATTAAATTCATGACACTCAGAGTGGCTTCTCCATT
TCGTTGCCTTCCCCGGGTGGTCCTACACAACAGCCTAATAATCCACAACAGGAGGATGTC
CCCTTGATGCGATATCCCTCACGCTCGTAAAGGTTCTTAGCTTGATTGTCCGTCAGCACA
AACAGGAATATTGTCTTGCAGTTTCTTAGCCGGGCCTCGTACTCGGCTCTTTCCAGGAGA
AGTTTGCCGACTCCTTTTCCCCTTGCACTCGCCTCCACACAGATGTGACTCACATAACAT
TTTCCAACTTTGATATCTTCAGCCAACACACATTCAAAACACAAATACCTGCATCCATGC
CAGCAGCCTAGTTCATTTAAATGGTCGTCTCGCTCAGGCTCCCGATCACCATGGAACTTG
AGTTGAATTAGCCCCACCGGGTTGCCTTCCAGCTCCGCAACAAAAGTACGCCGGTAGAAT
GCTTCCGGCTGACCTTGGTGGTTCACAGTATAGTTTCTCACTAGAATCGGGAGTTTTCTC
TCAGTGACATTGTGAGCAAGCTTCCCCCTGAAAGCTTCCACAGTCAGACGGGAAGCAAAC
TCGGCGTCTGGTAACGTGTCCTGTAAATGTCTGACAGTAACGCCCTTGACTGGAGTAGAT
CCCGGGGGCGGACCGAGGGTGCCTGGCTGGGTGTTGATGGCGTTCGGCGGTACCTCTGTA
CTTTCCAACATGATCTCGTCGTATCTTGTTTAATCACGTTTGATGCGAAATACTTAGGCT
GGCGAGCAAATGGAATCATCCGATAATTTAGTAATTTACCAAGCGCTTTTCATATAATAG
TTGTTCGGCAACACTTAAATATCCAGTTG
>TR29012_c0_g1
GAAAACATTAATCAAAGTTGCTATATAAATTAACAGCCCAACAGCGATTACTTGTAAAAT
TACAATAAAACAATAAAAGGCAACATATTTGAAATACGAAAATGTTTTCACTGTTTTTAG
ATAGGGTCCGTGCACAATGTTATGTTTGTATAAAAAGAGGCACTCGGCAAAGTTCTAATG
CAAATACTTTTTGAGGGGTTGTACAACATTATTGTTAATATTTACAGTGCAAACTGAAAT
AATATTTCTGCAAGTAAATAGTACATTTAGGTATTAAAGAACAGACAGTTTCAAAACCAC
TACGAGGATTTGAACAAGTATTGGTAATCTATTTCTTGCCAAAATTTCCAATTATTCATT
GTTGAGAAAATAGGTGTTACGGACTAACAATCTGCACAGATTGTGGTCTCCGAGCCATTA
TGATAAATATGTGAACAAGTGCTATAAAAAAAAATCTAACATTGATTCATTTGCATCAAC
TTTACCTCAGCCTGTTGCAAGTTCAATGCTATTACACCATTTT
>TR17510_c0_g2
ATAAAATTAATGTAAAAGAAAACGCAGTACAAATTGTTAAAATAGGACACGATCAGTTCG
CGTTGCTTGCTGAAGACGGTAGTAAGATTATGAAGTACGATGTAACAAAAAAATCAGTAA
ACGAGTGCGAATATTTATCAGTAGACGAAAGCGTACCGGATATTTCGGGCTTTGACTTCG
AATGCAAAAGCCAATTGTTTGCCATATCTACGCCTACGCAGATTTTGTTCATAGACAGAA
AAGGAAAGACAAAGAGTAAGAAAGTCTATGGTGATCAAACGGTTTCAGACGGCTCTAAAA
TATATACAATTTATGACTTTACAGATAAGGTTTTGTATTCAGTGATCGCAAGTCATGGGA
AAATGAAATGTATTCATACTTCAACAAGAAGAGTTGTTTGGAGAAAAAAAATTGATGCGC
AAATGGGTACCCCTGGTGGTGTAAATCTGTACAAAAATAAGCTGTGCGTTGCAAGCGTTG
GAGGAATTTCACAGTTTGCCATAGAAGATGGAAATCCACTCATGCGTTATGACAAGATAG
AC
>TR3021_c0_g1
AAATAACTTGGTATAAATGTTCACCATGACAAACATGCGTAGCGGGGGCATCCGTGCCCT
ATGGACACATTTCTAGTTTTACTAATTTGTTAATGTTAAAGGGGCATTCTTCTTAATAAG
TAGTAATGTGATTAACAAGGCTAATAACTTTCACTAAAAGCCTTTTTCCTAGCATGCATA
GTTACCTTAAAGTACTGGAGAGTCATGCCAAAAATTGATTGCAGAAATAAACAAATATAA
ACACGCAGAAGAGTTCTACAAAATAAGGACAAAATGTGATAATTTAACAGCCGGAGATGT
TTTGAATATTATTTTTTTGTTTTGTTTAAACGATTTACTCCATATAAATAGATTTTATCA
CATGTGACCAGTTTAGATCCAAATCAACTAGTACATACATGTCATCAGATCAGGATCTAC
ACTATTCTTGTTTATATATGTGCTATCAGATCA
>TR29632_c1_g1
AGACGGACAGACGGAAAGACGGACGGACGGTTCAATCACTAGATGCCGGGGGCATAAAAA
TAATTTATAACACAAGTACATTATTATTCTATTATTTTTCTTTCTAGCAGAAGACAAGAT
GAAGTCATGAAAAATATTAAATCCCCTTTACATACTTGCAATGAATTTGTAAAATATATT
ATTCTTACCAATAACTCTTTTTCAAAGTGAGGCCCACAAAATTGAACAGTCTAAAATAAG
ATTATTTCTTGTAATTAAAAACAAAATGTCATGTTAAAATATTATTCCACCCACATGTAT
ATTAAAATCACATATTGAAAAATTGCGTTACCGCACAGGGAGAATGGTGCGTGGTTTCCA
AAACAGTCATCCTAAATTTCAGAAGGAAGGTCCACATGGCAGGATTGCCTTATGGAAGGA
AACAGTTTTCCCATTTACAGAGACAAGTGAAGGGAGAGGACTACCCTGGGGAATGAGAAA
GTCGTCTAAATAATTTGCCCTTTATGCCAATTGGGGAAGGGTAGATTAGCTCTGGGAATA
AGAAAGTTATCGGTCATTTGTCCTGTATATGGAGAGTGGGACAGGATAACCCAAAGGAAT
GGGACATTTTTCAGGAAATACTTTGTCTAAAATCCCAACTGCACTTGCCCAGTTTTATAT
GCCCTATTAATAAACACATTTTGACATGTAATTAGTATGATGTTATATTCACCAGTATAA
AGTACCTTGATGCCACCTTGGTCATCATTACTTTCTACTGGTGAACATAACATTATATTC
AATTCCTCAGTAACAGTTAAATCGGTAAAAACAGATAAAAGTAAAACCTGTTTTGAAATT
TTGTAAGAATTCCTTTTTTCAGCCTGACTTCGTATTTGTATTCAGATGTTGTCCTTCAAC
ACAGGTTTGCCTGTAATGTATCGTTATCTGCATTTTCCCTAGTTCAACATTATTTCCTGG
AGCACATGAATTTTAATAATATCAGTTTCAAAATGCTTACATATTGTTTTCCAATCAT
>TR26619_c2_g4
TTTTTTCGTTCGGAAAGGCTGTTACACATCTATCACAGAGAATTGCGTCGTCCCAAATTG
CTAGACCACTCAAAAACCTTTGGCACAAACCAATGTTAAGAAAATAGAATTTTTCTGCTT
GACATCCACGTTAACACGTCATGGATAAAACAAAGAAGAGTGTGTAGGCTCGTGTGTGCC
CAGCAGACCATTACGAAGCTACAGGAAGTTATTTTAGTGCAATGGAATGACAAACAACTT
TTCCTTTAGATTTACATCTGACTTTGATAATACAAAGATGATAAAATGATCACAACTGAT
AGCGGATGCAATGATTATTTATTTGAGAATTGCTTCTGTGTACCAGTGGGCTAAACTTAT
TTTTATTTTTTTAATTGTGCTAACCAGATTCAAATTCGTTTTGTAGGTTAATAGGATATT
TATACTCCTTCAATGTTATTTACAATATTTTAAAAGATTCAATCAAATATTTCGGAAAAT
CAACATTTATTTAGTGTGCACTTAGAACTAGTTTGACTAGTGTATGTAATCACAACAATT
TAAGACGAAATTGTTATGAACGAGGTATTTTTATACAATCCTTGTACTTATATCTAAGAC
GGAAAATTACTTGTAAAGATAGAGACTGTTGCTCGAAATGTTCGTCATTTGGCGGAAGAA
ATACATTTTTGTAGAACGGTTTTGTTTACATATTTTTATGTTCTAGTGCAATTATACCTG
TTTATATAATTATGGGAATATTCCTTTATACTGCAAATCCAAAAGCCCAGTTCTGTCAGC
CAGGTTGTGAATACATAGTGACATGCATTAGCTGTATTATATAAATTTCTAGTGCTCATA
TTCTTTTTTATAGACGTTCAATAGAAATAGGTTAGTGATTAGTTACATGATAAAAAAACA
CTAGCTATTTGGTATGCAATATATATTATTAATTTTACCAAATTTCTGTAATAA
>TR7246_c0_g2
CTTAAAAAATAATGCAGCAACTCAAGCGTACCACTTCAATTATGCAGCTACTCTAGCGTA
CCACTGGCTAGTTATTGTGCTCCCACTAGTGCAGCTCCTCCAGTCTACTGCTGGCTTGTT
TTAATCTTTTATAGCTCTGCAACTTATGAATGGTAAATCATATCTCTCTACAAGGTACAT
GTATTTACATGTACAGCTGACCACAAGCTCTACTGCTCAATTTGAGACTGTACTGCTTAA
CAACTGTTTCATTTAGCATACATCACAAATTTATTGATTGGTTGGAATAAATGTATGTCT
CGCTCAGCACCTGCTTGTTCATGTGTAGAGTGGTATGGTATAGAATAATTTGGTCATTAT
TTGGTACAGTAAGG
>TR50200_c0_g1
ATTTTGCCGAATCGAACGCAAGATTTGAATCCATCCCGAACAACTTTTTAAGAAGCATTG
TTTTACGATAGGAAAGGCAATATATGGTCCTTATAAACACTGTAAGTGGAATGCCAGTGT
GTGTGCTCTACACCGGGAATCACTCGTGTATACAGACCACCCCTTTTATCCAGGCTTCGA
AGACCAAACATGTCATTTTGGTACCACATTTGATCTTTTGTTTCCACCATATTCAGATTG
TAGTCGTAGAAACCAAAGTGGCTGGATTGCCATGGCATGATCACACCATCATCAGGGCCT
CCTATCATCACCAGTCTTTTCAGGCGCAGAAAATTGTCCTTGTATTCCTGAAACTTTGGG
TTAAAGGTGTCGTTGTTGAGGACAGCCAGAAATTCGGAGTACTCCTTGTACAGATCTTGG
TGGTGTGGATCATTCCAGTAATTTGCAACTGAGATATTCTGACCGTCTTTTGTATATGCG
ATTCTGTATACGTTGTCTCGCAACAAGTTAGGAAACACATATTTTACAAAGTCCGTGTCT
CCGAACTGGCCAGCTTGTGGAGAACTCAGTGAGATGAAGGTGTCAACGTTGTGTGAAAAT
TGTTCTAAAACACCCCGGCACACCAAACCTCCTTGAGAAAAGCAAATTAAATTGACACCC
TCTGGATACATCTTCATGAAATTCGTCATGACCACGCCCACTTTGCTGACCTGCTCCATC
ATGTTGGTCAAGCTGTCCAGTTTATCGTACATGTCTACTGTAAAGGTGACGGTACCCGGA
TGATCCTGTTTTATCCACGAAAATAGAGTGTCAGCCTCCGGTGCATCGCTGAATATCCCG
TGCATGAAAATAACCGGCTTATATCCTTGCACATATAACACTTGCAGAAATAAAATCAAA
ACACAACCAAAAACCAACATTTTTGTGAGTCTACA
>TR36031_c0_g1
ATGTAAACAAAAATGGCCGAGCATTGGACTGGCTGAGCATAGGTAACTTGACTCTATATG
GAGCAGATGGTCAATCATGTTAACTTAACTCAGTATAGACAGTATATCTAGTTATCTACA
ATTCATTGTTACTATGACAAATACAAATTTGTGAAGAAACATGGGTAACGAAAGCAGACT
TCGTATTTTGACAATTGTTATTTCTGTAAATGCCTCCGTTACACACACAAAGCCACAATT
ATCCCTCTTCACAACCAAATGGCAAAGACCAGAATGGCAAATTTAAGTTGTCCAGCATGT
AAAATGATAGTAAGATTAACACTAGAATGATAGAAGTATGAGAGTAAAACAAAAGCAAAT
GGACATAAAATATTTTACAGAAAATACATACAATGACTGGCACAAACATAACTTAAAAAT
TTGCACTACATATACATACACTGAAATACATGAACTGTGTTTTCTGTCAAATACATACAA
ATACACAGATATGTTTTGTTTTTTCTTTTCTAGTCATAAGTAAACTGTCATTACATCATA
TTCCACACTAAAATATTGTATCCATTAAACGCCATGCAATGTATAACATGTAACACCATG
CAGTAACTGTTTCCTTACATCAAGGGGCTGTCGTCTCAACATCTTCTGTTTACGTCTTTG
AGAGGTGATTTTGTGGAGGAAGTAGTTGTGTTAAGGTTCTCCTTTGAGTGATGGAAGGCT
TTGGATCTGTCTAACTCCTTTGAATGCTGGAATGCTTTGGACGTGTCAAATTTCTTCTGT
GTGGGCTTCTCTTCAAACTTCTCCAGCTGCCTCTTCTGCTTGTATACTTGATCCTTCAGT
TTTTGATTCTCCTCTTTGAGAGCATTGTTTTCTTCCTTGATCTTGACGATATGTTTTATT
TTTTGTTTGTTGTTCTGATGACCGAGTAGCTGGGCGAAGTCACGTCCTAGGCGCTCCATT
TCCGCCTGTGTATTCTTATTCTTGCCTAAGAGTAACTGTTTTTCCATTTCATAGTTGTCA
ATTTGCTCCATAAATGGTTCCACCTTGGCCAAGAGATCCTCATACAGCCTCCTGTACTTG
TCTAACTCTGCCTGCATTTCTTCATTGCTAGCAGCTCCCTTGAGCTGCTCTTTCAAGGAC
TGGATTTCTTCCTCATACTTCGCTACACCCTCGGATCTTTCTGCTTCCACTAACTCTTTG
ACGCGTTTGAGTGAAGTTACAGCTTCCTGTAGGTCGACTATCTCCTGAGCGGTCATGGTC
AGCTCCACATTGTAGTCCTCACATTTCTGCTGCAGTTCATCACACTCATCACATTTCAAC
TGGAGATGTTCTTTGTAGTCTTCTATTTGTTGCTTGTAGTTTGAGACCTGCTGAGCGGAG
AGTGCCACTTCTTTCTCTTGTTCTGTATAATTTGCCATGACCTGGTCACACTCCGTGCTC
TTCAGTGAGAGAGAGCAGTTGAGTTGTTCCAGCTGTTGGGTGAGCTCTGACACCTGCTGT
GACATGATGGCCAGGCTCTGATCCTTGGCTTCATTCTTCCTGATCAGTTCATCCCTCTCA
TCACAGCGTTTGAGAAAGTCAGCCCTGGTCTGCTGTAATCTACAGTCAAGGTCTTCACAT
GCCTCTTTCTGTGTTTGTAAATCTTCCAACAGCCTGGCCTTGTCAGAAGTTAGCCGCTCA
CATGCTGTACATTTCTCATCATAAGATGTTTGCAATTTAGAGATGTATGTTTCCTTGCCT
TCTAAAGCCGTCTTCAATGTCTCCACATTTGTTCGTAACAACTGTGTCTCCTGCTCCAGT
GTATCTAGTTCTGATTGTTTACCATCTAATGAAGCTTGCAGAGACTGTAGCTGAGCAGCA
TTACTAAGCAGATCTATTCCATACTGCTCCATGTCTTTCTCCATCTCCTGCTTCTCTTTG
GTAACACGCTCTATCTCTCCCTTACAGGCCTCCAACTCCTTCTTTGTCTCCTCATTCACC
TGCTCACTCTCCATCTCCAATACTTTGATCCTACATTGTAGCTTGGCTACCTCAATATCG
AGCTCGGACTTTTCTGTAAGCCAGTCATCCAGCTCCTTTGCCATGCGATCTTTCTGCTCC
CTGAGGCCGTCAATCTCTTCTGTCAAACTTACTATCTTAGATTGGGTCTCCATCCTTTCA
CTCGTCACATTCTTAGAGTACTCATCAAAATCGGCTTGGAATCGCTCCAGTGACACCTGT
AATGTCTCATTCTGTGCAACCAGTACAGCGGCCTGCTTCTCAACGTTTGACTTCTCATTA
CTCAGAGTCTCAATTCTCTGTTTTAGGCCTGGTATCACGTCCAGCGCTCGGTTTGCCTCG
ACTGCCGTTTCCTCTGACTCCACCCTGACTAGTTTTAACTGTGCCTCGAGATGACCCACC
TGAACATGAAGCTGGGATTTCTCATATACAAGGTCCCCCAGTTTATTCTGTAGCTGCATC
AATTCAGCCTTCTCACCTTCAAGTTGAAGATTCAGCGCCTGAATCTGATCCTCGGACTGA
GATTTCTGTGTAAGCAAGCTTTCCTCTAATTCTTTCACTTTATTCTCAGCATCCCCTATA
ATACTGTCTGCCCTGGATTTCTCAAACACTAACTCCTCCACCTGTATTAAGAACTGTTTC
TTTTCAGACTCCCAATTTAGTTCAGCCTGCCTAAGTATTTCTTCCATTTTATCATTTTCA
TCTTTAGTTTTACTCAACAGTGCTCCAGTTTCCTCTAAAGTTGCAGCAAGATCCTCGTTT
TGAGACTGAAGTTCAACAAGCCTCTCGTGTAAACTGGACGTTGTTTCATTGACTACTATA
TCCCGTTCCTCAAGCTGATGAAGCTTTTCTGGGGATTCCTTACACTCACTTTCATGTAGA
TTTTTCAGTTCGTCAAACTTGCTTTGTAGAGTGGCAAGACTTGCTTCACGTTCCACAACA
GTCTGAGATAAAGCACTTATACTATCTGTAGTGTTCTTCTGTTCTGCTGACAGCTGTTTA
ACCTGATCTTGTAGATTCGTATTACTGTTCAGTAAATTGTCCCTGTGTTCTTCTAATGAG
GTCCTCATGTTTACAGCTTCCTGTAGTCGATCTTGTAATTCTGTAACCTCCTTCAGCATC
TTGGCATTTTCCTCCAGTATACTTGTGTAGCGGCTTTTAAGCTGTTTCGTACCCTGATTT
AAATCTTCAAGGGCCTTTGAATATCTTGTCTGCAAACTCTCAGATTTTCTTTTTATCAAC
TTAAGTTTGGTTTCTACTGATAACTTGTCATCCTTCAGTTTCTGTGAAAGTTCATCAATA
GGTATTCCCTCTTCTTTCTTTTTGTTACCGGCAACTTTGTCAGGGTTCTGCTTAAGTACT
AAAGATACAAGCTCATTGTAGGCGTTAACATGACCTTCTAGAGCAACAACATGACCATCA
AGTTTCTGCAAGTCTGCTAACATGTGGCTTATAGCCTGGGATAGCTCCTCCTTGAGGTGG
GCATTCTCTTTGTAGGTCAATCCATCCTTCTTCTTAAACTCTGTTTCTTTCTGGGCCAGA
AGACGGTCCTTATCACCTTGTTCTTTTAATAGTCTACGGATCTCTTTTTCTAATTCCTTT
ATCCTGCTTGGATCAAAATTTGTTACGCTGCTTGTAGCTTTCACCTTTTTACTATTCTGT
GGGGCAGCAAACAGCTGTTGTTTAACTGGTGTTTTGGCAATACTACCATCTGCAACATCT
TTTGGTGTCTTGAATCGCTCACATAATTTATCTCTGTCAATCAACTTTGGGTCATAAAAT
CCTGGAGGAGGTGTGTATCTCCCTATTAGTGGCACTACACTAGCCTCAACTTTTGGAGTC
TTGAATCTGTCTGATTTATCCACAACTCCTCCATGGGCTCTGTCACCCAACTTCGGGTCA
TAAAATCCTGGAGGGGGTGCACAACCTATTTCTTCGTTAAAACGTTTGATATTCGCGCGT
GGAAAAGACATTTTTAATTGTTTTAATTTATCAATTGCGCCCGGGTTTTGAATGGCACTA
CACTAGCCTCAACTTTTGGAGTCTTGAATCTGTCT
>TR15143_c0_g1
ACGGCCGGTACATTTGTGCCATCTGATCATGATCTGCACTCGATGACAGAAATAACTTGA
TGACTAAAATGCAAACTGATGTGCCAGCTGATCAGGATCTACACTGTTGGGCCATGCGAT
AAAAGGTGTACACATGGAGTAAAGGCTTAATAGTTTAGCACATCTGGAAGCTGGTGTAGT
AAAGTAATACACACTTTTAAAGAGGGCATCATAGTCATAAATAGCGAAATGGTGAAAAAA
CTGTCCAAACTGGTTGGGTCTGTAAATTACATGTTACACAAAGCTTTAAACAGAGACCTA
TATATATAATATAGGTCTTTGCTTCAAAGCCATCTGAAATTTTCAGCATGACATTTTTCT
TGTTAGCTACTGCCAGCTTCCGGATGTGGACATCGGCTTTTACATACTCTGATCACTAGT
GCAATCAATAATAATAGGAATGAATTGAGATGGCAGGTACTGGTATAGTAACGGCTAAAT
TATTTTGTGTTCTTTTGTGATATGTTGATTCCATGATGTATAAATATACCAATTTATTTT
GTCTGAAATAAAATTGTCCAGAGGAAATGGAGATATTTCAA
>TR9960_c0_g1
ATAAGTAAACACAAATGAACATGTATTTGGAAAGAATTTTTATTGAAATTTATTTTTCAT
TATCACATTAATTTTACAAAACTGGCGTTTGATACTAATCATCCCCTTGCTAATGTCCTT
GGTAGAAATGTTCATACATGACTGGAATAACTTTGAAGTTACCATACATAACTAGAACTA
TCGCTGTAAGCGATTCATACCCACAATATTGTGCATTATAAAGCGGATGTAAGGGTAAGA
CGAGTTCAATAAATTGATCTTTTGGGGGAAAAACATTAAGATTAAGGATTTTTTTCCATT
AGTGTAGGACTTACAGAGCAGACAGGACATAATGTCTAATACTTGTTTTTTATATTTGAC
CTTCAACTGTGACCTTGACCATGAACTGACTTTAGGGGAACATGGGCTCTGCACATCTCT
GGGTGAGGTGAATGTGTAAGCCAAATTTGAAGGAAACCTTCCATTATTATTAGAGTTTCA
AGCAGACACAACATAAAATCTAATATTTGTTTAATTGATATTTGACCTTTTACCGTGATT
TTGACCTTGGGCTGACCAATGCACAACATGGACTCTGCACATCCTCTTATTGAGGTAAAT
GTGTCGGCCAAGTTTAAATGAAATCCTTCCATTGGTATAGGAGTTATAGAGCGGACAAGA
CATAATGTCTAATATTTGTTTGTTTGTTTTTTAACTTGACCTTGAGCTAACCCATGTGCA
ACATGGACTCTGCACATCCCCTTTGTGAGGTGAATGTGTCAACCAAGTTGAAAGGAAATC
CTTCCATTGGCATAGGAGTTATAGAGCGGACACGACATAATGTCTAATAATTGTTTGTTT
AATATTTGACCTTTAACTATGACCTTGACCTGACACATGGTTTCTGCAATCCCCTAGTTC
AGGTGAATTGTCATTCAAGTTCGAGAGAAATCCTTCCATTGGTGTAGGAGTTTTAGAGCA
GACACAACATAATGTCTATTTGTCTGTAACTGTGACTTTGGCCTTACACATGGGCAACAT
GGGCTCTGCACATCCCCTAGTTAAGGTAAATATGTCAGCCAAGTTTAAATGAAATCCTTC
TATTGGTATAGGAGTAATAGAGCTTACACGACATAATGTCTAATATTTGTTT
>TR8824_c0_g6
AACAAATCAAATAAAAACAACATACAAGTTCATTCCTTTTAAGTAAACTTGAGGACTGTT
AAAACAGCAATATTTTAAAGTGTAATTGTTAAGAGATTTATCTTTTAGATATATTATGAT
TTTTTCCTAACTAAAATGACAAGTTTAGAGCCTGATTAGACAACCATGCATCATGATCTG
GTTCTACCAGCTAATCTGGATAGAAACATATTGCATGCACTGATAAAACCCGTATATATG
ACAGAACGGGTTAACAAAGCCATAAAAATGATAAAATTCTATTTTATTTACACTTTGTAT
TATAAAAAAAACCTCACCCCCCTCGTTAAAGGCAATGACAAAGGTAGACATAATCCTGAG
ATTGGTCAAACTCTTAAACTGATCCATCACAATCATACAGGGTTGAAAGTTATAAAGCTG
AGACTGGAAACCAGTCCCAAATCTCAAGCATCCGACTGGCTGAAATGGCCGCTGGTCAGT
TTTATAACCTTGGGCACAGAATAGCTCAGTTGGT
>TR27291_c0_g1
CACCTACATCCGGTCCACAATCCCCACTTCCGGTCAGAACACCCAGTCTTAAGAGGAAGT
TTTCATTTTCAGAAGCAGGAAGACCGACTGATCTACCAAACTCAGACACTTCGAATAGAG
CCCTTAAAGATAACATCGACATGGAAACCACTGACTCCGAGGCAGACGATCACTTCCCAC
CGGAAGTTATCTTGATAAAGAGGCTGGAGCACGAGATAAGCACGCGGTTGGAAGCTTACA
ACTCCCAGCATCAGGAAATGACACGTTTAGAGAACGAGCTAGCTATGTGCAGACGACACT
TGCAGACAGCAAACTTTCAGGTGGAAGCCCTGGAGACGGAATGCAGTCGTTTGCTGTCGT
TAGAAGACCAGCTCGTGTCGGTCTTCCGTCTGCTGCAGAAAGGACGACGTCAATGTCTGA
GTAGAAAGACGCTTGGACAACTATTGCTCGATGTCATAGATTCAAGCTTCGGAGAGGACG
AACAAGATATGACGGCGGACCAGTTTATTCGAATACTTCAGAAAACGTTATCCGACTGTC
CACTATTACTGTTTGCAACTTGATGTACACCGCCGAGTATAAATAAACACACAGTGTATA
TGGACAGTTCTTATTACCGACGACAGACCTTGGGGTGGTACCAGTCAACTGTTGAGAAAC
CTAGCCAAAACCTAAGCGAGACAGAAGACAAGATCTCGAGTGAAGCAAACACCGCCCAGT
CACACATTAACCAATATCTCATATTGAATAAAACTGTGGCGGACGGTGAACAGAAACATA
TGAACATATAAAGATAAAAGGCTAAAGGACATAATAATAATTAATATTATACACACAAAT
TATGAATTTGTGAAAGGACAGTAGCGTAATCGATACAAATGTCATTATTATAAACTACAT
AAACTTCTGTATTTAATCTGACAAATTAGTTTCAACGGGTACTTCGAATACTGAAATACA
CCGGGAAAAGCTAGGAATGAAAAAATAATAATCTAAAAAGATTTTTATGGAGCCTAGATC
CGTT
>TR54202_c0_g1
GGAATTCTAAAAAAATTCAAAAGCTTCATTATTTTCTCAGAAATTTGAGAAAAAAACACA
GCAATGCGGCTTTTCATTGAGTTGTGTAATACATATAATTAAATTTATAATTTCCATTCA
TGACATGTAAGAATATACACAAAAAATACATATAACAACTTGGTTGCTTGCTTGTGAGGT
TTATCATACACTGTAGTATAAAGATCTGGCAAAAAGTTTTGATCCCCGCAGTCTGATCAA
ACTCTACACTGTTAGCTTTTATATTTAACACATACCACACAATATTTGAGTAAATATTTT
TATCAGTATTTAAATTCTGTTGATAGTTTGAGCATTAAATAGTGGTATGCAAAAGTTTGA
CCCCATAAACTGATTTCAAAGTACACGATTGTGACCAAGTGTGTTTTTGCAAATGTAAAC
ACAATGTATGGCACAATAAAAGTGAGGATGCTGATTTCATTTTTTTCTCTGATTAAGCAC
CCTCTTCTTCTTCATCCTGTCTGATCACCGTAAAGCCATCAAGACGTTTCAGCTTCGGTA
ATTTCTTTGTGATGGTCTCTGTGTAGTTTTCTGGCCCTGCCTCAGATAATGCATCAGCCA
GAGGATTACCCACAAATCCAAGCTCCACCATACACGTCAAGTCTGCCAGTTTCATGAACT
CAACCATATCTTTTACATTGTTCTGTCTGATGTACAGTACCTTGAGCTTCTTGAGAACAT
TAATGCCCTTCAGTTTCTCTATGTTGTTATACGAGATCCAGAGCTCTTCCAGCGAATCAC
CAACAGCCTCCAGCCCAGTGAGGGATTTGATGTTGTTTCTAGCCAGAGACAGCACCTTCA
AGTTCTTTAACCCATTCAGGTTTGCAATCTTTTCAATAATATTTGTTGACAAAGAAAGGT
GCTCGCACTGAAGGAGAGTGGACAAAGAGGCATCCATCTTTTCTATAGGTGGAATCTGAC
CATATAACAGAACTTTCTTGGATTCACTTGCTTTGCATTTCTCACTTTCCTCAAACTTTG
TCAGCGCCTCTTTGATAGTTGTAGCCTTTGCCTGTATATCCTTCTGCCAGTTGATGAAGA
CACATGTACTTGTAGCCTGTTAGCTGATAACAATGAACGTTTGTTGCATAAATCACATGC
CTACAAAATACAGGGCTGCATTCATGGTAGCAAAACACTTGCAAAGCCTTTCCAGGCC
>TR33454_c0_g1
CTGTATGTCAGTTATAAGTTTTATTTCTTTTTTATGCACCTTATTATCGTTTTCAGAACT
AATATAGACACATTTTTTAACAATTGAAAGATGAAAGATTTTGTTCAGTGTATACCAAAG
AACCAGAATTCACAGTGAGGGGGGAATAAATAAACATTGCTTATTGCTACATGCAACCTG
TAAACATTTTTTCAATTTTAATGGAAAAAAAATCATTATAGCATGAAATATGTAATCAGA
AAGTTAATAGACTCAGTTTTCCTGCAGCAAGTAATAAACCAAAATATCTATCATATGCAA
TGTTATCTGCATAAGCAGTAAACTGATACCTGTGTCCTTTGTTAACTCTTTAGCAACAGC
TTGATGACTATTTCATTCTATCCACAGCAGACAATGTATGCAAGCTTGTACAAGAGTGGT
CCAGTTTTCAATGTATACATGTTGTGTCTTAATTGCACTGATTTCAAAGATAGTAAAATG
AAACCTAACATTACTTACAAGTTTCCATAAATCACCAATCTCCGCACAGTTCACATAAAT
ACATAGCTCTTTGTAGTGATATTTATGCCATGGATAATTATTAAATGATACCACTTAGTT
CAGCTGGATAATCACTACATACAGTTTCAAGATACATGTATTCCAAAACATAATAACAAA
TGTCAAAAATGTTCCAAATGTTTTAAATGATGCATTGGTCTGCCCGTGAGTACAATAATA
ATGACTGTTAAAACAAAAGCCATACAAAACAAACTGATTTGACAGTATTCACTAAAATCT
GCACCAAGGCATCAATGCAGTTTTCCATGCCTTTATACTTTATTAATTGCCGTAATGGTG
ATGAAAATTCTCACTGTTGCCAGGCAAATGATCACCATTTTTTCAGCCATTTTATATTAA
ATTTTCAGTAGCTAGCAAGAACATTAAAGAAATGATACACTTCATCGTCATCAATCACAG
CAACAACAGTGTTACATTCCTCACACCTGACGGGATGAAATTTGTCTTCATCAGTCCCGA
CATCCTGATTGTTCTTTTTTCGTTTTCGAGATCTCTTGCTAGCTTTTGGATATTTGAGCA
GTTCAGAAGTGTCTGTTTTACAGTTTGTGACAAACATAGCCCGGTACTGGTTGTCGTATA
CATCATGTCTTTGACAGTCCAGGCACAGAGTGGTCATACATGCTGGACAGTCTAGTACAG
CGTCGCTGTTAGGTAGACGTTTCTGCTTGCTACCCTCAGGTTGGCGGGGCTGGTATGAGC
GTCTTTGTTGCTCCACCCACCTTTCATTATCGTCATCAATGTCAGGGTCATATAGAAGCT
CATCATTACTTAACTGCTTCTGTTTCTTTTCCTTCTTGGCATCCCCTTGAGTGACCATAT
CCTCTTCATCAGAGTCAAAGTAGACATCATCATAGTATTTTTGGGGCTCAGTGGCTTCTG
TGGTAGAACTGCCAGAATAGCCAGGCTCAGAGAATGATCCACGTCTCCTCTCCATCTCCA
AGACCTTGACCTTTCCATTCAGTTCTTCATTCATTTCTTTCTCAAATTCATCTTCACTGG
ATGATTCCTTGGTAACACTAGAACTGCGGCGACACATTTTCCTCTTCTGCTCAGGAGTGC
CATGCAGCAGTATGTCTATTTCATCATCGGAACTTTCAGGATTTTCATTGTCGCTGTCAT
CGTCTAGATCGAGGTAATCAAAGTCTACGTCACGATTCATCTCATCTGGGTTAAAGTATA
CGTTAACCCAGATCTCATAGGATTAAAAAGCACTAAATATAGTGAGAAACAGTAGAGTTC
CTAAATGTTTATTTCTGTGCAATGGGCGCTGACATGTTTGGTAATTTATACCGAACCAGT
CCCAT
>TR57533_c0_g1
AAAACATACACGTGTATATATCTAACTTAGACAAGAGAGTATGATAGCTGGGGCATCAAA
TCATTAAACATTTATTAATAAACGTTTGTTAAAGCTTTTTAACACGTTTAAAACCTCTAA
CTTTATATTCGCAGTTCACTTATGAATTACAATTAATTGATATATGGTTTGCTTTCAAAC
ATGCTTCAACACTTAAATTCAGTCATGTTTTTCTCATTGCATTTGTATATGCAATTGTCG
AAATTGTCCTTACCATTTCTATTTACTAGTATACCTTACCAGCTTCCTCCTTTCTATTTA
CACAAGACTGGTATCCATCATTTCTATTTGTACATTAATATTTGCATTCACCTTTTTTTA
TACACGATTGGTATCAACCATATTATTTATAAATGATTGGCCCCCGTCCTTTCCATTAAT
ACATTATTGGTCTCCTTTGGTAAATGATCATCTATTTATATGTGATTGATCTTGGTCAAA
GATCATCTATTTACATATGCTTCGTCTCCATTGGTCAAATATAATCTATTTATGCTTGAT
TGGTCTCCTTTGGTCAAAGATCACCTATTATACATAATTGGTCTCCATTGGTCAAAGATA
ATGTATTTATGCTTGATTGGTCTCCATTGGTCAAAGATAATCTATTTATGCATGATTGGT
CTCCAACCTTCAAAAATAATCTTTTTTACTTTCATTAATTGGAAATCATTCATTTCAAAG
GGTTCTTTCTTCAGTTCTTGTAAGTCGAAGTGTTCGAAGAATGGACCATCAAGCATGTGC
TCTAGACATTTGCTGCCGAAGTCCGATAACCCACAATGCTTAAAGCATTGTTCAACTTCA
ACCACAGAATACTGGAAAAAGTCATGTTGACTTTGATGATCTGCGAATATATAGTTATAA
TCTTCAGAAAGCATACTGATATCAGGCCTCTCCAAAGTCTCTCTTTGAATAGGCTTTTCT
TCTATGATTGGAACAGGTATTTGTGGTAACGACCTTGATTTAACTCTACCAGCTACGTAT
TCTGCATCGCTATCAGCAACGCATACTGAATGCATCTTTTGAACATCTGGATCATCATAG
ATATTTGTTGTTTTCAAATCTCTCTCCTGTTGCTGAAAGTGCTCACATTCCATCGTCAAA
TACAAATCATTCAGAGATCTAGATTTAGGTCGGAATGGTGGACATGTTAATATGTCTTCG
GCTTCATATGTCTCGTATTCACCAAATGTCTCCATGACTCTGGTTAACTGTCCCTCGTGA
ATGTTTTGTGTTTCAATATTTGCCATGTCCATGTTACAACTCGATTGTTCGAGGCTGTAG
CCTTTTGGCTTTGGAGGGGGTTCTGGACCTTGTTTACTGACATTTGCCTTCTTTGGTTGC
TTTTGCTTTGAAAATATCACCATTTTCAATTCTTCGTGTATTTTATTGAATAGGCTCTTT
TTTCGTTGGGCATTCTTGTTACGTGGTCCATTTTCATTGTGTACATTGTCTGTTACTACG
TCTTTGCGCGCCGAGATGGATTGAGTTGGGACGTTGTCTTCTTCATCTGAAGAATCTTGA
AATATCACTGGTAAGTGACTATACAACTCCATGTCATTTCGAGGGCCAGTGCTGTGCTCG
GGGTTGCGAAGCCACGTAACCAAAGATTGATCCAGAGGCATGAAATACATACACTTCTCT
ATAAAATCTGAATTACCACAATGTCCATATTTCCTCGCAATGCACAATTCCTTGTCTCCT
TTTTCTGAAAATATTCTCTTATTCGCCAGTGTTGTTAGGCACGCCCCTTTGGGAATCAGC
ACCGTTCGGAACACTCTCTTTACTGTATCTCTAACCCATCCTACCAGAAGATCTATATCA
ACAAATCCTATGAGCTGAATTGGACCTTCTACAGATGTCAACAGAGCACTATTTAATACT
TCATCAACCATAATTGCATCTTCGGGTGGAATTCCTTGAAACAATATAACCTTTGGCAAC
AATTTGAATCGGACCAGCTCAAACAGATGATATTCTTTTGAATCTTCTACGTCAGTGAGA
TTTATTATACCTCGTTCATGGAAGGCGTAACACTGAACACCGTCACGAAATTCAGCGTAG
GTGGAGCCATCATGGGGACTCTGAAACTTCCGTACAAGCTCCAATATTGTGTTTGCAGGA
ATTGTAACCTTTTTATTGAGATCAGTCGCTAATGCAGCGTATGTGTCTCCTCCAACTTTT
ACAAACCTCGGCATTTCATCAAGTACCTGTAGCACCGACACATATCTGCGCCTGCTTCCT
GGTTTGTGTCCAAATTTCACTTTTCCGCGGCCTTTCAAAGGAATTAAGAACTCTTCGTCT
ACATAGGTCTCGTGTTCGAGTACATATTCCGAGCCCATTTCTTCCTCCATTTTGTCATTA
TCGTAAAACTTAAGAATTTTTACATGTCCATACTTGATCTTTTGGAGTTTTTGTAGTAGC
ACCTCTGTATTGGGTTCTATACACGTACTTTTGCCATGACCGATACATTCATTGTCTTGT
CCGTTGTCACATATTCTAACTAATTCTGGAAGTTTACTAGATTTGATAATTTCCGCAAGT
GTTAATTTCATTTCGTTGTATTTATTACCTTTTGCCATATTTTGTTTAAAATGATTCAGA
CTCAAACGCAGTATCTAAATGCTTGTAAATGGAAAGGAAACTAAAACGTTTTAAAGTTTT
TATTCATTCGTAAGTAA
>TR37079_c0_g1
TTGAGACTGGTTTCCAGACTCAGTTTTATAACCTTTAGCCCTAGAAATCATGCCCTAGAT
GGATCAGGGTTAAGTTGTTTAATGTATGAGACAATTGTCTTCCTTTCATGTTCAGAATAT
TGTGGTCATTTATTGATGGATCATCCGAGGCAGTGTTATTATATAAATAACTAAATGTAA
GTTATGTTTGAATACAATTTTTATATGTTCTTGTAACAACATACCGTTGTTAAAGAAGGA
ACATTTTCAGGGTAAGCTATAAATTAATATGTCTTATTTTTGGAATAACGGAGCATAACC
AATACATTCTGTATACAGAAGTGCTGTTTTAATTCTAATCAACAAGCAAAGAATAGGAAA
TCCCTGACAGAAAATTCTTCAGTGCCTAAGGTTATAGGGCTG
>TR23773_c0_g2
ACATACATGGTATGTAGATCCAGATCAGCTGGCACATCCATGGTATGAAGATCCAGATCA
AACAGAGCATATTTGCAACCTGATCAAGAGCTACACTGTTGATTGTTAGATTCATAGGGT
GTTTATATAATCCAGAATTGATAAGTATAGATGAGGCAGCTGATCTGGATATATACTATT
TCCTACACAATAACACTGACTTATAGAGAGTAAAGGGTTAGGTATCTGAAGGTTTATTGT
CAATAATTAAAATTTTAATGCTATTAACTTACAAAACTACTATTATCAGGTACATTTTCA
GAAGTGTTTCAATAGTTATTGATTATATGTTATTTTTGTCAGTAATTTATATTACTGTGT
ACTAGCATGCTTGCAGAAACAAAATAATTTTTCTGTTTATGTAAATGGAAATATCTGTTT
ATTGGATTTACTGGCAAAGCCACGGGACCCAGGATTATAAAACTAAGATTGAAGACCAGT
CTGAACTCTCAAGCATTAAACCAGTCACCATTTCAGCCAATCATTTGCTTGAGGTTTG
>TR36054_c0_g3
CCCATGCTCAGCTTTATAACCTTGGACACTGATCTGGATGTGAACTGTTCCATTTTACAT
TCATAAGCTTATTTCTTACTAGGAGGCCAACATCATAGATCCAGATCAGATGGCATAAAT
GAGCTCACTGATCTGGATCTCAAATGGTCACCCATGTATTAAAGGCATATATATGGGGTA
AAGGGTTTAAGAAATCATGGAAAATATCACACTAATAGTGCATATATTGGTAACGAAGGC
TTAAGCCCATGTAGAACATGTTGTTTTATTTCTTGATCTCCTAGACATGATTTTATAATG
TTTCTTAATACTTCACAATGTAACAAAACAGCAACTTCCTTATAAATAGGTTATAAATTC
AAAACAATCAAAACATTTATGTAACTAAAAGCTTGAAGTAATTAACAAAATTTGTTTGAA
TTCTTGACTCTTAAATACAGGATATAAACACACTTTATTAACAAGAAATAAAAAATAGCT
GCCAGTGACACATCGCTGCTATTTAGTATTTCAATTCTTAAAGGAATTTGATACAAAGAC
CTCTGAAAATAATGGTATTACTGTGCCGAGTACCTTTGTCAAGTTTTTTACAACATAAAA
ATTATCAGTGATGTTAGAAAAGGAAATGTGGTGTGTAGCGGAAATGTGGTGTGTAGCCGT
AATGTATTATGGGACTAATCACCACCACTTCAATGCCTATGGGGAATTTCGGCCACTGTG
TTGGAAATTAAGATTGATTGCCGGGGTACAAGTATCTACTAGTATCTATAGTGAAAAGCT
TCAAATGCAAGTATCTTTAATTATTGCAGATGGTGCTCTGTCAGAATGAGAATCTGCATA
GGGAATTACAAATTAATTTATTTGTGAGGATATAATATTCAAATGAAATACTCAAACATT
GAGAGCAGTCATATCAACTTTGGCAGCTTTAGTACCAGATGTTTAAGGCAAGTGATCATT
TGTTCAGAGCTAAATGCAAGAAGTAAACATATATGCAATACTTATGATGAGATAATATAT
GATTGTTCTTTTTCCTTAACATAATTAACATATTTTAAATCATTTGTTTGAGATGATGTT
GCTGTTCCTCCATGATATATGTGATAAACTGCAAATACCAAAACTGGAATTTTGCAGTCC
CTATGTATCAGCTTTTCTTCCAAAGGGCAACATAAAAATGATTCCATTTTTGTGTTTTAA
GGTCTTAAAGTTAGACCAAAAGGAAAGGAATTATGACAGCTGAGGAATTCAAAAATGTAA
TTTAATTAATTTTAACAAGAAATATATAAATCATTTTCTAAGATTTCTGCCAACAAGTAT
AGAGAATCCATAGGGAATCCAATAGATTCCAGCAGGAATGACCTCCCAACATCTGCCATT
TAACATTACAGTCTGGGCACCCACCACAGTAAGCCTCTCTGTAACATTAGTTCCAGATTT
TTTCCTTTGCTGTCCTTTTGCTCTTAGGATGAAATTCCTTAAATTATGATGAGTTGAATT
TTGCAACAAATCAAATCCTAAACACTGTTTTCAGATCTACTATCTTGAATGTCTTTAAAC
CCAAGTTAAAATGTGGGTGTTTATTGTTCTGGTTGGTATACAATGCCTCCAGGACCAGCA
AGAGATGTTTTACCCATCAGGTCAAGGTCAATCTGTCGGGCTGCTTGACGACCTTCAGAA
ATGGCCCACACAACAAGTGACTGACCTCTCCTACAATCTCCAGCTGCATAGACATTTGGT
ACACTGGTAGAGTATTTGTTCTTTGGGGTCTCCACATTGCCTCTAGGGTCCATTTTAAGG
GCCATTTCCTCTATAATAGCTTTCTCAGGTCCAAGGAAACCCATGGCAAGTAGAACCATG
TCTGCTTTGTATACCTTCTCGGAATCGGGTACTTCCTGCATGTTCCAGCGGCCAGTGGCA
TCCTTCACCCACTCCACCAGGTACGTCTTGATACCGCATACATTCCCGTTGCCATCATCA
AGGAATTCCTTGCTAGCAATGTTAAATATCCTAGGATCTCGACCGTATTTCAGTTCCACC
TCTTCATGTCCGTAGTCCATCTTGAACACCCGTGGGAATGTTGGCCATGGGTTGTTAGCG
GCCCTAGTCGGTGGAGGGGCTGGTAGAATCTCAAAGGATGTTATTGACTTGGCACCATGT
CTGAGAGACGTTCCTATACAATCACAGCCTGTATCACCACCTCCTATAACCACCACATCC
TTGTCCTGGGCATACTTCACAAGATAGTCTATATCATTGCCTTGTTGTTTCTTCTGCCAT
GTCTCCAGAAATGTCATGGCAAAGTCAATGCCCTTCAAGTCACGACCAGGTATGGGCAGG
TCTCTAGGCCAAGTTGCTCCTGTAGCTAGAAGCATAGCATCATAATCCTTCATCAGTTCC
GAGCCCTTGACATCTTTGCCCACTTCGACTCCTGTCACAAACTTGATACCTTCAGCCTCC
ATTAGCTTGATGCGCCTGTCAACAACCTCCTTGGAGAGTTTCATCGTGGGTATACCATAT
CTCAGCAGTCCTCCTATGCGGTCATTCCTCTCATATACTGTCACCAAGTGACCAGCCTTG
TTAAGTTGTGCTGCTGCAGCCAGACCTGCAGGTCCACTGCCGATGATGACAACCTTCTTG
CCTGTCCTAGTGCGAGGTGGTTCTGGCACAATCCAACCTTTCTCAAACGCATTGTCTATG
ATTGTGTTCTCAATATTCTTAATGGTGACAGGCGGGGCGTTGATGCCCAACACACAAGCA
CCCTCACATGGAGCAGGACACACCCTGCCTGTGAACTCTGGGAAGTTGTTGGTCTGTAGA
AGCTGGGCCAGAGCCTCCTGCCAGTTACCTTTGAAAACAAGATCATTCCACTTCGGTATA
ATATTTCCAAGAGGGCAACCATTATCGGACTGGCAGAATGGAACACCGCAGTCCATACAC
CGGGCAGCCTGCATCTTAAGTCCATCTTTCACTTGTTTATGATTGTAGATTTCCTTCCAG
TCTTTCTGCCGTATTCCTGGGTCCCTGTACTGATATGTGGCCCTCTTGTACTTCACAAAT
CCTTTGAGTTTATCAAGTTTCTTCTGTTCCATGGCTACATCAGTGATGGTTTCCTCTATA
TCTATCACTTTGGGCTCTTGCTTTTCCTCTGTCACTTCCTTACTCTTCTCATTCTCTTTG
TTCACATCAGCTTTTACCTTCTTCTCTTCCTCCGAGGAGGTCCCTTCATCCTCATCATCA
TCTATTGCAATCTCCGCCGTGTAAATGCCCTCTTTTCTATTTGGATCATTTTCCTCAATA
GGGTTTATGATTTCTTCCTTGTACTCGTTGAGTTTTTCTTCTCCTTCTTCCTCGGGGCTG
AGAGGGGCTTCAGGGGTCAACTCCTGTTTGGCAAGCATGGCCTCCCTTTCTTTAGCAAGC
TCTTCCATGACACGTCGGTACTCATGTGGAAACACCTTGATAAAGACAGTCCTCTCTTCT
TGCCAGTTGTCAAGGATATGTTGTGCTATTGTTGAGCCTGTCTTATCCACAAACTCCTGC
AGGAGATCCTTCACAAAGCTCACGTCCTCCTGCAGCTCTAAACTCTCCAGGGCCACTGAC
TCCATGTTACACTTGTCATTAAAGTCATTCCATTTGTTGTAAACATAGGCAATCCCTCCA
GACATACCCGCAGCAAAGTTGCGGCCAGTCTTGCCAAGAACGACAACTCTTCCTCCTGTC
ATGTACTCACAACCATGATCACCACAACCCTCACTGATGGCCGTCACTCCAGAATTTCTC
ACACAGAACCTCTCAGCAGTTTGTCCTCTGAAGAAAGCTTTGCCAGACGTGGCTCCATAC
AGTACAACATTACCCACAACAATGTTGTCCTCGGACCTGAAGTCAGGCGGCATGTCCTTT
GGTGGGAAGATGACAATCTCACCTCCTGATAAACCCTTTCCAACATAATCATTGGCATCT
CCTTCGAGTGTAACATGAACTCCCTTGGCCATGAATGCACAGAAGCTCTGACCACCAGAT
CCCTTCAGATTGATAATTATACTCTTCTCTGGCAGACCATCCTCAACAGTCTTCTTAGAT
ATGAAGTAGCTGAGTGTCGCCCCGAAAGTTCGGTCTTCATTCCGGATTGTGGTGTCTATA
ACCACCTGTTTCTGTTTGCCATCTATCACATCCTGCGCCTTCTTCAGTATCTCATAGTCC
AATCTTTTCTCCATTTGGAAGTCCTGTGGCACACTTCCTCCAACAATGTTGGTATCTGGC
CTCAGATCTAGAGCATTTTTCAGGATGGCTGAGAAGTCAAGCAGCTTGGCCTTGTGGTTG
TGCGGGTTGGGTGAGAACTTAAGTCGGTCAGTTCTACCTACCATGTCCTGAAACCTTCGG
AATCCCATCTTTGCCATGTACTCCCTGATCTCTTCAGCAAGGAGGAACAGGTAGTTGATC
ACGTGCTCCGGCTGTCCAGCAAACTTGGCTCTCAGGATAGGGTCCTGTGTAGCAATTCCA
ACTGGACATGTGTTAAGGTGACATTTCCTCATCATTGTACATCCCATTACAATCAGTGGT
GCCGTACTGAGCCCAACCTCATCAGCTCCCAACATGGCCGCTATCACTACATCACGACCA
CATCTCATCTGTCCATCAGCCTGTAGAACAACTCTAGATCTGAGATCATTCATTGTTAGC
ACCTGGTGGGTCTCGGAGATTCCCAGTTCCCAGGGAAGTCCAGCTCCCTTGATCCCGGTC
CAGCTACTGGCTCCAGTCCCTCCATCATGTCCTGATATCACAATATGCTCTGCCTTACCC
TTTGCTACGCCAGAGGCAACAACACCCACACCCACTTCTGAGACAAGCTTCACACTAATA
CGTGCTGTTGGGTTAGCAGATTTTAGGTCATAGATCAACTCAGCAAGATCCTCTATGGAG
TAGATATCATGGTGGGGAGGTGGACTGATCAGACCTACACCTGGTATGGAGTGGCGTGTC
TTAGCAATGTCCTTCGATACCTTATGTCCAGGCAGTTCACCACCCTCGCCTGGTTTGGCT
CCCTGAGCCATCTTGATCTGTAGCTCATCAGCATTACTCAGGTAGGAGCTGGTCACACCA
AATCTTCCTGAGGCAACCTGCTTAATTTTGGACCTTTTGTTGAACTGTGGATCCTCATTC
ATGTATCTCTCAGGGTTCTCCCCACCCTCTCCTGTGTTAGACTTGGCTCCGATCCTGTTC
ATGGCAATGGCTAGGGTGGTGTGGGCTTCTATGGATATACTGCCAAAACTCATCGCACCT
GTACAAAACCTCTTTACAATTTCGGCTGCCTCTTCTACCTCGGACAAATCTATAGGTTTA
TCTGCATACTTGAAGTCCAGCTGGCCCCTTAGGGTGCAGTTCTTAAGCCCTTCATAAGCA
GACTCAGCAAACTTTGCATAAGCATCTTTGTTGTTTGATCTTGCTGCATCCTGTAGATTG
GCCACAGAATTGGGTTCATTGATGTGTTTCTCTCCACCATCTCTCCAGTGAAGATTTCCC
GGGTTCATAACCATAGCGCTGTCACACTCCCTGTCGGCATAGGCCAGCCAGTGCCGGTTT
ATGCTCTCCTCTCCAAGGTGAGTGAATGTGACTCCACCAATCCTGGAAGCTGATCCAGAG
AAACAGAGATCCATCACCTCACGGCTCAAACCCACTGCTTCAAATATCTGTGCTCCCTTG
TAACTGTGAAGAGTTGAGATTCCCATTTTTGCCATGACCTTCGAGATGCCTCTAGCACAA
GCAGCTCTGTAATTCATGAAGATCTCTTCATCTGGCAGGGGTGGGTCAAGCAATCTCTGC
TGGCGTAACCTGGCCACAGTCTCAAACACTAGGTAGGGGCAGATGGCATCAGCTCCGTAG
CCAAGTAATGTACACATGTGGTGAACCTCTCTGGCCTCTCCTGTTTCCACAATGAGGCCG
ATCTTCAGACGAAGTTTCTTGTGAATCAAGTGATGGTGCACTGCACCTACAGCCAACAGG
GAGCTAACAGGTACATTCTCCTTGTTTGCTCCCCTGTCCGACAGAATGATCAGCTGGTAA
CCTTCTTGAGCGAGTTTCTCCGACTCTTCACACAGACTATGCAGAGATTTCACCAGACCA
GCCGGCCCACTCTCCACAGGGTAAATCATGTCAATTACTCTCGACTTCCATCCCCTGTGG
GAGACGTACTTGAGAACATCACAGTCGGACAGGGAAAGTATGGGTTGTTCCAGCCACAGT
CTCTTACACTGTTCGGCGCTCGGCTCCAAGATGTTTGCCTCCGGACCTATTGGGCAAGCC
AAAGACATGACAAT
>TR37633_c3_g1
GAACCATTTGAAATCGTTGAAACTGATTATTTCAAATTTGTTCCTGGCGCTGGTACATCT
GACGTTATAAAATCTGCAGTTGAGCCTAAGTTTACCCCAATACCTGAAGAGTCAGTTGTA
GCTGAAGATGATTGTATGCCGTCGACTTCTTATTCCAGAGATGAAACGGAAGTTAAAGTC
CCTTATTATGTAGACAAAGGCTCCCGCTTGCCCGAGGCAGGAACAGCTACTGCACATTCT
ACATTTGAATTTAAACAGGTAAAACCAAAGTACAGGAAACTTCCAACAGAACAAAAACAG
CATACGTATGAAAATGTTCAAATGTCACCCAAGTCAGATACCGAAATTGACTCTCGAGTT
AAAGAACCAAAGACATCGCCAAAAAGCTCAGAGTCTAGCTCAAGTTCCGGTAGCAAAGAC
TCTAG
>TR23869_c3_g4
TGCCAAACAGTATGTGGGTAGCTTATATCAAGATGTAGCTTGGGATTGCTATCCAGGTAT
ATGTGATCAAGGTCAATGTCACCATTGTTAAAAATATAAATTCAGTTTCTGCTCAATAGC
TGGAGTTTACTTTGGCCTATTGATGCAAAACTTGGTACCTTATATCAAAATAGATGAAAA
GGGAACTTTCAAGACCCTCGATCACGACACGGCAAATAAGAGACAGCTTCGGATTGCTAT
CCAGCTGACTGTTATTAAGGTTAAGGTCACTGTGTCTAATAGAAATTCAGTTTCCATGTA
ATTACTTGATGAGCTGTGACCTATTGACGCTAAACTTAAAATGTATAGCTATATATTTTT
AATTTTTACATATTGAATCAACTTTCTCTGTTTGCACATTTTGTGTTGGTATAAATGTTA
CTTGTATTATGACATTGCTTTGGAATGCTACTGAGGTCGTATATCATTTTTGGGGGATAA
ATGTTTTTTCTCAATAGCAGCATATTTTCACAACATAAAGGGCTGTACTTAATGTTTGCA
CGTATGTATTGTGTGTTTTTCATATGAATGCTTTGTATCTATATATATCATGTATTTGTA
AATGTGTGGTACCCTGATATATCATGCATTTGTTACGGTGCCCTTGCAGAATTGATCAAT
ATACAGTTATTGCAAAGGAAAACAAAACAAACTCTGTCAGTAGTAATAAAGGAGCAGAAA
GCTTATATTTATACAATTTAATACATATATAAGGGATGGCAACGAGTAGTAAAATTGGTA
CTCGAGTACTCGGATAATCCTCCGATCGAGTACTCCAGTACTCAAAAGATTATAACCGAT
ATTGAATTAGATCAACTGCATGTTGAGTTTCTGTTAATGTTCTTTCATCTTCAAGTTGCT
TTGTATTTATATATCACATATTCCATATAAATAAAAGTTTAATGAAAA
>TR16887_c0_g1
CAGTGAGTTATTTTATATTCGACTTCTCCCATGTATCTGAAAACTTACGGATGTCAGGTG
CACGTTTTATCTTTTCTTTGTTGCGTCGGTGCAAGCCCAATCCTCTAAGAGAAATTAAAA
GAGAAACTATTCTAAAGGACCGATCTGTTTCTGTAGCAAGTTGGTAGACACCTGCAATGA
TAACGACCGGACTGGCTGGACTAATTAGGGACTAGATTTCTAGTTATAATAGACAACTAA
TCATATTGTATTTATAAGGTTTAGTCGTCCCATTCAGTACATAAACCATTTCAGTGAGTT
ATTTTATATTCGACCTCCCCCATGTATCTGAGTTCTTCAGGTGCGTCAACTTGCAACACG
ATTTCCAGGTTCTTGGTTGCGTCGGTGCAAGCCCAAATTTTTTCTGTAAACGCTCCAATC
TGCTTATTGTTCTCCTTGTCTGTAATAGTAAATACGTCGCCTCCCAGGCTGTCTCGTATG
CAGATAGAGGTTGGGACTTGGTGAGCATTTTGAAAATGGAGCATCACGTGACCTCTCGGA
TAGTCCCAGCGGAATGTGCCATTCTTACAGCTCGCCGGCACGCTTGTATCCATCACGACG
TCACTTTCCGGAATCCCCGAATGTGGAAATGTTGGAAATACATCGCAGGGATTATCAAAT
AAATACCCAAAGACAACTTCCGTGCAAAGAAGAACACATACAAACTTTATCAACATTTTG
GTCAGACAACAACGTGAA
>TR24613_c0_g1
TTTAGTGCGTTAGAATTTATTATTATAGTAAGATTATATTCTGCGATGGTTTAATTTTCG
CGTATTTCTCGCTAGGGTAAGTGCGGGAAATCAAACCCTAGTGAAATCAAACCATTGAAT
ATCTAGTCGGATTAAAATGATACAAGTGTGCGAATTTAAGTCATTGCAAAAATGTGAAGA
TTGGTCAACGCAAAATGATACAACATTAGTTAATGACTGATTTTATTTCAAATTTTGGCT
ATAAAATGGTACTTTTACCACAAAATTAATAATGTCATCTGCTCAACTAATGATATTATC
ACATTGAATGATGTAAGTTTCCCAAAGACAAATTTTCCCGTGACGCCCCCCCCATTTAGT
ATTTATATTATTTTATGACAAACTGACAATATGTCAACATTAATTAAGCTACACATAACA
AGAACAGGTGTTTAAATTGTGTATTTTATGAAGGTTTTAATAGTCCTTCTTTCGCAAATT
CACAGGATTTAGTACTTGTCACTCCAAACACTGTGACTATGAGACGATTGGATTTGTGTT
CTAACATGACCACGTGTAACGTAACATGTTAATAGCTTTGCTATAGGATAAAGTGTAGCA
TCTACTGTACAGGTAGGGTCATTCCTTTGCTATAGAGTTGAGAAAGCTCTGTACTTCATC
CATTTCCTCTTCACAAGAAGAGTGCATCATGGGATATGTTTTAAACGTGTGTTTGGATGT
CATCTGCCTCATCAGGGCCGCTGTCATCTCTCCCCATTTAAGAGGAACCAGTGGATCTGC
TGTGCCGTGGCCTTGAAATACCGGAATGTCTCGGTTTACTTTCAGACCCTGAGGAAATTC
TTTATGTAAGGGTAGCCAGGAGCTGAGGCCAATGACCCCAGCGAGAGGTTTATCCGAAGT
TAAAGCAGTATACATTGCTACAGCGCCACCTTGTGAGAAGCCACCAACAAATACATTATC
TGACGTTATACCGTTCTTTTCTTCTGCGTCTATCAAACCACGTAATATATCAGCAGCACC
TTTGATACCCTCAACGTCTTCTGGACCTTCGGGACTCAGTGCCAATATATCAAACCATGA
AGGCATTCTAAATCCTCCATTTAATGTAACTGGTATTATAGGCGCTGTTGGACATACACA
TTTAACATTCTTCAACTTGAGCTGTTTAAACATCTCTGACCAGCCTTGCCCAGTATCTCC
CAGACCATGCAGAAAGATTAACGTAGCCGTATGTCTTGCCTGCGCTGCGACAATATAAGC
ACCACTTGCACTCATGTTCTTTGAAGAGCTAACACCCATGCATGAAAACCGGAAAGAAGC
AGACACAAATGTGTCTTCAAAATGTTTACAATCAAAAGGTGCTTGATAACTTTCAAGAAG
ATAATTAATTCACTTGCCCGGCAGTTGCTGATACCGGA
>TR56732_c0_g1
ATTATGAGGTTTTTTCTGACCAAAAAGGTAACAGTGCAGATCCTGATCAAATGGCATGGA
TGTGCCAGCTGATCTAGATCTACACTGATCACAAACGCGTAAACAGATTTATAGATGGAG
TAAAGGGTAAAGTCAGTCTTTAGTGCAAGATAATCGACTTGGCAATATTTTACATCACCT
ACACAAGCTGTGACAATCTCTTCGGTGCATTATAGAGGATATTCAATCAATCACGAACTC
CAAAATAACCAAGCATTATAATGCTCCTCAATTGTCCTAACAATAAATATGGTCCCACGG
TTATAGAACTGAAACTTGCTACCAATCACAATATTAAGCAATATGGGACTAAAATTATAA
AACTAAGACTGGAGACCAGTCTCAATACTCAAGCATCTGAATGGATGAAATGGAGACTTG
TCTTTAATAATCTTCAGCCCTGACTAGTTGAAACTGAGCAGTCATAGATCTGACCAACAG
GCAGCTCCAAATATGAGACTAGTTTCCATTTTCAGTAGTATAACTCTGGGTGGCTAACAT
TCTAAAAGGGTTATACTTGTTGGGGATGATGAATAGATGTCAAAAAAAACACAACTCATC
CTTTCTGACAAAGATGCGACCAGTGTAGATCTTGTTCAGACAGCACCAATGGGTTTGATG
GATCTGAATCTATACTGGTCGCAGATTACATGGGTTTTACTGCAGGTGTGCGACCAGACA
ATATACTTGGAGTGAAGGATTAAAGCCCCTGATCAAGTGTATTGGACCACCCTTTCTTTA
AAGAGTCAACTGTTTGTGCAGGTTACTGACTGAATTAATAGAGAATGGTGCAGACCTTGG
TCATGACTTTACCAGATCTGTGCAAACTCTCTCTACCTGTATATAATTAAGTAGCTTCTT
GTCTACAGTCGTATGTTTGCCTAGATAATTATTCTGAACTTTATTAACAATGATTACTAA
TTTACTGTCATTTGTTTGCTTAGATAGTTAAATTGAATGTTTATCTACAAGGGTAATATT
ACAATTGCAACAACAAATGGTTTTATTAACCACAATATAACAATGAACACATTTCATATA
ATAATACTAACATTTAAAGGCAATCAACAATATGAACAAAGATAACAAATAACAAAATGC
CACAAAGATACTATTACAGATGCACTATACATGTATAACACTGGCTCAGTAATAAATCTT
AAACCCTAATACAAGCCCTTTGTCTGTGGTCACTTTTTAGCTTAAGAATTATGTGCATTT
GGCCAGCCTTAAAACATTATTTTGCAGTGGGTAGCGTAGGCTTAAAGAATTTTTTTACCT
ATGGACATAAACAATTTTGAAAAAAAAACAACAAAAAACAACAAATGGTAAAAAAAATAA
AGAGTAGGTTCAATTTTGAGTTGGTAACCAATGGCTGGGCAACTGCAATCAACTCTTTAA
GGATGACCTCAAACAATGAACACTTCAGGTGATAATACAAGTCCCCAAATAACATCTACA
CAAATTTCATTTAAGCAAGAAGAAACACAACTTTGATTTAAAACAATTTCAATGCCTGAA
ACACTATAAATGTTAATGGAAATATGCAGGTTTTCTATCAAGAAACAAAATTATTATAAA
TTACATACAAAGGTCACCAATAAGACAAAAGAATTATCTTTTGTAATAGCTCCTGTAAGT
TTGCTGTACCTGCTGATATATGTGACATAATTTCTACAAGTATACATGTAGCATAACTGC
ACAAGTATATATTCGAAGTCTCTTCAATCACTTGTGCTTATGGAACAGCCTATTATCTCA
AGTTTTTATAAGAACCAACAAAAAATGAATACACAAACCACAATCACAGATGCTTTAGGG
AAGTACATGTATCCAATTGAGACATTTTCCTGATTTTTTAACCCTATACTTCATAGATAA
GGCTTTTATTGCAGATCCAGGTCAAGGCTGGAGGTTATAAAGCTGAGCATGGAAACCAGT
CTCAAATCTCAAGCACCTGATTGGCTGAAATGGCGACTGGTCGCCATTTCAG
>TR34610_c0_g3
TTTTTCCACTAGACGCAAACAGTGCAGATCCTGATCAGATGGCAAGAATGTGTCAGCTGA
TCTGGATCTACACTGTTTGCCCACACAATAAAGGTGTTTCTATGGAGGTCAAATGTCAAA
AATTTCTTCCTCAACTCAGCCAGTTGGAGGAGATTTTTCTAATATGTTTCATTCAGAAAA
CTGAAATCCTATTTGACTACTCCCTAAATTTGGAAAACATCTCTCTGTTCTGACAAACTG
AGCCAATCAATGCAAAAAGCATTATAATTTCAGAATACAAGATAAAAGATACATAAAAAA
AGTGACAGTGTGTCTGTGACCAAACCCTTTCCTTCATAAACACGCCTTTTTTATGCATGC
GCATCC
>TR15513_c0_g1
GATATGCAGGCTGTGCCCAAAGTTATAAAACTGAGCATGGAAACCAGTCTCAAATCTCAA
CCTTATAACCTTCAGCCCTGATCTGCATCTTATTAGTCGCATATGGGATAATAACTGTAT
CCATAATGTCCATTTCATTCTGTGTAAACTGTTGTCTAGAATAAGTGTTGGGCTCCTGAT
GCTAACTGCAGGTTGGAATTCCACTAGGGTTGCCATTCTTCTTCAATATTCTCTATCCAC
TAACAGTATAAGTCTAAAACTCTTGTTTCAACCCACAAAGCAAGCATCAATCATGATTAC
CGGTAATGTAAGCTGGAAGAAGTTAACTGTTCAGTACTAATGTTAAAAAAATAAATTAAG
TCTAAACAAACTTAAATTACAAAATTCAAAATAAAAGTTAGAGGGTCTGAGCACTGTGAA
CACTGGAATAACCCGGAATGGAGGTAAAGCAATATAAAAATAGAAAACACACCAGTCACC
CACAACATATATTTTTCAAACAGAGGTAATTCAATGCATTTGCATCATTGTCATGACATT
TCCCCCCCACCCTTTATGATTTGTGATTATAAGCCAGAGGGGTATTCTGTCAAAAATGTC
CTGCATAACATACTAACGAAATGACTTATACACATCATGACAAAATAGGGCTGTTGGCCG
ATGCAGCAAGCATAGACCAAGGTCAGCCTTTGTGCTAATATGCAGGCTGCCACTGATCTT
AGTCTTTTCTATAAACAACTTATGT
>TR7519_c0_g1
AGATTCTGATCAGTGAAGTCCAATCAGACCCAAAACTGTTTGCTTCTTGATCGGAAATAA
CCAAACAAATCTAAAAGCAAACCAGACTGCATGGATGGTGGTGCATGGGATAAAAAGCGT
ATTTGTTCAGTAATGGGTTTTAGACTGTTTTTTACATTTCCTTGCAAATTTTCAAAAATA
ATTGTTGCCAACACAAGACAGATGACCTATCGTTTTTGTTAAAAAAATGACAGAGCTATT
ACACATTAACTTCTGTAACATTGTATGTGATGTATATAATGGATGTAAATATCATTTATA
TTGTTCTTGGTTGTGACTTCTATCCATTTCATGAGCTGTTTTTATACTAATTTTATATAT
TTGGTTATTGGTAGCTATTTTTGGATTATATGAAAATATTATTTTCGGAGTTCCCTCAGT
CAAATTTATTTTCATCTTAAAGACAGAATATCCTCTGTAACTTCTTCCTTAATAAATTGT
AGTTACGATAGTCTTGCATGCAACCCTTTGACCACATGCAGCAGATTTATGAATAAAACA
CCAATGATTTTCAATAATTTCAATCGATATCATATTTTTCTGACAGATTTTCAACATTCT
TTCAGATCTGAAGAAGACATGATAAGCTTTTTTTTAAACAAGCGCCTGCAGAAACAGTTT
AATAAAGCTCACAAACATTGCTTGGCAACTCCTCTTTGTTGTGTTTTTTTTTAAATTTTG
AGCCTATTTTTCATATGAAACTATACCCTTATAAAATTCCCATTGTCCTGTAAATTAAAG
AAACTGGTGTAAATGTTCAATACGAAATCTCAGGTTTTATTTATTAAGGTAGATTATTTT
GTTTTTTTTTAAATATAACACATTAAGAAAGAAACCATACATTGTTGTGCTTGTCAGTCC
ATGGTAGGTCTAAGCATTAAGATTACAGTGTAAGCTATGACAGCAGGCTAATCCATCACT
GTTGTTGTCATTTTGTTTAATTTGTTGATTTTAATCAGTTTTAATACTTTTCGGAAGAAA
AATGATATTAATTAAAATAGCTATAATTGTGAACATTAAATGTGTGTGTTAGCTTGTTAA
ACAACATTGCATTTTCTTTGGTATTAAGGTCTATAGGTATAATATATAGTTTTAAAAATT
CATTTTTCTGTTGTTTTATTCAGTAGTTTTTGTACAAGCAATGTATGATATTTTATATGT
CTAGCTATTAAATATTAAGGTATAAATTATTTAAGGCACTTCTAACAGTTTTGGGGATCA
TGGTTGTAGATTGCAGGGAATTTACCATTATCTAGTTGGTTAACCTTTACTCCATGAATA
TGCCTTTATCACCTGGTGATGGGTGTAGATACAGATCTGTCAGTTCATCTGCTCAATCTG
ATAAGGATCTAGATTTTTCGCATTGAGATCAGAAATTAATAAAAATGCAAACAGTATAGA
TCTTAATCAGTGCCCAAGGTTATAAAGCTGAGCATGGAAACCAGTCCCAAATCCCAAGCA
TCTGATTGGCTGA
>TR40556_c0_g1
TTTCTTTCAATTTGGTGGAATCAGTCAATAAATTTTACCAATTCAAGATAGTTAAAAAAC
ACAGCTTCATCTGTCTTTTAATTTAAATCGTTATTATCTTAGTCAAAATAAACTTCGTCA
TAGTTTGTGATGGTATCATCTGGTTCAAAGTCTTCCTCAACAATAAACAGTGTGTCACAT
GTTGTTTCTAATTTCTGGTCTCTCTTAACTTCGTTTCCTTCTGTATCTTCAAAATGAAAT
TTTGTAGCCAACTGTGAACAATCCACTTCAGAGCAAACTACATCAAACAGGTATGCTACT
GTTAACTCTTCACTGGCTTTCACTGTCAGGCTCTGAAAGCCTCTAGCTTTGTACACAATT
GTCAATGTTTTCCTTCTAACACCGTCCTCTCTCCTTCCACTTGTAATCCTTCCTGCTGCC
AACTGTTGCCTTTCCTCTAATTTAGACTGCAGCCTCATAAATCGTTCTAACTCGGGGTCT
TCCTCTTCCAAGACTTCTTCTTCTTTCTTCACTTCTTGCTTCTTATCTTCCACCACCTTA
TCTTCCACCACCTCATCAATTACAATCAAAGGTAAATCTGTTTCAACTTCATTGGTTTTC
TTAAAAGGCAAATCTGCACAGCTTTCTACTTTCTTGCAGCTAGTAACTTCCTTAAGTTTC
TTAAAAGGCAAATCTGCACAGCTTTCTACTTCCTTGCAGCTAGTAACTTCCTTAGTTTTC
TTAAAAGGCAAATCTGCACAGCTTTCTACTT
>TR533_c0_g1
GAATCTCAATGAAACTGTGCTTGATCAAATGGAGAATATTCATAGATTGGATAGAGAAAA
AGTCTTAGATTCTGTCCAGAATTCTGCGTATGATCATCACAGTGCTATATATCACTTGCT
TTTGGATAAAATACGCAAGCATCCAAAGACATTGCTGAACAAAATTAATCCGGATCTCAT
AGAAGCTTCACAGAATCTGCCACAGGTGACCCGTACTGAGCGACGCTCTAGTATAACTAC
AGGAGTAGTTGAGAGAGTTGAGGTGCCGGTTGAGGAAGTGGGTCCGAGCTCAACACCCCC
GCTGTTGAGAACTTCACATGTGCCACACATGCAGTTCTATAATGAGAACAATCAGCTTGA
CGACTCTAGTTACTCAGATTCCGATGAGGAACCATCTCCTGAAGCTTTGGCACGTTACCT
TGCAATGCGACGGCACACTGTTGGTGTTGGGGACAGTCGGCATGAGGTCCCCGAGGATGT
ACGAGTCAAACTCGCTCAACACCAGCCAATCACAGCAATGCAGCAGCCAAGCTTTCTCAT
GCCATTTGGTTTCAATCCACTCGGTGGTTTGGTGCCGTTCCCCAATATGCCACTAGGAAT
TACTCCCCCTTTAACAATGCAGCAGCAACACAGCATGTTACCGGATCAACATTACCTACA
GTTACCTCCCATGATGTACCCAGGTTTAAACCTGAGTCGTCGAGCTTCAGATGGTGGTGC
TAATATACATCGATTCTGTCGACAGATCACCGGCGGCAACAGTACAGCCGGCAGCATGGA
GACACTCAATAACCCTCTGGGCTTGCCGAGAACAGTAGAGGAAAAAGAGGATCCAGCCTC
CGACCAGGAACCAGACCAGGACCCTGTACAAAGATACCTGGCTTGTAGAGGGCGTGGTAA
GAGACATACCTTGGCAGTATCAACACCAGTGCACGAGGTGCCGTTGGACCTGAGCAGTTC
TCCTATACAGACACCCATCAGGGCCAGTCGACGATCCTCGGAGAGGGGGCTTTCTCCATA
TTCGTACAAAGAGGAGAACTGCCTTCACTTGCCGAGTGACCGAATCTCTCCAGTGAGGCG
TGCCAGTGATGGTCTCACGGGTAACTTCCTTCACAAGTATCAGCTAACGAACCTAGAGAA
GATCTACAATCAGACCCTGAGCAGCCAGCAGCCGGCGCGACCTGGTAGTCAGACCAGTCT
AAAGCAGCTACAACAAGAATGTCATGAGCTACAGAAACAAGTAAATAGTGGTGTGGAACA
CCACAGTCTTCATCGCCGCCCTGCAAGTATGTCAGCATCACATATTCCGTCCTCGCCTTT
ACCGCCAACTTCACCTGTCTTTCAACGTCAAAGTCCAACAAGCCCAGATTCACAGAGCAG
CGCCACGTTATATCAGCATTTACAGCGGCTACACCTCACCCAGCAAATACGTGGCGCCAG
TTCCCCAACATTCCGTAGGAGTAGTCCTCCAAACTTAGGTAGTTTAAGTCAACAATGCTC
CGATAGTCCTCCCACATCTTTTCCGAATTTGTTGCAAAATCTTGGGCAAGGACACACTCG
GAGCAGCTCTCCGCTTAACTTTCAGAACTTACATATGATTAAGGAAGATTCTCTGGATTT
AGATAAAAGTTCTCAGTCCGAGAGTGAAGAAGACATGGTTGTGCAGGAAAATGGTGATAA
CATTGACACAACTGTGACTGTGTTAAAACAACAAGCATTTACGTGTAAGCCACAGATCAG
TATCACTGACACACATGGTCATGTGACAGCGGTAATTTCTGACTGTGATTCCGAGTCAGA
GAAAGGCGATCACTCTGACAGTGCAACTGTTTCCCCTTGCTCCCCCTCATCAGTGCCCTC
TAGTGTCCCCTTTAACTACAATTACAAGTTGCCATATGGCAGCCATGTTTACACAAACCT
TGCAAACATTCCATTAGAGACCCGTGTCTCAGGAACTTCTTCACAAAATCAATACTATAC
CTCCTCTAATGCAAACTGGTTGTCGCAGCAGCAGCAACAACAACAACTTTATTTGCAAAG
ACTTAGAGGGGTTCAAAATGCAGCTAATCTTCCTCGAGATGATAGCTAC
>TR35122_c0_g1
GTAAATGGCGCTTTAACTGATAATTTTGAAACATATATGGGGGTAAAACAAGGGGAGCCA
CTCTCGCCTTTGCTTTTTATTTTATTCGTTAATGATATGTATGATAGTTTACAAAGCCCA
GATGTTCCGGCTTTCACTCTTAACGAAATTCAAATTTATTTATTACTTTTTGCAGACGAT
ACTGTTCTTTTTTCCTATTCGAAAGAAGGACTACAAACTTTGTTAGACAGATTGTATAAC
TATTGTCATTATTGGGGTGTTTCAGTGAATACGGAGAAAACAGTTGTCATGGTTTTTAAG
AAAGGAAATAATATAGAAGATGTTGCACTATATTATGATAACCAGTTATTAAAAGTTGTT
AAAACATTCACTTATCTAGGCGTTACGCTGTCTTCTAATGGAAACTTTTACAAAACACAA
AATGTATTATCTAAGCAAGCACTCAAGGCATTATTTAGTCTAAACAGATTGTTTGATAAT
ATTGAAATAGGAGTCCTAGAAAAACTTAAATTGTTCGATTCAATGATTGCTACCATTTTA
TTCTATGGTTCGGAAGTATGGGGTTTCCATAAAGCCCCAGATATTGAAAAAGTACATTTG
AAATTTTTGAAACAGCTTCTTGGAGTAAGAATACAAACACCGAATGCTGCAGTATTAGGA
GAATTTGGTCGGTTTCCGTTTGAGATAACTCGTAAAGTACGACTTATAAAGTATTGGTAC
AGGGCCTTAAAATCTCCTGATTCTTTAATATATAAATGCATGTTTGCAACAGACGATAAT
GATAGATTAATAAATAGCTGGACGATTAAACTGAAATCAATGCTCAGTGATCTAGGATTC
GCATATTTATGGCACTTGAGAAATATTTCTGTTTACCAAATTAAAAGTGTGATTCAGAGA
ATATATGATCAGTACTTACAAAGCTGGTGTTCTGACGTAAGCACTTTTTCTAAACTTGAA
TCATATAGAATTTTTAAAATTGATTTCCGAAGTGAAAATTATTTAAATCTTGTAAATAAT
ACCAAATATAGAAATTCTCTTTCAAGATTTAGATGTTCTGCTCATAAATTAGCCATAGAA
GAAGGTAGATTTAGAAATATACCACGGGAAAGTAGATTATGTAATAAGTGTAGTTACAAC
CAAATTGAAAATGAATATCACTTTCTGTTAATTTGTCCATTTTATAGAGAATTGAGAAAG
CAGT
>TR6226_c0_g1
AATTCATCCAAATACGGCATTGCATATGAGTTCTAAAAGGACTGCATGAATGATGCAATA
CGCAAATCCTCTACGCTTGTTTTCTGTACTTTCAGTGCTTTGTTTTATTGGCTAATTGGC
TTACACGTTAATTGAACAAAGACCGTTTTGCGACCACAACAACATATACCTCTGATTTTA
TATAGTCAACTTTGATGCATAATGAATTTAAACAAACCTATACATCATGTCTTAACGAGT
AAATGTTGATATTTTACCCACTTTCATACTTCATACATTCATCATTAATTCTTGAATGAT
CATCTCTAAGTCAGTTCTTATTAAGCTGTTTTTGAAATTCTACCTAAACATAATTATCAC
CTCTTGTAATAACCAACAAATTACGACGACCATACATCCCTTGTCATTCTTACAACACTT
CTTTTGTCTTGAAAAGTTAATATGAG
>TR44936_c0_g1
CTGACATAGACCAAACAAAATAGATTTTGCCGAATATTCTGGAGTTTACAAAAATGACAG
ATGTCGAATTGAAAGAACAGGGAAATCGATTCTTCTCTGCCCGAAAGTACGATGAAGCTA
TAGGATGTTATTCAAAAGCAATAGTAAAGAATCCATACACAGCAACATACTTTACAAACC
GGGCCTTATGCTACCTGAAGCAGAAACAATGGGATAGTGCAATACAAGATTGTCGTCGAG
CTTTAGAACTGGAAAAAACATTGGTCAAAGGTCACTACTTTATGGGACTAGCTCTCACAG
AACAAAACCACCATGATGAGGCCATAGCAAGCTTAAAAAGAGCAAATGATTTAGCAAAAG
ATTCCAAGAAGAATTTTGGAGATGATATAACAGGTGCTCTGCGGCAGGCCAAGAGGAAGA
GATGGAGCCAGCTGGAGGACAAGAGAATACAACAAGAAATAGAGCTTCATTCGTATCTGA
ATACCCTCATCAGAGAAGATATGGAGAGGAAAAAGGATAAGTTGATGAAAGAGGCAGCAC
AAGACCACATGAGTGATGAAAACTGTGATAAAGAGATGAGACTTCTTGAAGAGCAGCAGG
ATAGAAGAGTAGCAGAAGTGAACGAGTTATTTTCTCAGGTTGATGAAAGACGACAGAGAA
GAGACGTTCCAGATTGTATGTGTGGAAGAATAAGCTTTGAGTTGATGAGAGACCCTGTGA
TCACCCCCAGTGGAATTACCTATGACAGAAAAGACATTCTCGAACATTTACAGCGAGTGG
GACATTTTGATCCAGTAACTCGGAAGGACTTGAATCAAAATGACTTGATACCAAACTTAG
CCATGAAAGAAGTGATAGAACATTATTTAGAGGAGAACCCATGGGCAGAGGAATTCTGAA
ATCTTGATACATATCTATTGAACATGGAAGTCGCTGTTCAAGAATCAACTTGTCATGTAC
TGGTTGAAGGTTATAGGGCTGAGATTGGAGGCCGGTCTCGGGTCTCAGGCGTCTGATTGG
>TR18854_c0_g2
ATTTTATCAGTATTCAAATATCATTTTATTTATACACTTCGTGTCTCTCCGGTAATAATT
TAGAACAAGATAAGTTTGCTGTATTCCCTTGGAGTACTGAAACCGTGTAACATGCCACGA
TATCAGTTCCTGGATGCACCTGGAGGAGACACCATCGAGTACGATGTTGTAGATCAGGAG
AATGGTTACAGACAGTGTACGTTTGGACATACCGAGGAGCAACATCAGCAGTACTTTGAC
ATTGTGAAGAACATTAAATGTAGAGATGACGATTTTCTCTTGAATTCCTATCCTAAAACA
GGGACGAACTGGTTGTGGGAGATGTTATCGATGGTTATATTGAAGACAACAGTAGTGACG
GGCACCAACAAGGGACCAGGGATGATAGAGGCCACTTCACCTGAAAACACTGAAAAGTTA
CCGTCTCCTAGAGTTCTTAATACGCATCTCAAGGTTAAATACATACCCAAGGAGGTACTT
GAAAAGAGATTGAAGATGGTTCTTTTATTACGTAATCCCAAAGACGTGGTGGTGTCGTTC
TACAACCATACTAAAGGAATAAGGATGTACAGTTATAATGGAAAATTTGAAAACTATTTA
AAGATGTTCATGAGAGGAGAGGTGGATTACGGTTCTTATCCTGAATACCTGTATGAATGG
CAGAGTTTTATGAAGGAAAATCCGGACTACCCGCTCCATGTTATGTATTATGAAGATATG
AAACAGGACTGTCTAGGGGAGATGAAGAAGCTATGCAAGTTTTTGGAGTTAGAAGTTGAT
ACTGACTTACTCGAGAAAATTGTTGGAAAATGTCAGATCGACACACTGAGAGATGAAAAA
AGCAAAAATTTAACTCCAGAGCTTAGAGAAAGAATCCAACTAGTGATGAACAATGATTTC
TCAATGTATAGAAAAGGTCAAATCGGAGATTGGAAGAACTGGTTCACAGTGGCCCAGAAC
GAACTGTTTGAACAGTGGTGGGAATCGGAGACCAAGGGCATCAGTGTTTTCTCTTTTAGA
TACACTTAAATTATTATTGCCCCTCAAAACAGACATGAAGTATTCTAGTAATAATAAAAC
TGAAGATTTGACGTAATGCGATCGGATTTTACTGCAGTTTAATTGTAGTTGACACACTAA
TGTAATCTTTATTTATTGTTAGATTTATAGGTAGACATCTTTAATAGATCGAAAGTTAAC
TGTCAGGGTTAACATTAATAACGGGTATTTGCGAGGCAAAATGAAATATTGATTGAGCGA
GTTTTGTTTAAGAAAGAGCATTTATTAAAGTCGTGTACCCACTTTTTCAATAATCTTTAG
CTTTAACATTGAAATTTGTTGATGTTATGAAATTACTGTTTCAAAAACATTTAGTTTTAA
GTGATTCATTTAACAATTATTGAAATTCATAAACGAAATGTTTTACAGTTAGAGGAGAGA
ATTTGT
>TR52161_c0_g1
TAATTATGTAAGTTGTAATAGATAAATGCTTGTATAATAATTACGTGGATTTAAAAATGA
AATTATGCCAAAAACTGGATTTATGTTATTGTATATTATGTACAAATGCAAAATTAGGAG
CAAAATTCAGATTATTATAAACATAAAGCCTTGACTAACCACCGATTCAATGTCAGAAAA
AAAAAACAAATTTGCGTTAAAACTCACATTTTTAACAAAAGAAACATTAGAAACATGCTT
TTGAATATGTGAAGGTATTTTATCACACAGCTAAATGAAATAAAATTATAAGTGTAACTT
TATAAAAAAACAGCACACATCGCATTCCAAAAATAATTCTGATTCTACTCTACTGGAAGA
CCAGAACTGTTTCTATGGCAATATTTGGTCTGTTAAAACTTAATTGTTTAACCCTTTACT
CTATTTATACAGGCTTTTATCACTTGTGTGACCAGTTAAATCCAGATCAGACGGCACAGA
TGTTTCTGCTGATCCGGATCCACACAGGTCACACATG
>TR49370_c0_g2
ATTCCGATCGGAATCGAAGTTTGACATTGGAATTATTTTCCAATTTTCTCGAAACCTAAA
CAAGATAGGGCATTGAAACATTCCAGTTTTTCTATTTAATTCATGTGTAATCACCCGATA
AAAAAAACGCTAGAAAATCGATAAAATAAAAAAAAAAGTTTTCGGAAAATATAATATTCC
GAAAATTCACAGGATCGTGTTGTATAATTATAATATAAATTTTTATCTGATAATGATAAT
CTATTTTCACAAGGGATATGACTTTAACGTTTGACAATGTATATGAAGATGTATTTTGGT
TTCGATAAAGATAGGAATAAATTTGGTCACGGAAGAGAAGAAACTATGTCAATATTTTTT
TGTGTGTAATTCAGGTGTGACAGTCACAAATCTTGCGATATTGGTACGACTTGGCTTACC
TGGTTATTATTTTTTATCTAGAATATTATAATTTCTGACCAACGCACATATTTACTACTC
AAAATGTGATAAGATTCACCTATAAGATTTCGTTTATTTCTCATATAAGTTTGACACGTT
TAAATGTTTGCTGTGATTCTGAAAATTCGTTTATTTGACAATAGCTTTGTGCCAGGTATG
TCGTTAGAATAATCTAGATGTATGAACAACACTTACCTTGGGTTTACCATAAAGAAGATC
TTTAAGAAATAAAAAGT
>TR36169_c1_g1
AGAACCAAAGATTACCTATAAAAATTGAGATTAAGGAGCAGTCTCAAATCTCTGGCATCT
GATTGGCTGAAATGGAGTCAACTCTCCATTTCATCCAATCAGATCCTTGAGAATTGAGAC
TGGTCTATATTCTCAGTTGTATAATTTTGGGCCCAGTAAAATTTTCTGTAATCTGTACTT
ACTAAATCTTTTGCACAATCCTGTGTGCCTAAAATATTGTGTAATCAGTTTCCTTTTACA
TTTTAAATCTTTTTAGACCCCAAATCTAGCTTAGTTGAAAAAAAAAGTATATTGTTCAAA
AAGCTTTAAAAATATGTAAAAAAAAATACATATATTGGTTGAAGGCACTCTAAAAATTCA
GCCAAAGATATTTTGTGAACCAGCTCTGCAAGGCCTAGAAACAATAAGTACTGTTTTTTT
ATAAGGAAAGCACTATTTCTACTTAATCTAGAAATTTCTCATTATTTTGAAAGAAACAAG
CTTAAAACTGAAGAAACTCGGTTCCCTTCCAACAAACATTTTTGTATTTAGCAAAACCCT
TTTGAATTTAATGGGTGAAAAGAATTAACATTTAAAATGCTACTAGGAAAACATAATGGT
CCATTGAAATCGATTTTTAAAGGGCTTTAAAGCTGTCCTAAATTTTGAGATATAAAAGAG
ATTCAAACCGTAAGCTAGTTATGCCAATCACATACATTCATGCAAGTAGAGTGTTTTGGG
[truncated: 79,215,127 more chars]
